# Supplementary material for: Mutational bias and the protein code shape the evolution of splicing enhancers
Source: Nat Commun. 2020 Jun 5;11:2845. doi: 10.1038/s41467-020-16673-z (PMC7275064; doi:10.1038/s41467-020-16673-z)
Supplement: Supplementary file 4 — Supplementary Data 1 [file 41467_2020_16673_MOESM4_ESM.txt]

chrom	pos	ref	alt	isoform	window_start	window_end	exon_start	exon_end	wt	mt	strand	unspliced_tot_mut	unspliced_tot_wt	spliced_tot_mut	spliced_tot_wt	m/w_splice_ratio	p_val	p_val_adj
chr1	3385486	C	T	NM_014448	3385336	3385515	3385443	3385500	C	T	+	2721	3381	614	837	-0.133675908	0.1191	0.4039
chr1	8421838	C	A	NM_001042681	8421808	8421987	8421822	8421936	G	T	-	2648	2550	16	15	0.038703529	1	1
chr1	11205057	T	C	NM_004958	11205010	11205189	11205024	11205102	A	G	-	1793	1770	93	130	-0.50183513	0.01294	0.07595
chr1	16525646	G	A	NM_153213	16525630	16525809	16525644	16525749	C	T	-	8502	5804	25	18	-0.076823551	0.8773	1
chr1	17907117	G	T	NM_018125	17906963	17907142	17907047	17907127	G	T	+	7985	7125	427	437	-0.197799603	0.05397	0.2313
chr1	19528292	T	G	NM_020765	19528197	19528376	19528211	19528309	A	C	-	6674	6899	192	248	-0.321398236	0.02278	0.1215
chr1	20966445	C	T	NM_032409	20966321	20966500	20966384	20966485	C	T	+	7173	7251	209	187	0.176068015	0.2415	0.6443
chr1	28595732	G	C	NM_031459	28595595	28595774	28595693	28595759	G	C	+	3518	6760	527	948	0.095183666	0.2655	0.673
chr1	28595739	G	A	NM_031459	28595595	28595774	28595693	28595759	G	A	+	3162	6760	617	948	0.476569309	5.65E-09	1.00E-07
chr1	32790137	C	T	NM_004964	32789990	32790169	32790079	32790154	C	T	+	3173	3231	697	736	-0.052413881	0.5395	0.8988
chr1	35656105	T	C	NM_005066	35656084	35656263	35656098	35656194	A	G	-	5174	5313	60	52	0.244697536	0.3934	0.8315
chr1	36759462	A	G	NM_005119	36759372	36759551	36759451	36759536	A	G	+	2532	2395	25	17	0.4761416	0.3528	0.7871
chr1	38047837	C	T	NM_013285	38047809	38047988	38047823	38047937	G	A	-	4779	6675	45	61	0.043174828	0.9213	1
chr1	38411441	C	T	NM_005540	38411413	38411592	38411427	38411522	G	A	-	3022	3002	20	12	0.727385911	0.2143	0.5924
chr1	40875459	T	A	NM_022733	40875343	40875522	40875428	40875507	T	A	+	8191	7707	65	54	0.179610107	0.5204	0.8981
chr1	43213394	C	T	NM_001243246	43213379	43213558	43213393	43213469	G	A	-	6364	4863	183	201	-0.523439097	5.38E-04	0.005786
chr1	43665169	G	A	NM_001195831	43665010	43665189	43665060	43665174	G	A	+	6721	6667	23	31	-0.442272531	0.2782	0.6914
chr1	43830302	C	T	NM_001256399	43830198	43830377	43830212	43830318	G	A	-	1776	1946	47	61	-0.244268357	0.4346	0.8591
chr1	44169774	A	T	NM_014663	44169619	44169798	44169690	44169783	A	T	+	878	1002	23	23	0.190589664	0.6576	0.9594
chr1	51768226	G	A	NM_001144832	51768163	51768342	51768177	51768245	C	T	-	3343	3266	1546	1677	-0.150960934	0.0152	0.08786
chr1	52729524	G	A	NM_004799	52729380	52729559	52729444	52729544	G	A	+	1137	1202	24	23	0.141605186	0.7698	1
chr1	53513562	G	C	NM_002979	53513445	53513624	53513529	53513609	G	C	+	8107	7735	525	521	-0.056732801	0.5442	0.9007
chr1	57489303	T	G	NM_021080	57489189	57489368	57489203	57489312	A	C	-	9601	9167	243	234	-0.012287221	0.9262	1
chr1	85488002	C	T	NM_018298	85487967	85488146	85487981	85488083	G	A	-	4751	5036	26	25	0.140630605	0.7796	1
chr1	89435131	G	A	NM_001008661	89435077	89435256	89435091	89435150	C	T	-	1480	1577	1033	1195	-0.11858488	0.147	0.4578
chr1	92707822	A	G	NM_001012425	92707698	92707877	92707768	92707862	A	G	+	1743	1851	23	15	0.703403686	0.1458	0.4578
chr1	92729282	C	T	NM_053274	92729165	92729344	92729179	92729289	G	A	-	1062	1261	13	7	1.140869306	0.1135	0.3901
chr1	93580638	C	T	NM_007358	93580481	93580660	93580544	93580645	C	T	+	5044	5177	85	92	-0.076622977	0.7619	1
chr1	94009717	A	C	NM_001164473	94009609	94009788	94009663	94009773	A	C	+	1985	1886	5	5	-0.073809331	1	1
chr1	100573238	T	C	NM_194292	100573169	100573348	100573183	100573273	A	G	-	434	397	8	7	0.064089043	1	1
chr1	100742858	C	T	NM_001130841	100742708	100742887	100742813	100742872	C	T	+	2344	2047	1801	1596	-0.021123938	0.766	1
chr1	115280664	G	A	NM_001242891	115280569	115280748	115280583	115280693	C	T	-	3097	2956	12	20	-0.804190708	0.1556	0.4807
chr1	149881028	C	G	NM_014849	149880998	149881177	149881012	149881123	G	C	-	88	47	5	4	-0.582914672	0.7208	0.9916
chr1	150529511	C	T	NM_019032	150529362	150529541	150529414	150529526	C	T	+	7771	3484	41	13	0.499756649	0.3048	0.7289
chr1	150789281	C	A	NM_001668	150789249	150789428	150789263	150789366	G	T	-	966	916	21	18	0.145716831	0.8717	1
chr1	151015830	T	C	NM_138278	151015746	151015925	151015807	151015910	T	C	+	3114	3301	31	28	0.230975582	0.6014	0.9282
chr1	151397495	C	T	NM_015100	151397416	151397595	151397430	151397537	G	A	-	7189	7282	121	152	-0.310520639	0.08703	0.3194
chr1	154920144	C	T	NM_020524	154920103	154920282	154920117	154920188	G	A	-	2977	4207	779	990	0.1531274	0.04961	0.2163
chr1	156244414	C	T	NM_015327	156244373	156244552	156244387	156244477	G	A	-	2601	2630	40	47	-0.216664357	0.5177	0.8981
chr1	156883034	C	T	NM_001080471	156882910	156883089	156882985	156883074	C	T	+	1448	1245	5	18	-2.065912767	0.002614	0.02168
chr1	156911203	C	T	NM_198236	156911149	156911328	156911163	156911225	G	A	-	3036	3354	1468	1411	0.200844878	0.001945	0.01667
chr1	160125943	C	T	NM_144699	160125784	160125963	160125834	160125948	C	T	+	7682	7269	101	97	-0.021426418	0.943	1
chr1	160460440	G	C	NM_001184714	160460350	160460529	160460364	160460475	C	G	-	2951	2786	4	11	-1.542440281	0.06999	0.2816
chr1	163131737	C	T	NM_001254749	163131690	163131869	163131704	163131766	G	A	-	5204	5173	3031	3362	-0.158145643	5.93E-04	0.00627
chr1	173490530	G	A	NM_178527	173490425	173490604	173490439	173490538	C	T	-	3522	3403	16	31	-1.003784068	0.02721	0.1412
chr1	178866831	G	A	NM_152663	178866727	178866906	178866798	178866891	G	A	+	6517	6511	227	239	-0.075647177	0.6041	0.9282
chr1	179311252	C	A	NM_003101	179311163	179311342	179311248	179311327	C	A	+	3440	3198	28	163	-2.646611858	4.32E-26	2.35E-24
chr1	181708295	G	A	NM_001205293	181708225	181708404	181708282	181708389	G	A	+	5755	6525	231	309	-0.238552013	0.06424	0.2649
chr1	196251455	G	A	NM_198503	196251388	196251567	196251402	196251486	C	T	-	1349	1357	40	49	-0.284251377	0.3897	0.8282
chr1	200578018	A	G	NM_014875	200577943	200578122	200577957	200578056	T	C	-	2686	2096	21	15	0.127606239	0.867	1
chr1	200811145	G	A	NM_203459	200811051	200811230	200811121	200811215	G	A	+	2599	3090	27	45	-0.48731539	0.1904	0.5441
chr1	202119524	T	C	NM_001199797	202119424	202119603	202119438	202119552	A	G	-	4104	4217	70	46	0.644907352	0.01936	0.107
chr1	202746219	A	T	NM_006618	202746130	202746309	202746144	202746222	T	A	-	5139	2863	133	79	-0.092458294	0.6636	0.9626
chr1	204946815	A	G	NM_001005388	204946689	204946868	204946808	204946853	A	G	+	10478	10763	13878	12377	0.203854896	2.10E-14	6.15E-13
chr1	206658355	G	A	NM_014002	206658245	206658424	206658333	206658409	G	A	+	6184	7392	199	212	0.166128603	0.2688	0.6757
chr1	207874932	G	A	NM_175710	207874799	207874978	207874863	207874963	G	A	+	3951	3774	81	77	0.006940039	1	1
chr1	212532095	G	A	NM_006243	212531965	212532144	212532027	212532129	G	A	+	7093	7358	42	44	-0.014196467	1	1
chr1	215751377	G	A	NM_016121	215751260	215751439	215751343	215751424	G	A	+	8573	8704	220	306	-0.454149716	4.61E-04	0.005176
chr1	216011431	T	C	NM_206933	216011318	216011497	216011332	216011445	A	G	-	2769	2908	92	76	0.346296658	0.1369	0.4375
chr1	220345992	C	T	NM_012414	220345964	220346143	220345978	220346084	G	A	-	2213	2445	14	19	-0.296741577	0.6032	0.9282
chr1	222697001	A	G	NM_024746	222696939	222697118	222696953	222697036	T	C	-	8869	10311	181	204	0.044761451	0.7964	1
chr1	222920400	G	A	NM_207468	222920259	222920438	222920356	222920423	G	A	+	4977	5155	570	689	-0.222846023	0.01015	0.06448
chr1	223810522	G	A	NM_001143962	223810502	223810681	223810516	223810602	C	T	-	2971	3537	91	111	-0.035043612	0.8861	1
chr1	227170416	C	T	NM_020247	227170300	227170479	227170378	227170464	C	T	+	1301	1459	70	79	-0.00913881	1	1
chr1	228538569	G	A	NM_001271223	228538480	228538659	228538541	228538644	G	A	+	4651	4413	120	85	0.421718467	0.04762	0.2088
chr1	228601547	C	G	NM_001024940	228601483	228601662	228601497	228601593	G	C	-	368	384	8	7	0.254045623	0.7984	1
chr1	229637765	G	A	NM_018230	229637731	229637910	229637745	229637849	C	T	-	3433	3256	58	60	-0.125278758	0.6438	0.9538
chr1	231935948	C	G	NM_001164537	231935792	231935971	231935853	231935956	C	G	+	7049	7753	87	90	0.088426459	0.7055	0.9916
chr1	236706890	C	A	NM_006499	236706784	236706963	236706859	236706948	C	A	+	6727	5801	265	230	-0.00930314	0.9634	1
chr1	236979786	T	C	NM_000254	236979679	236979858	236979748	236979843	T	C	+	7585	7048	156	126	0.202187039	0.2534	0.6599
chr1	240964755	C	T	NM_002924	240964740	240964919	240964754	240964808	G	A	-	8946	10072	389	4391	-3.325671949	0	0
chr1	240976989	C	T	NM_002924	240976903	240977082	240976917	240977028	G	A	-	1641	1607	5	4	0.291722785	1	1
chr10	3207621	G	A	NM_001242307	3207590	3207769	3207604	3207719	C	T	-	3048	3463	8	11	-0.275272134	0.8191	1
chr10	12257793	G	A	NM_006023	12257670	12257849	12257738	12257834	G	A	+	3689	3331	10	9	0.004728658	1	1
chr10	13275601	C	T	NM_145314	13275523	13275702	13275537	13275633	G	A	-	831	970	22	20	0.360639794	0.4379	0.8633
chr10	15634273	G	A	NM_003638	15634209	15634388	15634223	15634303	C	T	-	4957	4869	98	97	-0.011044756	1	1
chr10	17746509	A	T	NM_003473	17746353	17746532	17746429	17746517	A	T	+	3426	3551	155	117	0.457459895	0.01123	0.06747
chr10	27431317	T	C	NM_014263	27431301	27431480	27431315	27431414	A	G	-	4289	4950	17	54	-1.460637452	1.68E-04	0.002005
chr10	32106768	T	C	NM_018287	32106701	32106880	32106715	32106814	A	G	-	9355	9546	95	96	0.014051791	1	1
chr10	33224471	T	C	NM_002211	33224405	33224584	33224419	33224486	A	G	-	1116	1102	563	495	0.167493594	0.1255	0.4195
chr10	50109868	C	A	NM_020945	50109744	50109923	50109845	50109908	C	A	+	5380	5957	1547	2053	-0.261280644	2.60E-06	3.97E-05
chr10	70048699	G	A	NM_022129	70048673	70048852	70048687	70048776	C	T	-	8446	9447	315	366	-0.054903809	0.639	0.9535
chr10	70143890	T	C	NM_017987	70143793	70143972	70143807	70143909	A	G	-	1319	1089	20	14	0.238132562	0.7297	0.9918
chr10	103771485	T	C	NM_024541	103771465	103771644	103771479	103771540	A	G	-	2779	3103	1191	1282	0.052875014	0.457	0.8703
chr10	112570155	C	T	NM_001134363	112570056	112570235	112570140	112570220	C	T	+	6104	6597	240	373	-0.524086082	1.61E-05	2.23E-04
chr10	112650336	G	A	NM_014456	112650264	112650443	112650313	112650428	G	A	+	2048	2130	23	26	-0.120240047	0.8859	1
chr10	115406755	C	T	NM_001261463	115406667	115406846	115406681	115406786	G	A	-	4267	4463	59	67	-0.118654445	0.6549	0.9594
chr10	132965064	T	C	NM_174937	132965045	132965224	132965059	132965148	A	G	-	3991	4021	155	168	-0.10538896	0.5328	0.8981
chr11	373219	C	T	NM_178537	373127	373306	373190	373291	C	T	+	5215	5180	102	96	0.077747686	0.7203	0.9916
chr11	541593	G	C	NM_198075	541460	541639	541536	541624	G	C	+	7101	7461	371	425	-0.124696853	0.244	0.6447
chr11	1090362	G	A	NM_002457	1090216	1090395	1090336	1090380	G	A	+	3662	3722	7880	8247	-0.042227514	0.2984	0.7274
chr11	1253773	C	A	NM_002458	1253610	1253789	1253679	1253774	C	A	+	5277	5744	79	36	1.256193512	8.36E-06	1.23E-04
chr11	2939260	C	T	NM_183233	2939161	2939340	2939217	2939325	C	T	+	7443	7237	254	231	0.096443181	0.4888	0.8847
chr11	2999516	G	A	NM_005969	2999499	2999678	2999513	2999572	C	T	-	1560	1619	595	920	-0.575187236	2.94E-10	6.06E-09
chr11	6580460	A	G	NM_144666	6580349	6580528	6580410	6580513	A	G	+	2406	2120	28	18	0.454857543	0.3731	0.8067
chr11	8936405	G	A	NM_020642	8936313	8936492	8936372	8936477	G	A	+	3122	2730	44	36	0.095937031	0.8219	1
chr11	9072167	C	T	NM_020974	9072138	9072317	9072152	9072257	G	A	-	5507	5991	74	82	-0.026568414	0.9358	1
chr11	9770711	A	T	NM_015055	9770566	9770745	9770633	9770730	A	T	+	5845	5811	86	51	0.745422843	0.003408	0.02653
chr11	10014632	C	T	NM_030962	10014522	10014701	10014536	10014650	G	A	-	671	693	11	12	-0.078988296	1	1
chr11	10540638	C	T	NM_016422	10540566	10540745	10540580	10540688	G	A	-	12051	11436	123	119	-0.0278736	0.8973	1
chr11	17167443	T	C	NM_002645	17167395	17167574	17167409	17167489	A	G	-	2245	1924	27	24	-0.052681644	1	1
chr11	20117286	C	T	NM_001244963	20117149	20117328	20117217	20117313	C	T	+	7248	7989	83	82	0.157919401	0.5309	0.8981
chr11	22397637	T	A	NM_020346	22397474	22397653	22397527	22397638	T	A	+	2015	2322	34	37	0.082597609	0.8118	1
chr11	43905540	G	A	NM_139178	43905403	43905582	43905532	43905567	G	A	+	5099	4963	4125	4422	-0.139306789	0.001037	0.01002
chr11	45926730	G	A	NM_005456	45926636	45926815	45926701	45926800	G	A	+	1096	871	22	28	-0.679426478	0.1133	0.3901
chr11	57268502	G	A	NM_001198810	57268446	57268625	57268460	57268516	C	T	-	996	1071	2431	2543	0.039759264	0.6007	0.9282
chr11	61557978	C	T	NM_014206	61557950	61558129	61557964	61558074	G	A	-	15057	13888	5	4	0.205332596	1	1
chr11	61907717	G	C	NM_001040694	61907593	61907772	61907705	61907757	G	C	+	856	832	1026	1228	-0.300307098	0.001274	0.01185
chr11	62490296	C	T	NM_001079559	62490270	62490449	62490284	62490375	G	A	-	10286	10073	149	170	-0.220411055	0.1943	0.5508
chr11	63665704	C	T	NM_001039469	63665588	63665767	63665703	63665752	C	T	+	3478	3509	3688	4430	-0.251666028	9.95E-08	1.65E-06
chr11	63682719	G	A	NM_173587	63682635	63682814	63682649	63682730	C	T	-	1828	1950	39	44	-0.080821346	0.825	1
chr11	64593981	G	A	NM_017525	64593927	64594106	64593941	64594027	C	T	-	3588	3250	228	209	-0.01720929	0.9213	1
chr11	64681310	G	A	NM_015104	64681278	64681457	64681292	64681395	C	T	-	1866	2111	45	58	-0.188150306	0.5493	0.9013
chr11	64702860	C	T	NM_130769	64702815	64702994	64702829	64702932	G	A	-	6505	6188	99	89	0.081547329	0.7138	0.9916
chr11	65396096	G	T	NM_032223	65396010	65396189	65396065	65396174	G	T	+	9195	9173	4	4	-0.003455935	1	1
chr11	65629462	A	G	NM_025128	65629352	65629531	65629417	65629516	A	G	+	5058	4462	97	61	0.488298981	0.0442	0.2007
chr11	66052363	G	A	NM_020470	66052329	66052508	66052343	66052437	C	T	-	249	232	14	19	-0.542593528	0.3687	0.8067
chr11	66055332	G	A	NM_020470	66055268	66055447	66055282	66055387	C	T	-	7803	7919	143	164	-0.176391308	0.2999	0.7279
chr11	67046915	G	A	NM_001619	67046826	67047005	67046888	67046990	G	A	+	7430	7886	235	204	0.290023104	0.04186	0.1936
chr11	67200123	G	T	NM_003952	67199964	67200143	67200070	67200128	G	T	+	4930	4126	2017	1599	0.07819732	0.1727	0.5127
chr11	67265421	G	A	NM_004910	67265373	67265552	67265387	67265495	C	T	-	3502	3228	37	37	-0.117538505	0.7276	0.9918
chr11	67434383	C	T	NM_001031615	67434362	67434541	67434376	67434487	G	A	-	1785	1630	19	18	-0.053049598	1	1
chr11	70821018	C	G	NM_012309	70820972	70821151	70820986	70821095	G	C	-	2843	2587	38	49	-0.502916376	0.1295	0.4275
chr11	73057978	T	C	NM_014786	73057841	73058020	73057927	73058005	T	C	+	957	835	105	91	0.00970815	1	1
chr11	94322379	A	T	NM_152431	94322234	94322413	94322286	94322398	A	T	+	2304	2387	20	20	0.05105785	1	1
chr11	102234425	A	T	NM_001256166	102234283	102234462	102234398	102234447	A	T	+	3255	2955	2298	2434	-0.222449783	7.01E-05	8.91E-04
chr11	107944174	G	A	NM_003478	107944060	107944239	107944116	107944224	G	A	+	578	553	9	8	0.106134989	1	1
chr11	113631634	G	A	NM_004724	113631524	113631703	113631538	113631640	C	T	-	2096	1917	32	35	-0.258071397	0.5379	0.8981
chr11	116732054	G	A	NM_025164	116731975	116732154	116731989	116732099	C	T	-	2276	2321	10	11	-0.109257559	1	1
chr11	117309629	T	C	NM_020693	117309586	117309765	117309600	117309699	A	G	-	5203	5005	81	73	0.094051806	0.7454	1
chr11	118532369	C	A	NM_007180	118532331	118532510	118532345	118532438	G	T	-	2466	2127	5	6	-0.476387172	0.764	1
chr11	119185283	C	T	NM_006500	119185184	119185363	119185198	119185286	G	A	-	2227	2401	142	196	-0.356428879	0.03202	0.1576
chr11	124971114	G	A	NM_001258247	124971082	124971261	124971096	124971199	C	T	-	4775	5030	15	20	-0.339979832	0.5041	0.8883
chr11	125298961	C	T	NM_022062	125298820	125298999	125298907	125298984	C	T	+	6040	6285	279	270	0.10466991	0.4076	0.8468
chr11	125648663	A	G	NM_212555	125648602	125648781	125648616	125648714	T	C	-	3099	3004	4	4	-0.044917942	1	1
chr11	134072722	A	G	NM_015261	134072696	134072875	134072710	134072800	T	C	-	2266	1805	38	25	0.2759223	0.5235	0.8981
chr12	332337	C	T	NM_016615	332283	332462	332297	332400	G	A	-	5242	12625	150	298	0.277744299	0.05896	0.2499
chr12	332363	G	A	NM_016615	332283	332462	332297	332400	C	T	-	5682	12625	143	298	0.092515468	0.5324	0.8981
chr12	6687251	C	T	NM_001273	6687180	6687359	6687194	6687303	G	A	-	8614	9146	12	16	-0.328579904	0.5762	0.9236
chr12	6788667	T	C	NM_001135734	6788606	6788785	6788620	6788691	A	G	-	6308	5982	1774	1631	0.044694478	0.427	0.8543
chr12	6879357	C	T	NM_002824	6879220	6879399	6879322	6879384	C	T	+	1012	897	282	196	0.350812109	0.02084	0.1136
chr12	7480936	C	T	NM_001080454	7480805	7480984	7480882	7480969	C	T	+	6626	6864	4	4	0.050911349	1	1
chr12	9021799	G	A	NM_144670	9021635	9021814	9021730	9021799	G	A	+	4171	2221	779	493	-0.249148238	0.006993	0.04787
chr12	10462283	G	A	NM_002262	10462123	10462302	10462224	10462287	G	A	+	867	686	350	285	-0.041430414	0.7762	1
chr12	21713361	G	A	NM_021957	21713305	21713484	21713319	21713426	C	T	-	7460	7879	28	36	-0.283733175	0.4546	0.8703
chr12	48528577	G	A	NM_001166686	48528448	48528627	48528503	48528612	G	A	+	6351	6149	59	68	-0.251451755	0.3725	0.8067
chr12	51090925	C	T	NM_173602	51090794	51090973	51090843	51090958	C	T	+	10125	10440	90	77	0.26926636	0.2442	0.6447
chr12	52789568	G	C	NM_033033	52789528	52789707	52789542	52789574	C	G	-	2478	3111	3411	4258	0.008221013	0.8735	1
chr12	54735998	C	T	NM_001271736	54735907	54736086	54735989	54736071	C	T	+	8774	8777	205	215	-0.068219549	0.6569	0.9594
chr12	54926025	A	G	NM_005337	54925870	54926049	54925953	54926034	A	G	+	3658	6848	70	87	0.590967148	0.0142	0.08271
chr12	54926034	G	C	NM_005337	54925870	54926049	54925953	54926034	G	C	+	2997	6848	4	87	-3.250779878	1.10E-09	2.10E-08
chr12	56704761	T	G	NM_014255	56704727	56704906	56704741	56704838	A	C	-	7483	7297	136	99	0.4217929	0.02988	0.151
chr12	56742977	G	C	NM_005419	56742932	56743111	56742946	56743045	C	G	-	2253	1969	40	31	0.173347582	0.6337	0.9535
chr12	56814652	C	T	NM_003920	56814582	56814761	56814596	56814665	G	A	-	6028	5960	886	974	-0.15298216	0.03416	0.166
chr12	58129165	G	A	NM_001122772	58129137	58129316	58129151	58129210	C	T	-	2210	2584	3184	2996	0.313362413	1.89E-08	3.27E-07
chr12	65122784	G	A	NM_002076	65122721	65122900	65122735	65122837	C	T	-	8383	8730	102	123	-0.211574139	0.2835	0.7023
chr12	85626531	T	G	NM_001079910	85626370	85626549	85626473	85626534	T	G	+	2361	2861	827	1121	-0.161705588	0.03721	0.1774
chr12	101588900	C	T	NM_145913	101588858	101589037	101588872	101588940	G	A	-	1529	1249	318	51	2.348642684	1.08E-33	7.49E-32
chr12	102008304	C	T	NM_001254718	102008145	102008324	102008273	102008309	C	T	+	3757	3017	6892	5490	0.011650133	0.796	1
chr12	109510128	C	T	NM_032663	109509991	109510170	109510109	109510155	C	T	+	2784	2967	1513	1227	0.394122454	4.83E-09	8.77E-08
chr12	112491413	C	T	NM_024953	112491347	112491526	112491361	112491461	G	A	-	6955	6562	66	79	-0.34330155	0.1567	0.4808
chr12	113711426	T	G	NM_001143819	113711309	113711488	113711373	113711473	T	G	+	9896	9541	55	32	0.728654697	0.02383	0.1263
chr12	118460135	C	A	NM_007370	118460000	118460179	118460090	118460164	C	A	+	2204	2150	382	381	-0.032005924	0.7836	1
chr12	123341266	C	T	NM_003959	123341109	123341288	123341171	123341273	C	T	+	1039	1141	6	4	0.720065638	0.5332	0.8981
chr13	21205235	T	G	NM_006531	21205077	21205256	21205154	21205241	T	G	+	4108	4322	72	85	-0.166203044	0.5193	0.8981
chr13	24167578	G	T	NM_018647	24167430	24167609	24167483	24167594	G	T	+	1125	1129	14	9	0.642550405	0.4025	0.8437
chr13	26792703	G	A	NM_005977	26792633	26792812	26792647	26792743	C	T	-	5517	5642	85	97	-0.158199221	0.5014	0.8878
chr13	27829410	A	G	NM_000982	27829327	27829506	27829378	27829491	A	G	+	4287	4506	72	88	-0.217627721	0.3802	0.8149
chr13	35697627	A	G	NM_015678	35697547	35697726	35697618	35697711	A	G	+	648	716	17	13	0.530988897	0.3586	0.7951
chr13	36764150	A	C	NM_001198910	36764068	36764247	36764082	36764193	T	G	-	2575	2793	14	19	-0.32332945	0.6017	0.9282
chr13	41328210	C	T	NM_005830	41328140	41328319	41328154	41328228	G	A	-	947	1116	103	115	0.077911173	0.7213	0.9916
chr13	42733479	G	A	NM_178009	42733344	42733523	42733401	42733508	G	A	+	6414	6433	6	7	-0.218125086	1	1
chr13	52004449	G	A	NM_012141	52004415	52004594	52004429	52004519	C	T	-	2047	1999	40	34	0.200232623	0.5604	0.908
chr13	52991204	C	T	NM_016075	52991177	52991356	52991191	52991276	G	A	-	6307	4923	61	32	0.573321144	0.07441	0.2897
chr13	95830016	G	A	NM_005845	95829946	95830125	95829960	95830047	C	T	-	3647	4702	71	88	0.05687984	0.8092	1
chr13	100207823	A	G	NM_004800	100207737	100207916	100207789	100207901	A	G	+	3291	3132	38	27	0.421598197	0.2635	0.6702
chr13	111340095	G	A	NM_024537	111340053	111340232	111340067	111340173	C	T	-	3563	3619	23	23	0.022498624	1	1
chr13	113052379	G	A	NM_145248	113052288	113052467	113052362	113052452	G	A	+	1919	1780	25	21	0.143061297	0.7684	1
chr14	21462160	G	A	NM_022734	21462058	21462237	21462127	21462222	G	A	+	2500	2840	58	69	-0.066580627	0.8573	1
chr14	23244691	C	T	NM_001126105	23244638	23244817	23244652	23244749	G	A	-	11696	12287	112	137	-0.219559668	0.2515	0.6572
chr14	30102146	G	A	NM_002742	30102060	30102239	30102074	30102152	C	T	-	1287	1256	56	63	-0.205100591	0.4548	0.8703
chr14	50582596	G	A	NM_024558	50582542	50582721	50582556	50582629	C	T	-	1756	1522	119	135	-0.38832232	0.04295	0.1974
chr14	67807173	G	A	NM_015994	67807142	67807321	67807156	67807235	C	T	-	2644	2840	49	87	-0.725064899	0.005311	0.03859
chr14	70517735	G	A	NM_183002	70517710	70517889	70517724	70517824	C	T	-	4660	4707	84	88	-0.052636298	0.818	1
chr14	73181190	C	T	NM_012074	73181116	73181295	73181130	73181209	G	A	-	4187	3869	373	373	-0.113956189	0.3194	0.7453
chr14	73418524	C	T	NM_001163509	73418421	73418600	73418505	73418585	C	T	+	5857	7449	18	23	-0.006752087	1	1
chr14	76368504	C	T	NM_015072	76368403	76368582	76368484	76368567	C	T	+	3351	3323	157	209	-0.424843777	0.0072	0.04802
chr14	90451545	A	T	NM_001008744	90451390	90451569	90451475	90451554	A	T	+	2887	2883	62	70	-0.177086977	0.5379	0.8981
chr14	93392965	G	A	NM_001275	93392879	93393058	93392949	93393043	G	A	+	3675	4012	65	79	-0.154835579	0.5561	0.9066
chr14	94732223	A	G	NM_058237	94732060	94732239	94732130	94732224	A	G	+	3670	3900	30	49	-0.620125188	0.07014	0.2816
chr14	102508461	G	A	NM_001376	102508297	102508476	102508349	102508461	G	A	+	8081	3667	61	46	-0.732758186	0.01163	0.06933
chr14	103434646	G	A	NM_006035	103434575	103434754	103434589	103434695	C	T	-	3481	3413	46	43	0.068835802	0.832	1
chr15	26828534	C	T	NM_000814	26828464	26828643	26828478	26828561	G	A	-	7366	7453	45	67	-0.557296232	0.04657	0.2056
chr15	27017557	C	T	NM_000814	27017534	27017713	27017548	27017616	G	A	-	5172	5607	3166	3584	-0.062402587	0.1667	0.5027
chr15	34654782	G	A	NM_153613	34654759	34654938	34654773	34654856	C	T	-	5928	5435	39	54	-0.594750696	0.06013	0.2514
chr15	42531918	C	T	NM_015497	42531853	42532032	42531867	42531929	G	A	-	1851	2074	828	948	-0.031145292	0.7097	0.9916
chr15	42553156	G	A	NM_015497	42553141	42553320	42553155	42553200	C	T	-	531	498	533	524	-0.067997398	0.5993	0.9282
chr15	42967936	C	T	NM_020759	42967780	42967959	42967861	42967944	C	T	+	1876	2479	51	64	0.074523786	0.8488	1
chr15	50923683	T	C	NM_017672	50923599	50923778	50923613	50923686	A	G	-	1214	1121	156	116	0.31243908	0.09571	0.3397
chr15	52675342	G	C	NM_000259	52675273	52675452	52675287	52675385	C	G	-	11450	12508	255	325	-0.222438945	0.07049	0.2816
chr15	56735680	C	T	NM_018365	56735613	56735792	56735627	56735735	G	A	-	834	828	8	9	-0.180341617	0.8131	1
chr15	59506918	G	C	NM_004998	59506824	59507003	59506838	59506919	C	G	-	4450	4522	266	217	0.316886859	0.01952	0.1071
chr15	66198459	G	A	NM_032445	66198408	66198587	66198422	66198479	C	T	-	4652	4549	4145	4099	-0.01620155	0.7159	0.9916
chr15	67528398	G	T	NM_024666	67528302	67528481	67528316	67528406	C	A	-	754	742	17	22	-0.395114114	0.4218	0.8536
chr15	68599749	G	A	NM_001004439	68599671	68599850	68599685	68599781	C	T	-	4541	4823	185	235	-0.258214713	0.0806	0.3044
chr15	75044182	C	A	NM_000761	75044031	75044210	75044105	75044195	C	A	+	6305	6693	157	173	-0.053850835	0.7804	1
chr15	78770676	C	T	NM_004136	78770575	78770754	78770638	78770739	C	T	+	1323	1449	23	23	0.131244533	0.7684	1
chr15	79217696	A	G	NM_004390	79217661	79217840	79217675	79217782	T	C	-	5153	5769	81	84	0.110441251	0.6381	0.9535
chr15	80467407	A	T	NM_000137	80467269	80467448	80467357	80467433	A	T	+	3646	3611	370	361	0.021610293	0.8767	1
chr15	81595990	C	T	NM_172217	81595827	81596006	81595889	81595991	C	T	+	2263	2346	27	20	0.484925836	0.3049	0.7289
chr16	719572	T	C	NM_138769	719442	719621	719552	719606	T	C	+	8193	8314	1679	1169	0.543478234	3.30E-20	1.15E-18
chr16	1412838	C	T	NM_032520	1412743	1412922	1412825	1412907	C	T	+	815	885	22	17	0.490846173	0.3326	0.7621
chr16	1716165	G	A	NM_020825	1716014	1716193	1716073	1716178	G	A	+	7181	8283	164	191	-0.013908197	0.9571	1
chr16	3842074	C	T	NM_004380	3841967	3842146	3841981	3842095	G	A	-	1310	1213	28	38	-0.551559853	0.1356	0.4366
chr16	8996017	G	C	NM_003470	8995924	8996103	8995938	8996044	C	G	-	2777	2833	36	43	-0.227536329	0.499	0.8878
chr16	9009113	T	C	NM_003470	9009096	9009275	9009110	9009201	A	G	-	2346	2552	15	16	0.028315911	1	1
chr16	15122788	C	T	NM_015027	15122659	15122838	15122734	15122823	C	T	+	3432	3099	73	89	-0.43315567	0.06682	0.2741
chr16	21987556	A	T	NM_003366	21987400	21987579	21987487	21987564	A	T	+	7266	7902	244	271	-0.030355223	0.8227	1
chr16	27544696	G	A	NM_001520	27544597	27544776	27544611	27544708	C	T	-	1995	2050	36	36	0.039235163	1	1
chr16	28145164	G	C	NM_015171	28145147	28145326	28145161	28145254	C	G	-	3527	3600	126	165	-0.35948696	0.04187	0.1936
chr16	28495432	A	G	NM_001042432	28495312	28495491	28495326	28495439	T	C	-	604	569	49	53	-0.199330507	0.5363	0.8981
chr16	28895947	C	T	NM_173201	28895812	28895991	28895895	28895976	C	T	+	4701	4805	45	47	-0.031167005	1	1
chr16	28948999	T	C	NM_001178098	28948837	28949016	28948944	28949001	T	C	+	4012	3856	771	910	-0.29635224	1.50E-04	0.001822
chr16	30529129	C	T	NM_002209	30529052	30529231	30529117	30529216	C	T	+	2115	1912	88	76	0.065928965	0.8111	1
chr16	30981006	G	A	NM_014712	30980846	30981025	30980922	30981010	G	A	+	3240	2400	56	49	-0.240314329	0.4261	0.8543
chr16	31338218	C	T	NM_001145808	31338092	31338271	31338176	31338256	C	T	+	15120	14921	8	12	-0.604076413	0.3802	0.8149
chr16	46764519	G	A	NM_182493	46764490	46764669	46764504	46764610	C	T	-	1520	1613	11	15	-0.361783862	0.5605	0.908
chr16	50741846	A	G	NM_022162	50741707	50741886	50741765	50741871	A	G	+	1490	1468	26	25	0.035123166	1	1
chr16	67681078	G	A	NM_001013838	67680930	67681109	67681018	67681094	G	A	+	3160	3409	151	212	-0.380091674	0.01746	0.09796
chr16	69875980	C	T	NM_001270454	69875859	69876038	69875926	69876023	C	T	+	5484	5236	171	163	0.002360887	1	1
chr16	81892756	C	G	NM_002661	81892604	81892783	81892720	81892768	C	G	+	5113	6982	3614	4701	0.070099157	0.0921	0.3319
chr16	82197737	G	A	NM_005792	82197672	82197851	82197686	82197799	C	T	-	1646	1976	11	11	0.263618611	0.6745	0.971
chr16	88815817	G	A	NM_001142864	88815777	88815956	88815791	88815887	C	T	-	9106	6860	451	330	0.042052526	0.7113	0.9916
chr16	88947174	C	T	NM_005187	88947113	88947292	88947127	88947196	G	A	-	848	794	416	422	-0.115584728	0.3505	0.7843
chr16	89212368	G	A	NM_001127214	89212293	89212472	89212345	89212457	G	A	+	1393	1456	28	25	0.22731383	0.5824	0.9238
chr16	89845384	G	T	NM_000135	89845336	89845515	89845350	89845411	C	A	-	12975	12730	5859	5444	0.078485264	0.0162	0.09224
chr17	69451	G	A	NM_001190411	69399	69578	69413	69527	C	T	-	2384	2119	28	33	-0.407039845	0.3026	0.7289
chr17	681978	G	A	NM_016080	681920	682099	681934	681984	C	T	-	5870	5596	3842	3965	-0.114427888	0.006937	0.04787
chr17	916389	C	T	NM_021962	916330	916509	916344	916404	G	A	-	3969	3130	3222	2136	0.250431942	2.29E-06	3.57E-05
chr17	1003915	C	T	NM_021962	1003862	1004041	1003876	1003975	G	A	-	4065	4361	116	128	-0.040615367	0.8456	1
chr17	1370862	C	A	NM_001080779	1370759	1370938	1370773	1370871	G	T	-	1185	1155	30	28	0.062541466	0.895	1
chr17	1584115	G	A	NM_006445	1584005	1584184	1584019	1584125	C	T	-	1247	1320	32	39	-0.203325754	0.6306	0.9528
chr17	3801303	C	T	NM_002558	3801288	3801467	3801302	3801404	G	A	-	3891	3734	4	17	-2.146881894	0.003728	0.02844
chr17	3917418	G	A	NM_015113	3917369	3917548	3917383	3917482	C	T	-	7602	7981	107	155	-0.46446692	0.01253	0.07411
chr17	4444853	G	T	NM_001105538	4444743	4444922	4444757	4444859	C	A	-	873	1071	32	71	-0.854842198	0.005893	0.04202
chr17	8457299	T	C	NM_001256012	8457258	8457437	8457272	8457336	A	G	-	2409	2783	19	5	2.134205934	0.00157	0.01426
chr17	12620732	C	T	NM_001146312	12620574	12620753	12620662	12620738	C	T	+	1375	1433	80	113	-0.438643877	0.04459	0.2013
chr17	18152174	C	T	NM_002018	18152099	18152278	18152113	18152197	G	A	-	6128	5725	147	121	0.182668504	0.3229	0.7511
chr17	18827253	A	G	NM_002767	18827133	18827312	18827226	18827297	A	G	+	1119	1479	314	375	0.14628598	0.2436	0.6447
chr17	19232957	A	G	NM_014964	19232796	19232975	19232873	19232960	A	G	+	2840	2837	64	55	0.217115507	0.4589	0.8703
chr17	19261156	C	A	NM_015681	19261138	19261317	19261152	19261264	G	T	-	7431	7255	44	51	-0.247574478	0.4124	0.8487
chr17	19642319	G	C	NM_001135168	19642294	19642473	19642308	19642408	C	G	-	2724	2966	45	56	-0.192709931	0.5472	0.9013
chr17	21203961	G	A	NM_145109	21203806	21203985	21203856	21203970	G	A	+	2713	2751	13	26	-0.979932908	0.05281	0.2289
chr17	25633881	G	T	NM_015626	25633744	25633923	25633807	25633908	G	T	+	8511	7410	54	44	0.095600775	0.7616	1
chr17	29684348	C	T	NM_001042492	29684223	29684402	29684286	29684387	C	T	+	9932	8710	74	59	0.137398774	0.6019	0.9282
chr17	31087364	G	A	NM_015194	31087293	31087472	31087307	31087422	C	T	-	3164	3136	13	19	-0.560311836	0.2934	0.7208
chr17	33747329	G	T	NM_018042	33747278	33747457	33747292	33747400	C	A	-	2335	2371	12	17	-0.480427228	0.4574	0.8703
chr17	34205584	G	C	NM_002985	34205517	34205696	34205531	34205643	C	G	-	10396	8757	166	93	0.588360698	0.001653	0.01484
chr17	37816478	C	T	NM_006804	37816362	37816541	37816463	37816526	C	T	+	2592	2487	816	905	-0.209007851	0.009502	0.06092
chr17	38178730	C	T	NM_014815	38178632	38178811	38178646	38178737	G	A	-	4017	4136	338	364	-0.06479748	0.5819	0.9238
chr17	38715177	C	T	NM_001838	38715130	38715309	38715144	38715194	G	A	-	4583	3719	6106	4744	0.062746042	0.1421	0.448
chr17	39912444	T	C	NM_002230	39912412	39912591	39912426	39912466	A	G	-	1320	1384	2005	1999	0.072629778	0.3194	0.7453
chr17	41122338	T	C	NM_001136042	41122291	41122470	41122305	41122359	A	G	-	7866	7941	7938	7830	0.033453764	0.3057	0.7289
chr17	48551595	T	C	NM_025149	48551464	48551643	48551559	48551628	T	C	+	2599	2161	342	287	-0.013311973	0.9321	1
chr17	48647139	G	A	NM_018896	48647000	48647179	48647066	48647164	G	A	+	4458	4504	64	94	-0.539778641	0.02438	0.1274
chr17	53848508	T	C	NM_021213	53848382	53848561	53848466	53848546	T	C	+	8779	9084	4	4	0.049271092	1	1
chr17	56285320	G	A	NM_017777	56285240	56285419	56285254	56285362	C	T	-	7065	6665	249	241	-0.036972089	0.7828	1
chr17	56404108	A	G	NM_004758	56404029	56404208	56404043	56404151	T	C	-	1357	1235	16	23	-0.659471635	0.1962	0.5524
chr17	61903451	G	A	NM_017647	61903401	61903580	61903415	61903495	C	T	-	6805	7288	463	485	0.031955244	0.7626	1
chr17	64685129	C	T	NM_002737	64685001	64685180	64685068	64685165	C	T	+	883	1117	21	33	-0.312932854	0.489	0.8847
chr17	64770121	C	T	NM_002737	64770021	64770200	64770104	64770185	C	T	+	10145	9788	539	513	0.019643589	0.8494	1
chr17	73491637	C	T	NM_014738	73491560	73491739	73491624	73491724	C	T	+	1720	1475	51	36	0.28080673	0.3858	0.8225
chr17	73501981	C	T	NM_020753	73501887	73502066	73501901	73502010	G	A	-	1069	1098	17	24	-0.458883458	0.347	0.7801
chr17	73626754	G	A	NM_004259	73626684	73626863	73626698	73626772	C	T	-	3392	3385	86	95	-0.14657119	0.5469	0.9013
chr17	76067246	G	A	NM_001142640	76067082	76067261	76067165	76067246	G	A	+	8462	7778	4	162	-5.461449454	9.99E-46	8.47E-44
chr17	80020802	G	A	NM_022156	80020722	80020901	80020736	80020849	C	T	-	232	294	7	7	0.34169135	0.7869	1
chr17	80086416	G	A	NM_198082	80086354	80086533	80086368	80086473	C	T	-	3268	2737	34	28	0.02429537	1	1
chr18	348118	C	T	NM_130386	348050	348229	348064	348163	G	A	-	3439	3253	55	52	7.02E-04	1	1
chr18	2589301	A	G	NM_006101	2589145	2589324	2589202	2589309	A	G	+	4163	3959	31	23	0.358146863	0.4135	0.8487
chr18	2923776	T	C	NM_014646	2923758	2923937	2923772	2923859	A	G	-	5660	6648	60	187	-1.407885535	3.84E-12	8.89E-11
chr18	6890533	C	T	NM_001010000	6890378	6890557	6890428	6890542	C	T	+	3898	3890	17	23	-0.43906305	0.3476	0.7801
chr18	11066193	G	A	NM_022068	11066111	11066290	11066125	11066221	C	T	-	9280	9464	264	254	0.084034701	0.533	0.8981
chr18	18572849	G	A	NM_005406	18572777	18572956	18572791	18572898	C	T	-	4792	4805	50	61	-0.282972625	0.34	0.7698
chr18	47581662	T	C	NM_001080467	47581623	47581802	47581637	47581748	A	G	-	4947	6466	27	25	0.49735092	0.2617	0.6693
chr18	52928697	C	T	NM_001243226	52928682	52928861	52928696	52928764	G	A	-	5852	5127	22	1789	-6.536320925	0	0
chr18	59772826	T	C	NM_176787	59772761	59772940	59772775	59772867	A	G	-	2840	2735	22	13	0.704641804	0.1772	0.518
chr18	77096655	C	A	NM_198531	77096547	77096726	77096627	77096711	C	A	+	3585	3602	274	278	-0.014083927	0.9296	1
chr19	536266	C	T	NM_004359	536176	536355	536242	536340	C	T	+	2547	2508	185	186	-0.030038962	0.8719	1
chr19	1458039	G	A	NM_005883	1457895	1458074	1457963	1458059	G	A	+	714	718	34	26	0.395082893	0.3565	0.793
chr19	1987195	G	A	NM_017797	1987150	1987329	1987164	1987252	C	T	-	7084	6407	73	111	-0.749506529	6.00E-04	0.00627
chr19	2043578	T	A	NM_199054	2043487	2043666	2043501	2043581	A	T	-	1204	1152	81	77	0.009368787	1	1
chr19	3743971	C	T	NM_001267561	3743868	3744047	3743936	3744032	C	T	+	3159	3049	88	99	-0.221056788	0.3346	0.7625
chr19	4498311	G	A	NM_001001520	4498209	4498388	4498302	4498373	G	A	+	4440	4395	1646	1816	-0.156496378	0.007206	0.04802
chr19	4702679	G	A	NM_139159	4702600	4702779	4702614	4702728	C	T	-	973	927	15	16	-0.162979871	0.8568	1
chr19	5218803	G	A	NM_002850	5218783	5218962	5218797	5218809	C	T	-	14716	14127	3086	2817	0.072648045	0.07882	0.2992
chr19	5657356	T	C	NM_001201338	5657194	5657373	5657251	5657358	T	C	+	2199	1884	30	29	-0.174139039	0.694	0.9879
chr19	5737199	G	A	NM_152784	5737052	5737231	5737148	5737216	G	A	+	2163	2422	544	696	-0.192315455	0.04	0.1884
chr19	6044241	G	A	NM_000635	6044189	6044368	6044203	6044293	C	T	-	4583	4201	209	211	-0.139299557	0.3425	0.7732
chr19	6732507	G	A	NM_001080452	6732472	6732651	6732486	6732560	C	T	-	10642	11153	1624	1878	-0.141982912	0.007027	0.04787
chr19	6906444	G	C	NM_001974	6906368	6906547	6906443	6906532	G	C	+	2484	2629	4	4	0.081848968	1	1
chr19	7707910	G	T	NM_001272034	7707770	7707949	7707868	7707934	G	T	+	388	369	112	155	-0.541205319	0.01031	0.06448
chr19	8320710	A	T	NM_024552	8320599	8320778	8320705	8320763	A	T	+	190	206	148	167	-0.057606008	0.8208	1
chr19	8434160	T	G	NM_139314	8434052	8434231	8434102	8434216	T	G	+	2522	2527	29	35	-0.268444633	0.5298	0.8981
chr19	9451802	A	T	NM_001202406	9451696	9451875	9451777	9451860	A	T	+	778	641	23	26	-0.45632356	0.3082	0.7303
chr19	9870563	T	C	NM_001077624	9870521	9870700	9870535	9870618	A	G	-	4100	4255	145	157	-0.061176437	0.7256	0.9918
chr19	10226255	C	T	NM_003755	10226140	10226319	10226154	10226261	G	A	-	1880	1725	99	99	-0.1241363	0.5599	0.908
chr19	10229773	G	A	NM_003755	10229749	10229928	10229763	10229847	C	T	-	2202	2182	98	108	-0.153341025	0.4763	0.8832
chr19	10742577	C	T	NM_020428	10742463	10742642	10742543	10742627	C	T	+	7405	7101	210	238	-0.241049774	0.08422	0.315
chr19	10823679	C	T	NM_031209	10823552	10823731	10823628	10823716	C	T	+	9007	9502	668	739	-0.068541716	0.4066	0.8468
chr19	11577075	T	A	NM_001420	11576972	11577151	11576986	11577090	A	T	-	3021	2857	55	61	-0.229902772	0.4005	0.8418
chr19	12790273	T	C	NM_001930	12790256	12790435	12790270	12790357	A	G	-	4732	5465	111	130	-0.020180524	0.9479	1
chr19	15763419	C	T	NM_001199209	15763281	15763460	15763378	15763445	C	T	+	2483	2478	86	203	-1.241979237	1.13E-11	2.53E-10
chr19	15791068	A	C	NM_023944	15790943	15791122	15791053	15791107	A	C	+	2555	2707	1338	1390	0.028364829	0.6883	0.9835
chr19	16973723	C	T	NM_015260	16973626	16973805	16973694	16973790	C	T	+	1515	1557	5	6	-0.223583255	1	1
chr19	18288571	C	G	NM_006332	18288410	18288589	18288520	18288574	C	G	+	2573	3003	4121	4523	0.088667485	0.07636	0.2913
chr19	19762593	G	A	NM_020410	19762483	19762662	19762497	19762606	C	T	-	3320	3287	146	153	-0.081975069	0.6367	0.9535
chr19	36218664	C	T	NM_014727	36218524	36218703	36218598	36218688	C	T	+	2268	2276	205	171	0.266707502	0.08626	0.3194
chr19	36616392	G	A	NM_001281	36616261	36616440	36616352	36616425	G	A	+	5386	5338	736	786	-0.107738471	0.1795	0.5227
chr19	37916858	C	A	NM_152484	37916755	37916934	37916769	37916865	G	T	-	807	679	24	15	0.428914806	0.4178	0.8501
chr19	38855701	G	A	NM_021185	38855593	38855772	38855700	38855757	G	A	+	3657	3700	4	4	0.016864644	1	1
chr19	38867064	C	G	NM_002812	38866930	38867109	38866991	38867094	C	G	+	7365	7362	117	115	0.024286893	0.9473	1
chr19	38954113	C	T	NM_000540	38954003	38954182	38954062	38954167	C	T	+	4252	4440	13	13	0.06241808	1	1
chr19	39019316	G	A	NM_000540	39019171	39019350	39019238	39019335	G	A	+	2691	2588	5	5	-0.056304774	1	1
chr19	39077208	A	G	NM_000540	39077052	39077231	39077164	39077216	A	G	+	1239	1427	668	660	0.221191226	0.02427	0.1274
chr19	39086584	A	G	NM_007181	39086564	39086743	39086578	39086641	T	C	-	2105	2110	10	9	0.155425859	0.8233	1
chr19	39362308	C	T	NM_001195833	39362272	39362451	39362286	39362351	G	A	-	134	132	30	19	0.637268011	0.2129	0.5921
chr19	39591970	G	T	NM_001004318	39591831	39592010	39591927	39591995	G	T	+	1798	1794	763	723	0.074474279	0.4051	0.8468
chr19	40553282	C	T	NM_001005851	40553267	40553446	40553281	40553377	G	A	-	588	417	4	8	-1.495768771	0.1376	0.4375
chr19	40744849	C	A	NM_001626	40744797	40744976	40744811	40744880	G	T	-	1248	1403	189	295	-0.473431645	0.001247	0.01175
chr19	41201931	C	T	NM_024876	41201879	41202058	41201893	41201959	G	A	-	4652	4308	2310	2335	-0.126362545	0.01615	0.09224
chr19	46890632	G	A	NM_006247	46890546	46890725	46890622	46890710	G	A	+	742	740	42	47	-0.166165345	0.6627	0.9626
chr19	46893372	C	T	NM_006247	46893225	46893404	46893307	46893389	C	T	+	570	670	45	42	0.33273485	0.318	0.7453
chr19	47342798	C	T	NM_004069	47342707	47342886	47342721	47342835	G	A	-	2634	3055	25	23	0.334211268	0.4687	0.8766
chr19	48221860	C	T	NM_014601	48221699	48221878	48221765	48221863	C	T	+	2131	2229	55	61	-0.084511601	0.7783	1
chr19	49012757	G	T	NM_001080434	49012679	49012858	49012693	49012770	C	A	-	1709	1718	74	67	0.150941815	0.5489	0.9013
chr19	49341342	C	T	NM_020904	49341259	49341438	49341273	49341386	G	A	-	4534	4181	66	60	0.020567176	1	1
chr19	50360983	G	A	NM_017432	50360875	50361054	50360949	50361039	G	A	+	2348	2392	42	35	0.289819387	0.422	0.8536
chr19	51631235	G	A	NM_014441	51631132	51631311	51631205	51631296	G	A	+	9077	8430	221	85	1.271828697	6.45E-13	1.70E-11
chr19	54387473	C	A	NM_002739	54387333	54387512	54387414	54387497	C	A	+	3218	3178	35	47	-0.443351036	0.1831	0.5301
chr19	54647460	T	C	NM_014516	54647321	54647500	54647395	54647485	T	C	+	1865	1809	52	50	0.012600306	1	1
chr19	54781417	C	T	NM_005874	54781389	54781568	54781403	54781454	G	A	-	2401	2467	10	106	-3.366870048	1.15E-20	4.61E-19
chr2	1658190	C	T	NM_012293	1658157	1658336	1658171	1658280	G	A	-	5406	5320	40	41	-0.058759176	0.9114	1
chr2	15761198	G	A	NM_004939	15761076	15761255	15761188	15761240	G	A	+	2340	2529	794	1132	-0.399604538	3.80E-07	6.16E-06
chr2	24469704	C	T	NM_006277	24469651	24469830	24469665	24469762	G	A	-	2987	2919	27	23	0.198102519	0.6716	0.969
chr2	26432717	C	A	NM_000182	26432634	26432813	26432648	26432758	G	T	-	4976	5017	60	69	-0.189795409	0.4792	0.8832
chr2	26590022	C	A	NM_033505	26589924	26590103	26590013	26590088	C	A	+	4993	4967	1230	1072	0.19082125	0.00444	0.03321
chr2	27258861	A	G	NM_017727	27258756	27258935	27258837	27258920	A	G	+	3846	3739	220	212	0.012732967	0.9606	1
chr2	27669186	G	A	NM_015662	27669112	27669291	27669126	27669222	C	T	-	7641	8215	158	168	0.01596244	0.9554	1
chr2	27865336	G	C	NM_007266	27865222	27865401	27865295	27865386	G	C	+	2972	3981	104	137	0.024104391	0.8949	1
chr2	32314636	C	G	NM_014946	32314510	32314689	32314590	32314674	C	G	+	2524	2696	56	52	0.20202379	0.4968	0.8877
chr2	37364142	G	A	NM_001135651	37364111	37364290	37364125	37364160	C	T	-	2399	3146	1633	3125	-0.545245886	1.70E-20	6.18E-19
chr2	40405541	A	G	NM_021097	40405512	40405691	40405526	40405633	T	C	-	2920	2381	10	7	0.220172424	0.8117	1
chr2	42797615	C	T	NM_020744	42797480	42797659	42797576	42797644	C	T	+	3380	3669	329	380	-0.089548177	0.4537	0.8703
chr2	45789855	G	A	NM_018079	45789777	45789956	45789791	45789895	C	T	-	1500	1527	6	5	0.288771967	0.7722	1
chr2	46070195	G	A	NM_005400	46070038	46070217	46070138	46070202	G	A	+	2047	2133	814	708	0.260652298	0.00275	0.02256
chr2	48040938	T	A	NM_001190274	48040915	48041094	48040929	48041006	A	T	-	5912	5511	242	217	0.055979863	0.7033	0.9916
chr2	54135923	A	C	NM_014614	54135906	54136085	54135920	54135977	T	G	-	2509	2659	2168	2563	-0.157697415	0.006926	0.04787
chr2	61561048	C	T	NM_014709	61561002	61561181	61561016	61561106	G	A	-	1175	1255	12	19	-0.567938405	0.3662	0.8067
chr2	61647938	T	C	NM_014709	61647866	61648045	61647880	61647968	A	G	-	1360	1288	31	23	0.352160296	0.4112	0.8487
chr2	63719991	C	T	NM_015910	63719975	63720154	63719989	63720074	G	A	-	2373	2431	29	24	0.307856287	0.4909	0.8847
chr2	68794512	G	A	NM_173545	68794355	68794534	68794472	68794519	G	A	+	5932	6221	3964	4448	-0.097571917	0.01777	0.09897
chr2	70392261	T	C	NM_017880	70392209	70392388	70392223	70392324	A	G	-	2631	2508	25	23	0.051220333	1	1
chr2	86338280	G	C	NM_017952	86338117	86338296	86338235	86338281	G	C	+	5028	4850	5716	5623	-0.028334033	0.4827	0.8832
chr2	96963411	T	C	NM_014014	96963360	96963539	96963374	96963458	A	G	-	2994	3221	131	123	0.196342936	0.3056	0.7289
chr2	134060646	G	T	NM_207363	134060594	134060773	134060608	134060682	C	A	-	4595	4492	412	386	0.061336556	0.5797	0.9238
chr2	135982012	A	G	NM_032143	135981981	135982160	135981995	135982087	T	C	-	6220	5788	164	154	-0.013084195	0.9547	1
chr2	144008169	G	A	NM_018460	144008005	144008184	144008079	144008169	G	A	+	6091	6146	115	162	-0.481391289	0.007406	0.04871
chr2	148695726	C	T	NM_181742	148695700	148695879	148695714	148695782	G	A	-	6000	6040	1377	1544	-0.155558144	0.009343	0.06041
chr2	152403966	A	G	NM_004543	152403928	152404107	152403942	152404047	T	C	-	9552	9980	103	97	0.149824664	0.4778	0.8832
chr2	152544812	C	T	NM_004543	152544791	152544970	152544805	152544910	G	A	-	7135	7156	57	59	-0.045513078	0.9258	1
chr2	152548841	T	A	NM_004543	152548760	152548939	152548774	152548876	A	T	-	949	972	5	9	-0.81344868	0.4229	0.8536
chr2	160231217	A	C	NM_013450	160231187	160231366	160231201	160231264	T	G	-	1250	1155	499	323	0.513470407	1.42E-05	2.05E-04
chr2	162728881	T	C	NM_001178015	162728730	162728909	162728802	162728894	T	C	+	5787	6055	158	127	0.380407377	0.03079	0.1526
chr2	162865076	G	T	NM_001935	162865057	162865236	162865071	162865171	C	A	-	2125	5851	214	436	0.434503039	6.77E-04	0.006882
chr2	162865169	T	C	NM_001935	162865057	162865236	162865071	162865171	A	G	-	3408	5851	310	436	0.287697963	0.01046	0.06458
chr2	163083056	G	A	NM_004460	163083018	163083197	163083032	163083131	C	T	-	523	784	9	12	0.169005209	0.8247	1
chr2	165950891	C	T	NM_006922	165950869	165951048	165950883	165950988	G	A	-	4997	4708	4	4	-0.085947898	1	1
chr2	166234111	C	T	NM_001040143	166233996	166234175	166234106	166234160	C	T	+	1294	1444	472	611	-0.214152396	0.04025	0.1884
chr2	166788316	T	A	NM_024753	166788253	166788432	166788267	166788366	A	T	-	2318	2107	4	4	-0.137690252	1	1
chr2	170885884	C	T	NM_172070	170885794	170885973	170885855	170885958	C	T	+	5214	5263	191	200	-0.05293255	0.7573	1
chr2	171819397	T	G	NM_001201428	171819292	171819471	171819348	171819456	T	G	+	8835	9646	125	124	0.13828865	0.4825	0.8832
chr2	173882206	G	A	NM_007023	173882068	173882247	173882153	173882232	G	A	+	9282	8001	527	466	-0.036782365	0.7189	0.9916
chr2	173885400	A	G	NM_007023	173885279	173885458	173885345	173885443	A	G	+	2920	2824	84	74	0.134635777	0.5734	0.9211
chr2	174096941	G	A	NM_016653	174096786	174096965	174096919	174096950	G	A	+	8115	7523	4	4	-0.109283004	1	1
chr2	183791570	C	A	NM_205842	183791529	183791708	183791543	183791633	G	T	-	1266	1514	23	40	-0.540278338	0.1615	0.4909
chr2	187495573	T	C	NM_002210	187495421	187495600	187495523	187495585	T	C	+	3617	3671	2030	1741	0.242943041	2.99E-05	4.08E-04
chr2	187531933	T	G	NM_002210	187531793	187531972	187531876	187531957	T	G	+	2582	2388	26	36	-0.582171447	0.1259	0.4195
chr2	191850362	C	T	NM_007315	191850330	191850509	191850344	191850386	G	A	-	5088	4968	6425	6812	-0.118815478	0.001878	0.01628
chr2	197866561	T	C	NM_001195144	197866462	197866641	197866476	197866564	A	G	-	1589	1379	107	14	2.729615397	7.33E-16	2.24E-14
chr2	207422202	G	A	NM_003812	207422058	207422237	207422150	207422222	G	A	+	7324	7764	605	674	-0.071645122	0.3983	0.8395
chr2	207823094	A	T	NM_173077	207822965	207823144	207823024	207823129	A	T	+	7554	7698	69	85	-0.273623592	0.2573	0.6655
chr2	212522487	T	C	NM_005235	212522464	212522643	212522478	212522553	A	G	-	4862	5072	404	410	0.039736235	0.7155	0.9916
chr2	215917234	C	T	NM_173076	215917196	215917375	215917210	215917308	G	A	-	6754	6304	128	108	0.145637853	0.4699	0.8766
chr2	216246987	A	G	NM_212482	216246920	216247099	216246934	216247048	T	C	-	8889	9411	106	76	0.562319844	0.0111	0.06722
chr2	219130141	T	A	NM_001087	219130079	219130258	219130093	219130184	A	T	-	4212	4126	146	167	-0.223641349	0.1856	0.5344
chr2	220045455	A	T	NM_024293	220045312	220045491	220045391	220045476	A	T	+	8487	8226	340	427	-0.373764929	5.11E-04	0.005632
chr2	220100806	C	T	NM_018089	220100653	220100832	220100731	220100817	C	T	+	425	426	4	6	-0.581571912	0.7525	1
chr2	220341659	G	T	NM_005876	220341540	220341719	220341591	220341704	G	T	+	4154	4205	33	15	1.155108108	0.008958	0.05842
chr2	230636299	G	A	NM_004238	230636220	230636399	230636234	230636348	C	T	-	5265	5120	37	53	-0.55875681	0.07258	0.2869
chr2	230650558	C	T	NM_004238	230650458	230650637	230650472	230650571	G	A	-	2869	3239	188	193	0.137132314	0.3692	0.8067
chr2	233103250	C	A	NM_152383	233103191	233103370	233103242	233103355	C	A	+	3784	3708	102	110	-0.138205216	0.5309	0.8981
chr2	233675982	C	T	NM_001103146	233675897	233676076	233675953	233676061	C	T	+	1701	1711	19	21	-0.135933291	0.8739	1
chr2	234356957	G	A	NM_152879	234356857	234357036	234356921	234357021	G	A	+	232	221	12	12	-0.070078436	1	1
chr2	234676519	C	T	NM_007120	234676418	234676597	234676494	234676582	C	T	+	3396	3091	105	96	-0.006479788	1	1
chr2	238419715	G	A	NM_024101	238419580	238419759	238419631	238419744	G	A	+	82	74	4	4	-0.148098639	1	1
chr2	238617225	G	A	NM_001137552	238617109	238617288	238617186	238617273	G	A	+	2227	2196	155	133	0.200618466	0.2737	0.6825
chr2	241421602	C	G	NM_016552	241421585	241421764	241421599	241421678	G	C	-	2442	1708	203	49	1.534870848	1.08E-12	2.66E-11
chr2	241514478	C	A	NM_018226	241514395	241514574	241514446	241514559	C	A	+	5711	5890	64	57	0.211634235	0.4649	0.8758
chr2	241680764	C	T	NM_001244008	241680671	241680850	241680685	241680794	G	A	-	3772	3158	84	59	0.253355869	0.3103	0.7317
chr2	242187734	A	G	NM_203346	242187644	242187823	242187658	242187763	T	C	-	2186	2116	41	24	0.72563573	0.06017	0.2514
chr2	242619679	C	G	NM_012145	242619629	242619808	242619643	242619734	G	C	-	10010	10117	124	123	0.027021381	0.8983	1
chr20	472926	T	C	NM_001895	472883	473062	472897	473008	A	G	-	4620	4649	38	24	0.671992587	0.07551	0.291
chr20	2775267	C	T	NM_019609	2775168	2775347	2775182	2775285	G	A	-	3221	2977	27	35	-0.488044954	0.2027	0.5686
chr20	2842706	G	A	NM_022575	2842612	2842791	2842699	2842776	G	A	+	1979	2193	35	58	-0.580563779	0.07374	0.2897
chr20	3655475	G	A	NM_025220	3655405	3655584	3655419	3655496	C	T	-	1922	1927	4	43	-3.422516519	2.52E-09	4.69E-08
chr20	9389314	T	C	NM_000933	9389200	9389379	9389279	9389364	T	C	+	8734	7275	4	4	-0.263695283	1	1
chr20	20505529	G	A	NM_020343	20505459	20505638	20505473	20505542	C	T	-	500	580	40	65	-0.486314913	0.1236	0.4154
chr20	21319718	A	G	NM_012255	21319562	21319741	21319681	21319726	A	G	+	1879	1490	1733	1927	-0.487737653	1.79E-12	4.27E-11
chr20	30525216	A	G	NM_001008409	30525148	30525327	30525198	30525312	A	G	+	772	737	23	17	0.369162887	0.5221	0.8981
chr20	32246540	C	T	NM_031232	32246513	32246692	32246527	32246640	G	A	-	1893	5171	23	51	0.300905508	0.429	0.8544
chr20	32246607	C	T	NM_031232	32246513	32246692	32246527	32246640	G	A	-	2687	5171	39	51	0.55742386	0.07429	0.2897
chr20	33589105	A	C	NM_020884	33588988	33589167	33589047	33589152	A	C	+	1520	1489	52	43	0.244447394	0.466	0.8758
chr20	34130278	A	G	NM_198398	34130185	34130364	34130261	34130349	A	G	+	5019	5182	158	191	-0.22753901	0.1569	0.4808
chr20	43942709	G	A	NM_014276	43942620	43942799	43942674	43942784	G	A	+	4105	3988	29	26	0.115824465	0.7883	1
chr21	10942981	C	A	NM_199261	10942906	10943085	10942920	10943020	G	T	-	527	1305	11	21	0.375289136	0.5549	0.9066
chr21	10943003	C	T	NM_199261	10942906	10943085	10942920	10943020	G	A	-	547	1305	13	21	0.562559364	0.2623	0.6693
chr21	33692861	A	G	NM_014825	33692826	33693005	33692840	33692950	T	C	-	9356	8626	73	74	-0.136828952	0.6191	0.9391
chr21	38103412	C	T	NM_005069	38103288	38103467	38103345	38103452	C	T	+	5233	5294	98	80	0.309501685	0.1736	0.5134
chr21	42842590	C	T	NM_001135099	42842560	42842739	42842574	42842670	G	A	-	2900	2461	89	61	0.308187851	0.2134	0.5921
chr21	47957426	G	A	NM_015151	47957288	47957467	47957358	47957452	G	A	+	6888	6366	308	295	-0.051482589	0.6771	0.9729
chr22	21337368	G	A	NM_006767	21337214	21337393	21337315	21337378	G	A	+	2364	3055	1711	2521	-0.189214014	0.001712	0.01519
chr22	28293829	A	G	NM_012399	28293774	28293953	28293788	28293880	T	C	-	7783	7527	178	177	-0.040123505	0.83	1
chr22	32804767	T	A	NM_014306	32804727	32804906	32804741	32804820	A	T	-	3702	3742	183	199	-0.105420119	0.4956	0.8877
chr22	36715636	C	T	NM_002473	36715570	36715749	36715584	36715680	G	A	-	799	757	32	36	-0.247827204	0.5363	0.8981
chr22	40760307	C	T	NM_000026	40760205	40760384	40760279	40760369	C	T	+	7917	7977	408	442	-0.104584791	0.3075	0.7303
chr22	40804965	A	G	NM_015705	40804858	40805037	40804936	40805022	A	G	+	7014	6991	13	34	-1.391761719	0.002051	0.0172
chr22	41231637	G	C	NM_003932	41231549	41231728	41231563	41231674	C	G	-	880	1143	14	8	1.184604897	0.08186	0.3077
chr22	50857408	C	T	NM_001242898	50857244	50857423	50857295	50857408	C	T	+	6297	6469	20	18	0.190881139	0.7465	1
chr22	51018177	T	C	NM_005198	51018141	51018320	51018155	51018259	A	G	-	2169	2238	5	4	0.367108078	0.7501	1
chr3	9089078	C	T	NM_014850	9089060	9089239	9089074	9089159	G	A	-	3132	3411	55	63	-0.072809668	0.8526	1
chr3	9424941	T	C	NM_015453	9424829	9425008	9424882	9424993	T	C	+	4616	4770	33	41	-0.265811843	0.4842	0.8838
chr3	10387773	G	A	NM_001001331	10387700	10387879	10387714	10387821	C	T	-	2383	2458	35	44	-0.285442638	0.4277	0.8543
chr3	11067472	C	T	NM_003042	11067398	11067577	11067458	11067562	C	T	+	3693	8824	58	109	0.346436199	0.147	0.4578
chr3	11067505	G	T	NM_003042	11067398	11067577	11067458	11067562	G	T	+	3536	8824	62	109	0.505326502	0.03306	0.1617
chr3	12570418	T	C	NM_001145392	12570259	12570438	12570386	12570423	T	C	+	2228	2009	594	514	0.059422903	0.5656	0.9143
chr3	14513738	C	T	NM_001134367	14513661	14513840	14513712	14513825	C	T	+	3001	2749	63	58	-0.007237484	1	1
chr3	21606120	G	A	NM_024697	21606051	21606230	21606065	21606176	C	T	-	5423	5580	74	62	0.296431007	0.262	0.6693
chr3	30029683	C	T	NM_001003793	30029550	30029729	30029633	30029714	C	T	+	14955	14613	747	795	-0.123222139	0.1053	0.3669
chr3	35748540	G	A	NM_001267619	35748410	35748589	35748465	35748574	G	A	+	4461	4327	22	15	0.508540996	0.3253	0.7544
chr3	37081716	G	A	NM_000249	37081621	37081800	37081676	37081785	G	A	+	7199	7071	89	73	0.260026613	0.2692	0.6757
chr3	40553954	C	A	NM_175888	40553842	40554021	40553892	40554006	C	A	+	8149	8777	106	96	0.25006283	0.2291	0.6177
chr3	42235388	G	A	NM_001042646	42235226	42235405	42235315	42235390	G	A	+	6155	6022	671	683	-0.057088961	0.4919	0.8847
chr3	49743440	A	G	NM_022064	49743334	49743513	49743414	49743498	A	G	+	3492	3009	67	67	-0.214769452	0.4311	0.8544
chr3	49751405	A	G	NM_022064	49751266	49751445	49751342	49751430	A	G	+	8443	8349	379	354	0.082296183	0.4508	0.8703
chr3	50223736	C	T	NM_004186	50223617	50223796	50223713	50223781	C	T	+	4356	4682	2834	2875	0.083398783	0.08767	0.3194
chr3	50425026	G	A	NM_001174051	50424984	50425163	50424998	50425043	C	T	-	10640	11429	10100	10751	0.013085462	0.6428	0.9538
chr3	52813031	G	C	NM_002215	52812898	52813077	52812957	52813062	G	C	+	6828	6232	90	87	-0.082858224	0.7057	0.9916
chr3	52874588	G	A	NM_001198974	52874501	52874680	52874515	52874626	C	T	-	6092	6107	26	22	0.244556003	0.5671	0.9148
chr3	53764493	C	G	NM_000720	53764419	53764598	53764468	53764583	C	G	+	2967	3124	4	4	0.074389527	1	1
chr3	56807841	G	A	NM_001128615	56807722	56807901	56807736	56807844	C	T	-	48	54	5	8	-0.508146904	0.7689	1
chr3	57069148	G	A	NM_001128615	57069101	57069280	57069115	57069204	C	T	-	3503	3581	111	121	-0.09267584	0.641	0.9535
chr3	66313775	G	A	NM_173471	66313639	66313818	66313755	66313803	G	A	+	7937	8638	2868	3403	-0.124658616	0.003787	0.02861
chr3	67578618	G	A	NM_003848	67578541	67578720	67578555	67578646	C	T	-	7423	7277	124	131	-0.107885249	0.5701	0.9177
chr3	71026115	G	A	NM_001244815	71026077	71026256	71026091	71026193	C	T	-	9295	9349	107	115	-0.095665872	0.637	0.9535
chr3	112997521	A	T	NM_033254	112997466	112997645	112997519	112997630	A	T	+	1112	1155	84	92	-0.07650847	0.7547	1
chr3	113497631	G	A	NM_001690	113497518	113497697	113497587	113497682	G	A	+	778	761	14	15	-0.131409375	0.8529	1
chr3	119205717	C	T	NM_152305	119205615	119205794	119205679	119205779	C	T	+	4694	4438	19	23	-0.356542617	0.4432	0.8671
chr3	127334731	C	A	NM_004526	127334634	127334813	127334704	127334798	C	A	+	8881	9414	190	214	-0.087525658	0.58	0.9238
chr3	127806574	A	T	NM_003707	127806534	127806713	127806548	127806651	T	A	-	12249	13043	163	243	-0.485472583	9.40E-04	0.00919
chr3	128969525	G	T	NM_016128	128969413	128969592	128969524	128969577	G	T	+	7329	6498	502	185	1.266541473	7.21E-26	3.24E-24
chr3	129303005	C	A	NM_015103	129302953	129303132	129302967	129303076	G	T	-	5009	4818	27	48	-0.886163217	0.01057	0.06458
chr3	133553465	C	T	NM_016577	133553404	133553583	133553418	133553485	G	A	-	3726	3442	22	4	2.345051042	6.71E-04	0.006882
chr3	136046531	A	G	NM_000532	136046410	136046589	136046475	136046574	A	G	+	1906	1720	35	47	-0.573445389	0.09302	0.3332
chr3	138192456	C	T	NM_031913	138192312	138192491	138192377	138192476	C	T	+	3670	3459	191	184	-0.031558177	0.8737	1
chr3	148773129	T	A	NM_003071	148773075	148773254	148773089	148773187	A	T	-	5893	7106	46	73	-0.39622718	0.1651	0.4999
chr3	155208647	G	C	NM_001130960	155208558	155208737	155208572	155208657	C	G	-	842	807	18	16	0.108673442	0.8639	1
chr3	172504293	G	A	NM_001258315	172504200	172504379	172504282	172504364	G	A	+	2193	2580	44	105	-1.020348645	7.59E-05	9.50E-04
chr3	176765107	A	G	NM_024665	176765073	176765252	176765087	176765185	T	C	-	1066	1039	17	9	0.880526056	0.1675	0.5032
chr3	179605524	C	T	NM_016559	179605446	179605625	179605460	179605572	G	A	-	11423	11482	48	80	-0.729533226	0.005838	0.04202
chr3	188202397	C	T	NM_005578	188202328	188202507	188202379	188202492	C	T	+	5921	5336	176	116	0.451368436	0.01058	0.06458
chr3	193016950	C	A	NM_198505	193016905	193017084	193016919	193016992	G	T	-	8311	8831	1243	1501	-0.184542942	0.002021	0.01713
chr4	997899	A	T	NM_000203	997736	997915	997799	997900	A	T	+	10655	8703	6	113	-4.527162353	1.39E-31	8.81E-30
chr4	1348625	C	T	NM_020894	1348471	1348650	1348522	1348635	C	T	+	6266	4461	148	105	0.005030226	1	1
chr4	1807344	G	A	NM_001163213	1807232	1807411	1807285	1807396	G	A	+	92	106	4	4	0.204358499	1	1
chr4	3029661	C	T	NM_182982	3029564	3029743	3029638	3029728	C	T	+	5311	5883	98	138	-0.346246106	0.07536	0.291
chr4	5687134	T	C	NM_147127	5687082	5687261	5687096	5687206	A	G	-	5041	5173	139	136	0.068769469	0.7141	0.9916
chr4	7016219	T	C	NM_020773	7016120	7016299	7016174	7016284	T	C	+	7017	6485	46	40	0.087886073	0.8289	1
chr4	8620162	C	T	NM_001014447	8620091	8620270	8620155	8620255	C	T	+	1226	1226	46	29	0.665580961	0.06048	0.2514
chr4	15981050	A	G	NM_006017	15981003	15981182	15981017	15981086	T	C	-	4531	4263	263	81	1.611108551	1.23E-20	4.69E-19
chr4	39217743	G	A	NM_025132	39217666	39217845	39217715	39217830	G	A	+	1324	1373	4	4	0.052428503	1	1
chr4	40762471	A	C	NM_024677	40762345	40762524	40762450	40762509	A	C	+	5624	5320	3673	2925	0.248351923	3.86E-08	6.55E-07
chr4	47900786	C	A	NM_152995	47900759	47900938	47900773	47900874	G	T	-	7282	6671	114	138	-0.402066142	0.03048	0.152
chr4	72352706	T	G	NM_001134742	72352571	72352750	72352664	72352735	T	G	+	1576	1700	274	282	0.067747942	0.614	0.9332
chr4	73981598	T	G	NM_032217	73981523	73981702	73981537	73981633	A	C	-	4522	4709	84	112	-0.356577769	0.09674	0.3417
chr4	80954694	C	T	NM_001145794	80954611	80954790	80954625	80954724	G	A	-	1600	1687	15	18	-0.186646337	0.7302	0.9918
chr4	85630453	C	T	NM_014991	85630431	85630610	85630445	85630500	G	A	-	1244	659	689	313	0.221705211	0.06879	0.2792
chr4	85719152	T	A	NM_014991	85719134	85719313	85719148	85719261	A	T	-	2993	3328	13	11	0.394071254	0.5439	0.9007
chr4	90833158	G	C	NM_007351	90833037	90833216	90833094	90833201	G	C	+	5953	4623	25	44	-1.180362961	9.34E-04	0.00919
chr4	100137360	C	A	NM_001102470	100137303	100137482	100137317	100137419	G	T	-	1081	983	36	30	0.125931204	0.8026	1
chr4	110681734	T	C	NM_000204	110681664	110681843	110681678	110681792	A	G	-	4068	4213	22	16	0.509959855	0.3301	0.7586
chr4	123797538	C	T	NM_002006	123797415	123797594	123797475	123797579	C	T	+	7389	7495	68	86	-0.318252564	0.1949	0.5508
chr4	143235911	C	T	NM_001101669	143235850	143236029	143235864	143235915	G	A	-	3541	3549	1982	2076	-0.063593751	0.2703	0.6762
chr4	144797973	C	T	NM_198682	144797884	144798063	144797898	144798008	G	A	-	9267	10106	91	118	-0.249810601	0.2367	0.6337
chr4	151793883	C	T	NM_006726	151793800	151793979	151793814	151793907	G	A	-	861	987	20	22	0.059533323	1	1
chr4	167921556	G	C	NM_016950	167921485	167921664	167921499	167921614	C	G	-	1657	3980	14	37	-0.137903615	0.8776	1
chr4	167921570	G	C	NM_016950	167921485	167921664	167921499	167921614	C	G	-	1713	3980	18	37	0.176714915	0.6598	0.9607
chr4	185350213	C	T	NM_002199	185350117	185350296	185350131	185350224	G	A	-	3643	3467	132	117	0.102590241	0.6061	0.9282
chr5	251135	G	A	NM_004168	251054	251233	251106	251218	G	A	+	1790	1823	24	31	-0.342878836	0.4168	0.8501
chr5	9050563	G	C	NM_003966	9050507	9050686	9050521	9050569	C	G	-	4300	3884	3912	3464	0.028673981	0.5412	0.8996
chr5	11018111	C	T	NM_001332	11018071	11018250	11018085	11018170	G	A	-	7024	6981	236	199	0.237159295	0.09782	0.343
chr5	14388774	C	T	NM_007118	14388624	14388803	14388721	14388788	C	T	+	5514	5274	1458	1560	-0.161757006	0.006564	0.04637
chr5	14394220	A	T	NM_007118	14394075	14394254	14394146	14394239	A	T	+	10339	9533	198	175	0.061051056	0.7143	0.9916
chr5	37177727	T	C	NM_023073	37177708	37177887	37177722	37177802	A	G	-	3086	2715	116	75	0.444376441	0.0463	0.2056
chr5	37329315	A	G	NM_153485	37329277	37329456	37329291	37329380	T	C	-	7891	8314	108	117	-0.040142609	0.8407	1
chr5	41762252	C	T	NM_000436	41762198	41762377	41762212	41762302	G	A	-	2872	3054	62	75	-0.185978067	0.4896	0.8847
chr5	52340901	C	T	NM_002203	52340758	52340937	52340830	52340922	C	T	+	3467	3522	61	58	0.095463415	0.7817	1
chr5	54563046	G	A	NM_019030	54562951	54563130	54562965	54563059	C	T	-	2018	2192	56	67	-0.139412645	0.6474	0.9573
chr5	64892348	C	T	NM_001656	64892233	64892412	64892247	64892358	G	A	-	391	323	4	9	-1.445559444	0.09799	0.343
chr5	65334296	C	T	NM_001253699	65334146	65334325	65334210	65334310	C	T	+	684	1517	4	14	-0.658202067	0.6095	0.9282
chr5	70900233	C	G	NM_022132	70900131	70900310	70900182	70900295	C	G	+	1405	1413	17	23	-0.42790778	0.4265	0.8543
chr5	71529948	T	C	NM_015084	71529931	71530110	71529945	71530024	A	G	-	1266	1195	18	22	-0.372773404	0.4305	0.8544
chr5	75923263	G	A	NM_006633	75923161	75923340	75923234	75923325	G	A	+	12127	11961	245	290	-0.263155838	0.03986	0.1884
chr5	78975417	G	C	NM_173797	78975329	78975508	78975401	78975493	G	C	+	763	827	25	27	0.00517296	1	1
chr5	79354068	C	G	NM_003248	79353973	79354152	79354028	79354137	C	G	+	3058	3383	61	59	0.193809059	0.5186	0.8981
chr5	102340877	T	C	NM_000919	102340766	102340945	102340857	102340930	T	C	+	3892	4292	165	152	0.259533067	0.1219	0.4115
chr5	110809065	G	A	NM_001744	110808920	110809099	110809008	110809084	G	A	+	1093	1135	53	44	0.322887732	0.3005	0.7279
chr5	110843072	C	G	NM_139164	110843012	110843191	110843026	110843140	G	C	-	6358	5933	30	25	0.163223172	0.6878	0.9835
chr5	115336139	A	G	NM_173800	115336031	115336210	115336129	115336195	A	G	+	4039	4008	1290	1311	-0.034412257	0.604	0.9282
chr5	134059281	C	A	NM_021982	134059196	134059375	134059256	134059360	C	A	+	2531	5525	33	44	0.711229458	0.03603	0.1735
chr5	134059282	C	G	NM_021982	134059196	134059375	134059256	134059360	C	G	+	2536	5525	29	44	0.521969096	0.1308	0.4275
chr5	138714322	C	T	NM_152685	138714253	138714432	138714267	138714373	G	A	-	6101	6381	11	11	0.064736803	1	1
chr5	142281566	G	A	NM_015071	142281440	142281619	142281499	142281604	G	A	+	8070	8259	91	120	-0.365697518	0.07178	0.2853
chr5	142287334	A	G	NM_015071	142287205	142287384	142287268	142287369	A	G	+	4483	4639	64	67	-0.016739844	1	1
chr5	146804493	C	T	NM_001197294	146804423	146804602	146804437	146804526	G	A	-	9459	9747	162	196	-0.231589268	0.1356	0.4366
chr5	149631595	T	A	NM_015981	149631530	149631709	149631544	149631628	A	T	-	6977	7892	435	391	0.331630916	0.001428	0.01313
chr5	150095135	G	A	NM_001135643	150095112	150095291	150095126	150095224	C	T	-	9325	10447	328	320	0.199536991	0.08561	0.3186
chr5	151173742	A	G	NM_198395	151173646	151173825	151173719	151173810	A	G	+	1577	1478	34	35	-0.135356566	0.7164	0.9916
chr5	153390810	T	C	NM_018691	153390786	153390965	153390800	153390880	A	G	-	6861	7432	542	485	0.27563974	0.003255	0.0256
chr5	162869089	C	A	NM_199246	162868985	162869164	162869050	162869149	C	A	+	3060	3034	38	37	0.02616358	1	1
chr5	169025515	C	T	NM_017785	169025419	169025598	169025479	169025583	C	T	+	1232	1225	13	15	-0.214671384	0.709	0.9916
chr5	169412870	C	T	NM_004946	169412762	169412941	169412831	169412926	C	T	+	5304	5408	147	175	-0.223524391	0.175	0.5136
chr5	170597192	C	T	NM_022897	170597043	170597222	170597133	170597207	C	T	+	2240	2565	220	234	0.106455087	0.4608	0.8703
chr5	172315717	G	A	NM_001031711	172315599	172315778	172315701	172315763	G	A	+	9653	9187	4073	4004	-0.04673371	0.2261	0.6134
chr5	175921055	A	G	NM_014613	175920921	175921100	175920999	175921085	A	G	+	4604	4442	116	162	-0.533547448	0.002801	0.02274
chr5	176334136	G	C	NM_001199298	176334100	176334279	176334114	176334178	C	G	-	7857	7805	2734	2847	-0.068009178	0.1345	0.4366
chr5	176715871	C	G	NM_022455	176715762	176715941	176715819	176715926	C	G	+	1214	1175	10	14	-0.532534492	0.4164	0.8501
chr5	177669356	C	T	NM_173465	177669327	177669506	177669341	177669395	G	A	-	2375	2963	834	968	0.104171449	0.1888	0.5416
chr5	178373955	T	C	NM_001178090	178373823	178374002	178373897	178373987	T	C	+	5340	5506	150	161	-0.05793332	0.7305	0.9918
chr5	180485372	T	A	NM_152547	180485214	180485393	180485351	180485378	T	A	+	5171	5498	9985	11705	-0.140827	3.93E-05	5.26E-04
chr6	489025	G	C	NM_018303	488964	489143	488978	489038	C	G	-	4563	5348	3276	4019	-0.065884409	0.1412	0.447
chr6	3263960	G	A	NM_001128592	3263829	3264008	3263917	3263993	G	A	+	8982	8983	1152	1273	-0.143931091	0.02183	0.1176
chr6	17426910	G	A	NM_006366	17426757	17426936	17426820	17426921	G	A	+	8352	9044	160	245	-0.499870564	7.34E-04	0.007368
chr6	33400029	G	A	NM_006772	33399865	33400044	33399937	33400029	G	A	+	2855	2768	5	50	-3.366574898	7.57E-11	1.61E-09
chr6	33403326	G	A	NM_006772	33403226	33403405	33403291	33403390	G	A	+	3785	4110	114	135	-0.125080489	0.5198	0.8981
chr6	36446911	G	C	NM_173562	36446836	36447015	36446897	36447000	G	C	+	2971	3039	16	12	0.447685569	0.4531	0.8703
chr6	37280756	G	A	NM_017772	37280636	37280815	37280693	37280800	G	A	+	8423	8713	138	142	0.007612714	1	1
chr6	41657498	T	A	NM_001167827	41657454	41657633	41657468	41657549	A	T	-	7250	7056	25	26	-0.095713963	0.8887	1
chr6	42657338	G	T	NM_015255	42657244	42657423	42657306	42657408	G	T	+	4884	5261	120	129	0.00293719	1	1
chr6	43276060	T	C	NM_206922	43276038	43276217	43276052	43276147	A	G	-	3120	3147	166	162	0.047620578	0.7773	1
chr6	55364049	C	A	NM_019036	55364019	55364198	55364033	55364097	G	T	-	2822	2505	338	348	-0.213971444	0.06774	0.2764
chr6	65146093	G	A	NM_001142800	65146052	65146231	65146066	65146158	C	T	-	5599	5482	89	69	0.336742122	0.1501	0.4656
chr6	70040421	G	A	NM_001704	70040300	70040479	70040397	70040464	G	A	+	8332	8484	1624	1926	-0.219974289	4.09E-05	5.38E-04
chr6	79665395	G	C	NM_017934	79665315	79665494	79665329	79665399	C	G	-	1411	1423	125	107	0.236534972	0.2459	0.647
chr6	83888415	G	A	NM_001199917	83888377	83888556	83888391	83888475	C	T	-	6717	6831	186	189	0.00119615	1	1
chr6	84366512	G	T	NM_001242792	84366458	84366637	84366472	84366584	C	A	-	868	1056	4	6	-0.302119614	1	1
chr6	97512536	G	A	NM_052904	97512438	97512617	97512503	97512602	G	A	+	2749	2699	51	43	0.219678657	0.469	0.8766
chr6	99887716	G	A	NM_001080481	99887630	99887809	99887644	99887731	C	T	-	5068	5230	83	147	-0.779238491	7.87E-05	9.69E-04
chr6	105224911	G	A	NM_020771	105224873	105225052	105224887	105224985	C	T	-	679	733	9	13	-0.420113093	0.5279	0.8981
chr6	112537598	C	T	NM_001105206	112537554	112537733	112537568	112537670	G	A	-	1373	1352	23	26	-0.199114236	0.6673	0.9661
chr6	114281094	G	A	NM_001527	114281055	114281234	114281069	114281182	C	T	-	3057	3498	17	22	-0.17755504	0.7495	1
chr6	129468180	A	C	NM_000426	129468029	129468208	129468103	129468193	A	C	+	7882	6836	352	320	-0.067905829	0.5533	0.9059
chr6	131939581	C	T	NM_004830	131939532	131939711	131939546	131939659	G	A	-	3837	3888	35	38	-0.099595042	0.8146	1
chr6	135774505	G	A	NM_001134830	135774464	135774643	135774478	135774574	C	T	-	1703	1874	10	11	5.39E-04	1	1
chr6	138642275	C	T	NM_020340	138642198	138642377	138642247	138642362	C	T	+	4892	4997	114	111	0.069111962	0.7364	0.998
chr6	147122373	T	G	NM_024694	147122251	147122430	147122318	147122415	T	G	+	3681	3574	129	125	0.002884855	1	1
chr6	151744677	T	C	NM_017909	151744645	151744824	151744659	151744766	A	G	-	6478	6648	32	28	0.230016992	0.6053	0.9282
chr6	152823811	T	C	NM_182961	152823753	152823932	152823767	152823877	A	G	-	3135	3573	25	26	0.132086943	0.7793	1
chr6	158066871	C	T	NM_024630	158066707	158066886	158066768	158066871	C	T	+	12042	13092	4	4	0.120610485	1	1
chr6	158484895	C	T	NM_003898	158484740	158484919	158484822	158484904	C	T	+	1587	1790	37	37	0.173657459	0.6388	0.9535
chr6	158538772	A	T	NM_032861	158538744	158538923	158538758	158538853	T	A	-	7403	6035	189	128	0.267486167	0.11	0.3815
chr6	159026319	C	A	NM_020823	159026215	159026394	159026298	159026379	C	A	+	2780	2887	65	62	0.122657727	0.6545	0.9594
chr6	159104006	A	T	NM_001242384	159103857	159104036	159103956	159104021	A	T	+	6595	6009	1616	1653	-0.166907264	0.003222	0.0256
chr6	159205699	A	G	NM_003379	159205661	159205840	159205675	159205759	T	C	-	8128	9011	291	370	-0.197719301	0.08789	0.3194
chr7	624187	G	A	NM_001164758	624130	624309	624144	624205	C	T	-	5065	5676	2091	2304	0.024364666	0.6411	0.9535
chr7	645850	C	T	NM_001164758	645815	645994	645829	645876	G	A	-	7217	5527	2933	1977	0.184161558	1.86E-04	0.00218
chr7	933568	C	T	NM_015949	933444	933623	933535	933608	C	T	+	1777	2420	197	295	-0.136955959	0.3348	0.7625
chr7	944768	C	T	NM_006869	944682	944861	944696	944809	G	A	-	3038	2877	29	32	-0.220575654	0.6073	0.9282
chr7	3998632	G	A	NM_152744	3998482	3998661	3998562	3998646	G	A	+	2741	2807	93	84	0.181168124	0.4453	0.869
chr7	30486597	G	A	NM_006092	30486568	30486747	30486582	30486666	C	T	-	5009	5905	75	133	-0.589049297	0.004888	0.03586
chr7	31609423	G	C	NM_001257967	31609259	31609438	31609371	31609423	G	C	+	2970	1372	232	1112	-3.375142527	4.12E-249	7.87E-247
chr7	31691581	C	T	NM_001257967	31691500	31691679	31691552	31691664	C	T	+	956	947	10	11	-0.151149716	0.8303	1
chr7	44099712	G	A	NM_001122956	44099588	44099767	44099646	44099752	G	A	+	1366	1275	15	8	0.807430359	0.2152	0.5928
chr7	44282206	C	T	NM_001220	44282144	44282323	44282158	44282253	G	A	-	6332	6146	22	23	-0.107143826	0.8816	1
chr7	48089488	G	A	NM_001100159	48089410	48089589	48089476	48089574	G	A	+	3974	3895	99	89	0.124654645	0.6055	0.9282
chr7	48467428	G	C	NM_152701	48467304	48467483	48467362	48467468	G	C	+	3625	4842	47	52	0.271771218	0.3595	0.7951
chr7	65547355	G	A	NM_000048	65547274	65547453	65547354	65547438	G	A	+	4354	4201	308	216	0.460290417	5.17E-04	0.005632
chr7	66474647	T	C	NM_018264	66474507	66474686	66474569	66474671	T	C	+	3856	3787	23	30	-0.40937827	0.3361	0.7632
chr7	73969529	A	G	NM_001199207	73969389	73969568	73969503	73969553	A	G	+	1237	1291	1465	1079	0.5028493	6.98E-10	1.37E-08
chr7	77006604	T	G	NM_017439	77006588	77006767	77006602	77006707	A	C	-	1203	1244	5	8	-0.629722062	0.5808	0.9238
chr7	77265144	G	A	NM_002835	77265002	77265181	77265098	77265166	G	A	+	1667	1754	385	458	-0.177094509	0.1147	0.3924
chr7	81662204	C	G	NM_000722	81662098	81662277	81662112	81662217	G	C	-	795	887	5	12	-1.105055162	0.2212	0.6049
chr7	87339897	G	A	NM_138290	87339807	87339986	87339885	87339971	G	A	+	1173	1138	11	10	0.093801068	1	1
chr7	92207484	C	T	NM_152789	92207449	92207628	92207463	92207496	G	A	-	542	1013	286	757	-0.502008736	6.48E-05	8.38E-04
chr7	97923404	G	A	NM_018842	97923371	97923550	97923385	97923423	C	T	-	5365	5936	7285	8709	-0.111665179	0.001749	0.01534
chr7	99711522	A	G	NM_001190415	99711476	99711655	99711490	99711577	T	C	-	6980	8023	184	206	0.03797619	0.7974	1
chr7	99798734	G	T	NM_012447	99798619	99798798	99798712	99798783	G	T	+	4125	4320	244	521	-1.027765032	1.23E-19	4.07E-18
chr7	100856461	C	T	NM_001084	100856373	100856552	100856387	100856485	G	A	-	3437	3438	8	12	-0.584542808	0.5028	0.888
chr7	105655655	T	C	NM_152750	105655495	105655674	105655556	105655659	T	C	+	2392	2182	8	4	0.867433712	0.3934	0.8315
chr7	121766464	C	A	NM_005763	121766414	121766593	121766428	121766513	G	T	-	1946	2106	30	28	0.2135294	0.5987	0.9282
chr7	127631105	G	A	NM_014390	127630945	127631124	127630999	127631109	G	A	+	3171	1889	45	22	0.285106302	0.5253	0.8981
chr7	128622321	G	A	NM_012470	128622287	128622466	128622301	128622378	C	T	-	3184	2884	179	195	-0.266283708	0.0879	0.3194
chr7	129094327	G	A	NM_020704	129094204	129094383	129094261	129094368	G	A	+	5960	5529	40	26	0.513194618	0.1747	0.5136
chr7	129767258	C	T	NM_014997	129767127	129767306	129767243	129767291	C	T	+	5589	5846	4361	6077	-0.413840647	6.62E-26	3.24E-24
chr7	129938587	G	T	NM_016352	129938503	129938682	129938585	129938667	G	T	+	7364	7580	199	221	-0.109569717	0.4581	0.8703
chr7	129946692	G	C	NM_016352	129946573	129946752	129946626	129946737	G	C	+	7262	7306	50	67	-0.413518177	0.1376	0.4375
chr7	141321569	G	A	NM_018238	141321437	141321616	141321531	141321601	G	A	+	5113	5563	961	984	0.087571195	0.2267	0.6134
chr7	143079776	C	G	NM_003461	143079614	143079793	143079685	143079778	C	G	+	4947	4696	106	118	-0.229844086	0.2507	0.6572
chr7	143094667	C	T	NM_005232	143094639	143094818	143094653	143094750	G	A	-	4931	5282	6	7	-0.123188373	1	1
chr7	144096873	A	G	NM_001080413	144096835	144097014	144096849	144096956	T	C	-	6612	7115	82	74	0.253875671	0.2952	0.7219
chr7	150839300	C	T	NM_031946	150839176	150839355	150839249	150839340	C	T	+	6212	6528	109	91	0.331972912	0.1168	0.3978
chr7	151072959	G	C	NM_001243351	151072865	151073044	151072933	151073029	G	C	+	5624	5600	151	114	0.399344958	0.02948	0.15
chr7	151927089	A	G	NM_170606	151926993	151927172	151927007	151927112	T	C	-	2444	2364	91	101	-0.198431092	0.3773	0.8132
chr7	151927315	G	A	NM_170606	151927290	151927469	151927304	151927406	C	T	-	2120	2312	8	6	0.540114632	0.5955	0.9282
chr7	158109533	C	T	NM_002847	158109496	158109675	158109510	158109624	G	A	-	630	1351	13	21	0.408726236	0.4591	0.8703
chr7	158109594	G	A	NM_002847	158109496	158109675	158109510	158109624	C	T	-	765	1351	19	21	0.676106112	0.1834	0.5301
chr7	158554201	G	A	NM_020728	158554172	158554351	158554186	158554235	C	T	-	4126	4119	1883	1908	-0.021477866	0.7093	0.9916
chr7	158580720	A	G	NM_020728	158580680	158580859	158580694	158580784	T	C	-	5449	5743	180	166	0.192626736	0.2299	0.6177
chr8	2965314	T	C	NM_033225	2965225	2965404	2965239	2965320	A	G	-	3036	3089	121	124	-0.010364993	1	1
chr8	9473105	C	T	NM_003747	9473023	9473202	9473091	9473187	C	T	+	2687	2632	233	243	-0.090463191	0.534	0.8981
chr8	9567684	G	C	NM_003747	9567566	9567745	9567651	9567730	G	C	+	11309	11774	334	378	-0.120404963	0.2866	0.7077
chr8	11415531	T	C	NM_001715	11415383	11415562	11415470	11415547	T	C	+	1133	999	55	53	-0.128152019	0.693	0.9879
chr8	17504519	G	A	NM_001001924	17504476	17504655	17504490	17504588	C	T	-	1342	1306	14	17	-0.319337694	0.5908	0.9282
chr8	22463609	A	G	NM_021174	22463525	22463704	22463597	22463689	A	G	+	3465	3351	215	223	-0.100970716	0.4903	0.8847
chr8	22873175	G	A	NM_001160037	22873092	22873271	22873150	22873256	G	A	+	4292	4135	127	118	0.052278891	0.7957	1
chr8	24261575	C	T	NM_014479	24261437	24261616	24261515	24261601	C	T	+	10877	9721	350	365	-0.222645605	0.04349	0.1987
chr8	25898178	G	T	NM_022659	25898117	25898296	25898131	25898187	C	A	-	2616	2015	1980	1437	0.085857666	0.1941	0.5508
chr8	61484615	C	T	NM_002865	61484508	61484687	61484604	61484672	C	T	+	1054	1323	488	437	0.487186063	1.60E-05	2.23E-04
chr8	61484622	C	T	NM_002865	61484508	61484687	61484604	61484672	C	T	+	708	1323	188	437	-0.314908822	0.02944	0.15
chr8	66534524	C	A	NM_018120	66534483	66534662	66534497	66534589	G	T	-	3178	3360	41	58	-0.420086882	0.1578	0.4816
chr8	72246332	C	G	NM_172058	72246317	72246496	72246331	72246409	G	C	-	2010	1849	35	85	-1.400558196	6.41E-07	1.02E-05
chr8	86356323	G	A	NM_005181	86356191	86356370	86356262	86356355	G	A	+	5909	6054	107	132	-0.267952457	0.17	0.5087
chr8	92301444	A	G	NM_134266	92301310	92301489	92301363	92301474	A	G	+	7154	7216	96	81	0.257561718	0.2568	0.6655
chr8	92406244	A	G	NM_134266	92406103	92406282	92406163	92406267	A	G	+	5529	5545	36	45	-0.317759206	0.3725	0.8067
chr8	113812431	G	A	NM_198123	113812376	113812555	113812390	113812503	C	T	-	8620	8398	65	72	-0.18519927	0.4928	0.8847
chr8	120580466	A	G	NM_006209	120580400	120580579	120580414	120580492	T	C	-	6506	6557	301	320	-0.077043346	0.5379	0.8981
chr8	143356191	G	A	NM_145003	143356127	143356306	143356141	143356224	C	T	-	5101	5185	586	576	0.048395741	0.5989	0.9282
chr8	143605599	C	G	NM_001702	143605501	143605680	143605598	143605665	C	G	+	7037	7045	1517	1629	-0.101126325	0.07596	0.2912
chr8	144397947	C	T	NM_052963	144397882	144398061	144397896	144397991	G	A	-	1034	856	27	28	-0.325020904	0.4138	0.8487
chr8	144400250	T	C	NM_052963	144400173	144400352	144400187	144400256	A	G	-	4376	4912	489	568	-0.049358642	0.603	0.9282
chr8	144658323	C	T	NM_145201	144658233	144658412	144658247	144658332	G	A	-	3082	3941	15	23	-0.261976473	0.6263	0.9481
chr8	145545015	C	T	NM_012079	145544969	145545148	145544983	145545071	G	A	-	3541	3370	139	169	-0.353346616	0.03616	0.1735
chr9	4605416	T	A	NM_001039395	4605332	4605511	4605346	4605440	A	T	-	9211	9479	154	134	0.242074426	0.1719	0.5123
chr9	5892550	G	T	NM_005511	5892387	5892566	5892449	5892551	G	T	+	5423	4511	91	65	0.219782943	0.3732	0.8067
chr9	21015926	G	A	NM_001010915	21015882	21016061	21015896	21016009	C	T	-	5841	6460	24	46	-0.793280675	0.03044	0.152
chr9	27291044	G	T	NM_020641	27291002	27291181	27291016	27291061	C	A	-	9440	8018	9804	8258	0.012033624	0.7014	0.9916
chr9	34297077	C	T	NM_194313	34297000	34297179	34297014	34297112	G	A	-	3080	2491	15	18	-0.569239735	0.2938	0.7208
chr9	34621479	C	G	NM_001017363	34621440	34621619	34621454	34621555	G	C	-	2787	5268	4	4	0.918542343	0.4601	0.8703
chr9	34728650	C	G	NM_001141917	34728591	34728770	34728605	34728651	G	C	-	4234	4357	761	1859	-1.247244568	1.64E-76	1.56E-74
chr9	35231139	C	G	NM_006377	35231052	35231231	35231116	35231216	C	G	+	2513	2464	66	44	0.556554086	0.05369	0.2313
chr9	35558533	C	T	NM_014806	35558400	35558579	35558458	35558564	C	T	+	3946	4114	22	16	0.519582456	0.3296	0.7586
chr9	35739074	G	A	NM_020944	35738984	35739163	35738998	35739106	C	T	-	4914	5867	82	160	-0.708650956	3.13E-04	0.003563
chr9	71853630	G	A	NM_001170416	71853541	71853720	71853625	71853705	G	A	+	3644	3728	220	241	-0.098650722	0.5015	0.8878
chr9	71986456	A	C	NM_001127608	71986361	71986540	71986414	71986525	A	C	+	5538	4958	155	133	0.061235187	0.7649	1
chr9	77245254	T	G	NM_006914	77245119	77245298	77245197	77245283	T	G	+	3316	3140	137	122	0.088615298	0.6574	0.9594
chr9	79932586	A	T	NM_033305	79932450	79932629	79932521	79932614	A	T	+	847	783	13	12	0.002127555	1	1
chr9	85926860	A	G	NM_174938	85926787	85926966	85926801	85926890	T	C	-	1292	1178	38	26	0.414221264	0.3107	0.7317
chr9	86585713	C	T	NM_031263	86585637	86585816	86585651	86585734	G	A	-	2221	1797	5	5	-0.305618984	0.7601	1
chr9	93626891	T	C	NM_003177	93626785	93626964	93626870	93626949	T	C	+	5612	5024	286	128	1.000192792	4.71E-11	1.03E-09
chr9	95782633	A	G	NM_033086	95782542	95782721	95782598	95782706	A	G	+	7439	7458	188	215	-0.189923898	0.2069	0.5783
chr9	96437988	C	T	NM_005392	96437907	96438086	96437961	96438071	C	T	+	250	313	8	9	0.154309561	1	1
chr9	111637184	G	A	NM_003640	111637160	111637339	111637174	111637250	C	T	-	6763	6066	345	329	-0.088409078	0.4522	0.8703
chr9	115456456	T	G	NM_021218	115456396	115456575	115456410	115456513	A	C	-	3335	3052	36	30	0.135102607	0.7126	0.9916
chr9	117005834	C	T	NM_032888	117005676	117005855	117005786	117005840	C	T	+	1989	2154	1512	1649	-0.010158286	0.8872	1
chr9	123725027	G	A	NM_001735	123724934	123725113	123724948	123725054	C	T	-	2657	2695	18	17	0.102949205	0.8667	1
chr9	125054092	G	A	NM_138777	125053955	125054134	125054027	125054119	G	A	+	4518	4394	156	144	0.075327816	0.6813	0.9771
chr9	125852099	C	A	NM_012197	125851965	125852144	125852036	125852129	C	A	+	2682	2745	30	45	-0.551465589	0.1301	0.4275
chr9	127089685	C	T	NM_001145001	127089560	127089739	127089616	127089724	C	T	+	812	700	26	19	0.238387399	0.6504	0.9594
chr9	128112612	C	T	NM_015635	128112519	128112698	128112573	128112683	C	T	+	1407	1356	8	20	-1.375193245	0.02189	0.1176
chr9	131715118	C	A	NM_015354	131714961	131715140	131715051	131715125	C	A	+	2386	2307	140	124	0.126510668	0.527	0.8981
chr9	135357714	G	A	NM_207417	135357640	135357819	135357696	135357804	G	A	+	3404	3360	32	38	-0.266697317	0.4724	0.8791
chr9	135418362	G	C	NM_207417	135418270	135418449	135418332	135418434	G	C	+	6124	6176	141	117	0.281385103	0.1311	0.4275
chr9	135927515	G	A	NM_001122823	135927387	135927566	135927446	135927551	G	A	+	11177	11367	108	119	-0.115611724	0.5937	0.9282
chr9	139396487	C	T	NM_017617	139396438	139396617	139396452	139396540	G	A	-	2629	3413	127	205	-0.31426914	0.06062	0.2514
chr9	139699840	G	A	NM_001039374	139699745	139699924	139699808	139699909	G	A	+	2297	2343	8	25	-1.615250092	0.00453	0.03356
chr9	139726740	G	A	NM_001173988	139726658	139726837	139726713	139726822	G	A	+	4760	4504	9	6	0.505207755	0.6091	0.9282
chrX	601587	G	A	NM_000451	601449	601628	601555	601613	G	A	+	1589	1464	1101	893	0.183878817	0.02831	0.1459
chrX	2793922	G	C	NM_003918	2793791	2793970	2793850	2793955	G	C	+	4461	7045	9	13	0.128717842	0.8299	1
chrX	18925137	C	G	NM_000292	18925121	18925300	18925135	18925215	G	C	-	13883	13858	1252	1395	-0.158630854	0.007238	0.04802
chrX	48054199	T	C	NM_021015	48054161	48054340	48054175	48054290	A	G	-	5904	5335	5	18	-1.994201357	0.003172	0.02548
chrX	48374469	C	T	NM_203475	48374370	48374549	48374448	48374534	C	T	+	5903	5649	270	216	0.258475254	0.05749	0.2451
chrX	48399823	T	C	NM_002536	48399666	48399845	48399720	48399830	T	C	+	4515	3257	25	20	-0.149254173	0.7631	1
chrX	48435434	G	A	NM_006743	48435333	48435512	48435413	48435497	G	A	+	3998	4073	93	125	-0.399812131	0.04662	0.2056
chrX	48923351	C	T	NM_001163321	48923212	48923391	48923277	48923376	C	T	+	3654	3788	61	74	-0.226756331	0.3859	0.8225
chrX	49105278	A	C	NM_014008	49105221	49105400	49105277	49105385	A	C	+	396	427	36	51	-0.393764701	0.2594	0.6687
chrX	54467212	T	G	NM_058163	54467049	54467228	54467122	54467213	T	G	+	1652	1708	22	33	-0.536868213	0.2208	0.6049
chrX	70776554	C	T	NM_181672	70776466	70776645	70776529	70776630	C	T	+	261	307	11	10	0.371692373	0.6576	0.9594
chrX	79279657	G	A	NM_016954	79279499	79279678	79279561	79279663	G	A	+	2515	2607	49	51	-0.005883315	1	1
chrX	100375437	A	G	NM_006733	100375275	100375454	100375390	100375439	A	G	+	1986	2088	1769	1720	0.112781572	0.09222	0.3319
chrX	101095482	A	G	NM_032946	101095456	101095635	101095470	101095580	T	C	-	10734	9647	149	146	-0.12469156	0.4812	0.8832
chrX	106097468	G	A	NM_017752	106097362	106097541	106097427	106097526	G	A	+	4171	3833	43	55	-0.477014273	0.1267	0.4203
chrX	106145431	C	T	NM_138382	106145355	106145534	106145369	106145445	G	A	-	3890	4302	364	396	0.02367539	0.8495	1
chrX	107413877	A	G	NM_033641	107413824	107414003	107413838	107413946	T	C	-	6721	6581	69	57	0.245265361	0.3711	0.8067
chrX	128888517	G	A	NM_003399	128888393	128888572	128888447	128888557	G	A	+	1439	1317	4	4	-0.127811246	1	1
chrX	128894535	C	T	NM_003399	128894393	128894572	128894487	128894557	C	T	+	6263	6564	925	1131	-0.222352299	0.001226	0.01169
chrX	152085704	A	G	NM_001178106	152085549	152085728	152085674	152085713	A	G	+	3754	4152	4067	4404	0.030528315	0.5009	0.8878
chrX	152959900	C	T	NM_005629	152959737	152959916	152959798	152959901	C	T	+	2072	1081	5	5	-0.93865748	0.3263	0.7544
chrX	153669445	T	G	NM_001493	153669378	153669557	153669442	153669542	T	G	+	1825	1849	50	51	-0.009720391	1	1
