# Supplementary material for: Mutational bias and the protein code shape the evolution of splicing enhancers
Source: Nat Commun. 2020 Jun 5;11:2845. doi: 10.1038/s41467-020-16673-z (PMC7275064; doi:10.1038/s41467-020-16673-z)
Supplement: Supplementary file 5 — Source Data [file 41467_2020_16673_MOESM5_ESM.xlsx]

## Sheet: Figure 2c,d, 5, Supp. Fig. 2, 3
Hexamer	log10_exon_v_intron	log10_protein_v_noncoding	Avg_ERM_Carlson_et_al_2019	Hexamer_EI_Ke_et_al_2011	A3SS_Intronic_Rosenberg_et_al_2015	A3SS_Exonic_Rosenberg_et_al_2015	A5SS_Exonic_Rosenberg_et_al_2015	A5SS_Intronic_Rosenberg_et_al_2015	CpG
AAAAAA	-0.760914	-0.714243	0.0024537	0	-0.0371796	-0.789022	-0.0391421	0.159	FALSE
AAAAAC	-0.155889	-0.47122	0.00432285	0	0.267587	-0.286787	0.266716	0.0933348	FALSE
AAAAAG	-0.118861	-0.403607	0.00286554	0	-0.110598	-0.530962	0.0505917	0.0469712	FALSE
AAAAAT	-0.493298	-0.575286	0.00265101	-0.342638	0.425366	-0.882286	-0.307727	0.234138	FALSE
AAAACA	-0.200946	-0.43787	0.0029644	0	0.0401339	-0.533491	0.3039	0.0691908	FALSE
AAAACC	-0.0031702	-0.188386	0.00487688	0	0.287616	-0.165477	0.518452	0.128958	FALSE
AAAACG	0.226493	0.0261205	0.0135625	0	-0.0333744	0.435023	0.326676	-0.0102188	TRUE
AAAACT	-0.16438	-0.399982	0.0028114	0	0.419145	-0.301587	-0.0137043	0.0957503	FALSE
AAAAGA	-0.0634254	-0.255214	0.00294521	0	-0.187133	-0.106123	0.479001	0.0423954	FALSE
AAAAGC	0.0439962	-0.216751	0.0044778	0	-0.234054	-0.143753	0.631324	0.0171141	FALSE
AAAAGG	0.0140478	-0.102048	0.00372821	-0.210146	-0.464263	-0.277863	-0.242565	0.056535	FALSE
AAAAGT	-0.22632	-0.357796	0.00307018	0	0.245511	-0.734677	-0.0776017	0.0974863	FALSE
AAAATA	-0.577532	-0.541289	0.00278983	0	0.442914	-1.2917	-0.394081	0.171487	FALSE
AAAATC	-0.135805	-0.304086	0.00384434	0	0.287379	-0.281698	0.222864	0.223453	FALSE
AAAATG	-0.202727	-0.377189	0.00298356	-0.216119	0.268406	-0.45707	-0.155597	0.147215	FALSE
AAAATT	-0.465719	-0.537189	0.00276709	-0.420115	0.414486	-0.751385	-0.451222	0.125426	FALSE
AAACAA	-0.212239	-0.379655	0.00308216	0	0.263632	-0.231841	0.483683	0.126684	FALSE
AAACAC	-0.10293	-0.264621	0.00471986	0	0.118834	-0.0587086	0.469717	0.0854163	FALSE
AAACAG	0.0266319	-0.195735	0.00312525	0	-0.135366	-0.285822	0.226463	0.0110769	FALSE
AAACAT	-0.24588	-0.380262	0.00376548	0	0.350202	-0.419517	0.0864184	0.183831	FALSE
AAACCA	0.0137914	-0.0907372	0.00350954	0	0.105074	0.125035	0.570826	0.0753244	FALSE
AAACCC	-0.0543702	0.0269577	0.00539479	-0.2918	-0.0069636	-0.173446	0.549207	0.158717	FALSE
AAACCG	0.322318	0.162412	0.0143748	0.295126	0.00751987	0.526678	0.636525	-0.00339339	TRUE
AAACCT	0.0287963	-0.145724	0.00361033	0.30955	0.432612	-0.0722698	0.229581	0.101215	FALSE
AAACGA	0.294024	0.154902	0.013272	0.408303	0.0179914	0.259227	0.636704	0.00973971	TRUE
AAACGC	0.409623	0.129928	0.0151769	0.398564	-0.0475781	0.3103	0.796494	0.126481	TRUE
AAACGG	0.380236	0.131822	0.0143474	0.177209	-0.29739	0.505354	-0.00496906	0.113193	TRUE
AAACGT	0.0817142	-0.0073659	0.0134148	0.293654	0.255002	0.0201821	0.198102	0.0987058	TRUE
AAACTA	-0.28296	-0.314148	0.00318052	0	0.574314	-0.668334	-0.172152	0.0271556	FALSE
AAACTC	-0.116275	-0.170544	0.00422199	0	0.430903	-0.0353254	0.374399	0.205215	FALSE
AAACTG	-0.0215766	-0.277362	0.00309061	0	0.416409	-0.0435088	0.0710223	0.0770149	FALSE
AAACTT	-0.192893	-0.355101	0.00274337	0	0.561162	-0.368616	-0.237326	0.310607	FALSE
AAAGAA	0.0119755	-0.276299	0.00292568	0.354612	-0.17661	0.429635	0.780136	0.0414487	FALSE
AAAGAC	0.0836445	0.0168991	0.00479127	0.390174	-0.0993895	0.405956	0.86935	0.0100412	FALSE
AAAGAG	0.0598623	-0.0125946	0.00346197	0	-0.486782	0.0539612	0.243817	-0.00677916	FALSE
AAAGAT	-0.0192714	-0.0750456	0.00360341	0	0.0528835	0.100515	0.142378	0.0742361	FALSE
AAAGCA	-0.0048679	-0.202627	0.00334086	0	-0.223382	-0.177402	0.635127	0.0257746	FALSE
AAAGCC	0.205984	0.0331559	0.00467782	0	-0.399295	0.134633	0.920458	0.0188016	FALSE
AAAGCG	0.404014	0.168175	0.0140209	0.308549	-0.396369	0.107705	0.548693	-0.0992565	TRUE
AAAGCT	0.0516387	-0.0856035	0.00318243	0	0.188328	-0.205826	0.331051	0.0408626	FALSE
AAAGGA	0.0557329	-0.109684	0.00321898	0.418196	-0.272974	0.525921	0.668546	0.0173596	FALSE
AAAGGC	0.109194	0.143254	0.00522099	0	-0.505997	0.00964107	0.585299	-0.10587	FALSE
AAAGGG	-0.0645551	0.14737	0.00430772	-0.263147	-0.734483	-0.972009	-1.33713	0.065667	FALSE
AAAGGT	-0.107533	0.0874782	0.00429234	0	-0.064939	-0.876532	-0.538483	-0.0186018	FALSE
AAAGTA	-0.345344	-0.318299	0.00330912	0	0.382805	-0.993095	-0.378257	0.0900531	FALSE
AAAGTC	-0.0506923	-0.14861	0.00419606	0	-0.00691732	-0.227825	0.703986	0.0902971	FALSE
AAAGTG	-0.170435	-0.160379	0.00346803	0	0.0573456	-0.285389	-0.0275196	0.0231881	FALSE
AAAGTT	-0.239047	-0.34568	0.00297587	0	0.335752	-0.61906	-0.252463	0.141233	FALSE
AAATAA	-0.614487	-0.458763	0.00250172	0	1.00538	-1.33272	-0.311324	0.0964749	FALSE
AAATAC	-0.332896	-0.328516	0.00497444	0	0.274326	-0.428624	0.0702157	0.131667	FALSE
AAATAG	-0.498567	-0.189636	0.00367756	-0.51796	-0.275766	-1.24941	-0.567146	0.0932844	FALSE
AAATAT	-0.484371	-0.518048	0.00336532	-0.413462	0.521243	-1.00343	-0.439066	0.286957	FALSE
AAATCA	-0.131995	-0.242914	0.00276541	0	0.406935	-0.177029	0.188934	0.156756	FALSE
AAATCC	0.0117569	0.0400767	0.00443429	0	0.0603735	0.0370234	0.406351	0.228729	FALSE
AAATCG	0.264532	0.238448	0.0129083	0.270989	0.0435279	0.114412	0.318367	-0.00658156	TRUE
AAATCT	-0.19321	-0.221521	0.00278579	0	0.610574	-0.459616	-0.0635065	0.0829832	FALSE
AAATGA	-0.203203	-0.214124	0.00292092	0	0.596412	-0.389797	0.195993	0.099149	FALSE
AAATGC	-0.127797	-0.117531	0.00499416	-0.222989	0.123884	-0.167414	0.221494	0.127867	FALSE
AAATGG	-0.0777482	-0.0429189	0.00342669	0	-0.166539	-0.0514303	-0.447829	0.10325	FALSE
AAATGT	-0.308173	-0.369339	0.0033685	0	0.515538	-0.84743	-0.440051	0.160376	FALSE
AAATTA	-0.555446	-0.430979	0.00254618	0	0.491506	-1.36196	-0.584149	0.0997442	FALSE
AAATTC	-0.166863	-0.276926	0.00393797	0	0.387991	-0.557731	0.0753825	0.192319	FALSE
AAATTG	-0.218598	-0.277541	0.00360529	-0.228026	0.338046	-0.39202	-0.384743	0.212472	FALSE
AAATTT	-0.486758	-0.541286	0.00263837	-0.321091	0.604719	-1.27615	-0.55862	0.108099	FALSE
AACAAA	-0.212022	-0.328044	0.00302914	0	0.486943	-0.209907	0.377384	0.083207	FALSE
AACAAC	0.141566	-0.125221	0.00526299	0.550661	0.536308	0.560168	1.12425	0.174564	FALSE
AACAAG	0.217863	0.0793673	0.00356768	0	-0.106726	0.333421	0.553283	0.0806487	FALSE
AACAAT	-0.164583	-0.209743	0.00420391	0	0.6065	-0.262126	0.080295	0.0300495	FALSE
AACACA	-0.08822	-0.197318	0.0035854	0	0.0508625	-0.304415	0.675127	0.0650328	FALSE
AACACC	0.218228	0.152264	0.00542794	0	0.0533339	0.482629	1.07987	0.134289	FALSE
AACACG	0.242504	0.32748	0.0142921	0.473627	0.188619	0.555899	0.568791	0.0552904	TRUE
AACACT	-0.14079	-0.11755	0.00372943	0.256212	0.672021	-0.255974	0.25926	0.106653	FALSE
AACAGA	0.0248612	-0.00669594	0.00320341	0.537137	-0.0679781	0.275199	0.748893	-0.011461	FALSE
AACAGC	0.309942	0.000998	0.0049438	0	0.118105	0.449723	1.09509	-0.016936	FALSE
AACAGG	0.0968779	0.143256	0.00388882	-0.27385	-0.286614	-0.241901	-0.137268	-0.0162761	FALSE
AACAGT	-0.0352382	-0.225314	0.00370615	0	0.324581	-0.128059	0.0424089	0.174931	FALSE
AACATA	-0.423063	-0.245687	0.00434889	0	0.386828	-0.837535	-0.045377	0.114909	FALSE
AACATC	0.206592	-0.0393498	0.00507596	0.350842	0.316121	0.677538	0.922134	0.0669175	FALSE
AACATG	-0.121202	-0.0888634	0.00448403	0	0.514927	-0.161538	0.206004	0.13263	FALSE
AACATT	-0.284989	-0.319824	0.00385201	0	0.726721	-0.613093	0.0225956	0.406892	FALSE
AACCAA	0.0379077	0.0703893	0.00418353	0.403412	0.547052	0.164121	0.655294	0.0237484	FALSE
AACCAC	0.100998	0.100003	0.00519987	0	0.399338	0.432621	0.810835	0.130147	FALSE
AACCAG	0.265111	0.186514	0.00381097	0	-0.076293	0.509673	0.636618	0.0366148	FALSE
AACCAT	-0.0832473	-0.00630703	0.00453868	0	0.711826	0.00824569	0.380557	0.0347133	FALSE
AACCCA	0.0207831	0.136277	0.00399945	-0.351952	0.218588	-0.0710417	0.755447	0.152152	FALSE
AACCCC	0.0758758	0.35548	0.00655831	-0.255403	0.0939168	-0.320003	0.354567	0.343172	FALSE
AACCCG	0.233565	0.473532	0.0142748	0.470331	0.00816545	0.267638	0.704726	0.0340915	TRUE
AACCCT	0.0697565	0.0955488	0.00471727	0.323562	0.365784	-0.788481	0.337458	0.23736	FALSE
AACCGA	0.459515	0.289965	0.014051	0	0.45375	0.774077	0.881271	-0.12968	TRUE
AACCGC	0.706924	0.313867	0.0151484	0	0.349796	0.656785	1.22225	0.021974	TRUE
AACCGG	0.681305	0.308583	0.0154432	0.439428	-0.0912395	0.904225	0.405115	-0.150794	TRUE
AACCGT	0.278338	0.196548	0.0150394	0	0.534307	0.213037	0.570075	0.146237	TRUE
AACCTA	-0.169233	0.0203146	0.00412974	0	0.648308	-0.292147	0.204347	0.114534	FALSE
AACCTC	-0.0221908	0.148278	0.00506167	0.285877	0.380727	0.409961	1.0505	0.0456116	FALSE
AACCTG	0.221437	0.0788536	0.00412372	0.45831	0.43593	0.467559	0.436078	-0.186491	FALSE
AACCTT	-0.0440596	-0.00129544	0.00442283	0	0.773967	0.0386192	0.175383	-0.0432464	FALSE
AACGAA	0.34444	0.121708	0.0142168	0	0.370495	0.645997	0.851788	0.0161591	TRUE
AACGAC	0.772045	0.361105	0.0149369	0.481155	0.295276	1.28085	1.46371	-0.0351249	TRUE
AACGAG	0.657046	0.43639	0.0134613	0	-0.137769	0.623773	0.555483	0.00745908	TRUE
AACGAT	0.275428	0.275526	0.0139098	0.385966	0.508003	0.315815	0.394201	0.22596	TRUE
AACGCA	0.440138	0.211602	0.0158434	0	0.20808	0.344125	0.984029	0.0196289	TRUE
AACGCC	0.74261	0.419569	0.0151501	0.516379	0.0434367	1.05022	1.42347	-0.0373242	TRUE
AACGCG	0.830017	0.709694	0.0218556	0.691809	-0.0368571	0.790242	0.643415	0.0845185	TRUE
AACGCT	0.396477	0.29595	0.0147587	0.361476	0.492664	0.32815	0.656379	-0.00743203	TRUE
AACGGA	0.499109	0.137655	0.0150968	0.780355	0.162004	1.20743	0.954862	-0.00128672	TRUE
AACGGC	0.795307	0.302764	0.0156189	0.523413	-0.0472619	1.06857	1.31339	0.033147	TRUE
AACGGG	0.616602	0.461327	0.0148957	0.287613	-0.323971	-0.00654249	-0.851693	0.0984968	TRUE
AACGGT	0.30526	0.146767	0.0150125	0	0.240916	0.0219509	-0.311441	0.0766396	TRUE
AACGTA	-0.064029	0.0356943	0.0155142	0	0.47691	-0.205167	-0.031267	0.117477	TRUE
AACGTC	0.504797	0.231734	0.0149425	0.684053	0.463368	1.04003	1.40755	0.102721	TRUE
AACGTG	0.412058	0.227244	0.013828	0.265359	0.384605	0.487842	0.365192	0.153818	TRUE
AACGTT	-0.0061885	0.0855837	0.0128799	0.344226	0.523533	0.0800832	0.0936982	0.121458	TRUE
AACTAA	-0.356856	-0.195885	0.00309676	0	1.62694	-0.669429	-0.0183949	0.0197562	FALSE
AACTAC	0.144918	-0.168198	0.00527183	0.311509	0.328984	0.563398	1.05313	0.104146	FALSE
AACTAG	-0.316265	0.118529	0.00360224	-0.316676	-0.111443	-1.13372	-0.242592	-0.0249913	FALSE
AACTAT	-0.220305	-0.270812	0.00450559	0	0.645985	-0.514631	-0.132251	0.146593	FALSE
AACTCA	-0.0127192	-0.0794249	0.00340772	0	0.971821	0.0259109	0.447814	0.273944	FALSE
AACTCC	-0.109633	0.132421	0.00492086	0	-0.000502418	0.567156	1.04493	0.26587	FALSE
AACTCG	0.350608	0.516005	0.0129513	0.416286	0.17847	0.363571	0.574119	0.193608	TRUE
AACTCT	-0.108918	-0.104933	0.00355491	0	0.872136	-0.276935	0.0640752	0.257317	FALSE
AACTGA	-0.0565992	-0.142252	0.0032466	0	1.10877	0.309962	0.551305	0.0457457	FALSE
AACTGC	0.1876	-0.10084	0.00503937	0.209271	0.371416	0.53231	0.991087	0.0428312	FALSE
AACTGG	0.169577	0.146676	0.00372518	0	-0.17547	0.383539	-0.146369	0.0496386	FALSE
AACTGT	-0.110545	-0.240813	0.00369578	0	0.612232	-0.488632	-0.0519082	0.174927	FALSE
AACTTA	-0.307005	-0.182441	0.00301418	0	1.03584	-0.989618	-0.356424	0.188376	FALSE
AACTTC	0.0996115	-0.137413	0.00428659	0.413805	0.546804	0.527354	0.66857	0.308755	FALSE
AACTTG	-0.0520906	-0.00618853	0.00340397	0	0.441651	-0.02042	0.0517508	0.244736	FALSE
AACTTT	-0.284153	-0.316363	0.00297587	0	0.801413	-0.549064	-0.313429	0.493676	FALSE
AAGAAA	0.0382984	-0.352498	0.00253411	0.794583	-0.162734	0.552742	0.836173	0.0636537	FALSE
AAGAAC	0.266669	0.119594	0.00472934	0.63025	-0.106842	0.882904	1.1648	-0.000749544	FALSE
AAGAAG	0.420888	0.0385226	0.00305447	0.590725	-0.661202	1.43111	1.03796	0.0088933	FALSE
AAGAAT	-0.001591	-0.0585994	0.00313459	0.613037	0.0132483	0.536244	0.561698	0.100677	FALSE
AAGACA	0.10931	-0.0272331	0.00336825	0.424198	-0.133072	0.582422	0.950224	0.0513826	FALSE
AAGACC	0.245734	0.521904	0.00510772	0.396693	-0.433475	0.987455	1.26069	-0.0923845	FALSE
AAGACG	0.593685	0.667839	0.0140787	0.725071	-0.378003	1.13355	1.01495	-0.0382483	TRUE
AAGACT	0.0302007	0.110306	0.00321829	0.778292	0.294762	0.628497	0.806376	0.103166	FALSE
AAGAGA	0.0949343	0.0615354	0.00335091	0.67542	-0.560562	0.741765	0.816296	-0.0571143	FALSE
AAGAGC	0.279629	0.34044	0.00512594	0.3941	-0.210697	0.683669	1.00987	-0.0226787	FALSE
AAGAGG	0.268398	0.350814	0.00386721	0	-0.74976	0.577174	-0.0328072	-0.00457837	FALSE
AAGAGT	-0.0136208	0.0708093	0.00368321	0.316203	-0.0162933	0.11465	0.406788	0.0459664	FALSE
AAGATA	-0.105977	-0.0687949	0.00388871	0.391073	-0.0248578	0.0236468	0.135862	0.0692523	FALSE
AAGATC	0.250353	0.390316	0.00475503	0.637485	-0.223088	0.543652	0.880685	0.1316	FALSE
AAGATG	0.285308	0.140545	0.00376554	0.465286	-0.111487	0.857707	0.474291	0.0250808	FALSE
AAGATT	-0.0504122	-0.0351621	0.00337475	0.448253	0.260129	0.14886	0.34881	0.123245	FALSE
AAGCAA	-0.0280599	-0.133182	0.00328644	0	-0.194857	-0.0173988	0.761055	0.0240179	FALSE
AAGCAC	0.163577	0.0916738	0.00508417	0	-0.138923	0.313418	1.29948	-0.072703	FALSE
AAGCAG	0.246798	-0.0129927	0.00329832	0	-0.667549	0.230711	0.66479	0.01116	FALSE
AAGCAT	-0.0903587	-0.0981762	0.00406117	0	-0.0265246	-0.056991	0.507197	0.0525677	FALSE
AAGCCA	0.178683	0.0963784	0.00331894	0	-0.529756	0.115987	0.986176	-0.044553	FALSE
AAGCCC	0.355116	0.352066	0.00510813	0	-0.552656	0.255658	0.93892	-0.0158419	FALSE
AAGCCG	0.619584	0.463163	0.0136278	0.355294	-0.628726	0.913522	1.09375	-0.0313135	TRUE
AAGCCT	0.152916	0.110153	0.00380814	0	-0.0701614	0.220268	0.624725	0.0887984	FALSE
AAGCGA	0.109498	0.1743	0.013543	0.417973	-0.47091	0.55016	0.927091	-0.0958329	TRUE
AAGCGC	0.747489	0.42517	0.0144238	0.43528	-0.594273	0.326196	0.973438	0.0434314	TRUE
AAGCGG	0.728456	0.287487	0.0145593	0.285714	-0.816489	0.784443	0.13182	0.0110362	TRUE
AAGCGT	0.231022	0.146128	0.0150796	0	-0.216186	-0.157035	0.520499	-0.0633006	TRUE
AAGCTA	-0.0585629	-0.00228727	0.00335736	0	0.140603	-0.272706	0.238062	-0.00316661	FALSE
AAGCTC	0.206414	0.185919	0.00465195	0	-0.10909	0.229497	0.731981	0.141279	FALSE
AAGCTG	0.324969	0.0418774	0.00332835	0.234551	-0.26888	0.568395	0.629868	-0.0686488	FALSE
AAGCTT	-0.0096949	-0.0354167	0.00312266	0	0.0798149	-0.248618	0.234858	-0.100473	FALSE
AAGGAA	0.0532115	-0.145175	0.00291574	0.545252	-0.302483	0.613546	0.715361	-0.0428346	FALSE
AAGGAC	0.315869	0.289846	0.00490442	0.570673	-0.34291	0.736371	0.889065	-0.0594646	FALSE
AAGGAG	0.328941	0.19745	0.00351666	0	-0.704253	0.847353	0.426381	-0.0420189	FALSE
AAGGAT	0.0885145	0.0692913	0.00363485	0.56747	-0.000368822	0.675926	0.518343	0.0327576	FALSE
AAGGCA	0.0402295	0.0917861	0.00396124	0	-0.454611	-0.0508892	0.553225	-0.09476	FALSE
AAGGCC	0.370507	0.564535	0.00541632	0	-0.599928	0.199842	1.0744	-0.0142488	FALSE
AAGGCG	0.509536	0.733286	0.0139343	0.306253	-0.619836	0.569367	0.538964	-0.103651	TRUE
AAGGCT	0.0991161	0.284223	0.00421213	0	-0.0070048	0.0875642	0.349064	-0.0747429	FALSE
AAGGGA	-0.0568366	0.146299	0.0037064	-0.206578	-0.696264	-0.272385	-0.807846	0.0150635	FALSE
AAGGGC	0.2167	0.486138	0.00538781	-0.145755	-0.84278	-0.464857	-0.554261	0.0440613	FALSE
AAGGGG	0.0726485	0.477912	0.00529018	-0.192805	-0.825257	-1.05696	-1.87859	0.104711	FALSE
AAGGGT	-0.119028	0.322312	0.00481257	0	-0.433076	-1.45914	-1.7143	0.0335113	FALSE
AAGGTA	-0.30293	0.057858	0.00402658	0	-0.0365422	-1.28483	-1.00378	0.115662	FALSE
AAGGTC	0.0890544	0.431333	0.00516422	0	-0.324302	-0.117593	0.154761	-0.151607	FALSE
AAGGTG	0.192012	0.27228	0.00424658	-0.162338	-0.109501	-0.132874	-0.424973	-0.164841	FALSE
AAGGTT	-0.138101	0.184649	0.00442283	0	0.131107	-0.750553	-0.559239	0.0370204	FALSE
AAGTAA	-0.414443	-0.265071	0.00291517	0	0.831231	-0.966528	-0.265852	0.0509309	FALSE
AAGTAC	0.102429	-0.103597	0.00539444	0	0.0383889	-0.24359	0.259138	0.160633	FALSE
AAGTAG	-0.410847	-0.0375389	0.00364595	-0.477633	-0.395687	-1.26189	-0.521232	0.0420374	FALSE
AAGTAT	-0.247843	-0.26827	0.00400275	0	0.225261	-0.695701	-0.537159	0.190438	FALSE
AAGTCA	-0.0257605	-0.129234	0.0030156	0	0.167898	-0.16855	0.58592	0.0862974	FALSE
AAGTCC	0.154304	0.233732	0.00470566	0	-0.238211	0.33474	0.773921	-0.0160513	FALSE
AAGTCG	0.468867	0.552962	0.0130386	0.427118	-0.30996	0.431269	0.763737	-0.020923	TRUE
AAGTCT	-0.101878	-0.0821119	0.00312239	0.381315	0.269626	-0.102612	0.379427	0.178413	FALSE
AAGTGA	-0.173785	-0.11245	0.00306737	0	0.335334	0.255798	0.338858	0.0157874	FALSE
AAGTGC	-0.122325	0.131263	0.00535852	0	-0.0991631	-0.0425878	0.63538	0.0436767	FALSE
AAGTGG	0.132181	0.126199	0.00367013	-0.168311	-0.376019	-0.0673276	-0.447669	0.0609494	FALSE
AAGTGT	-0.150997	-0.155594	0.00379079	0	0.274258	-0.565234	-0.081518	0.0984435	FALSE
AAGTTA	-0.303423	-0.246475	0.00281165	0	0.247049	-0.831799	-0.401784	-0.011986	FALSE
AAGTTC	0.0943562	-0.0339622	0.00442549	0.292112	0.121094	0.101012	0.42203	0.27933	FALSE
AAGTTG	-0.0845613	-0.134844	0.00355525	0	0.115384	-0.14529	0.00239497	0.0647404	FALSE
AAGTTT	-0.239508	-0.365676	0.00274337	0	0.476989	-0.639941	-0.260595	0.412165	FALSE
AATAAA	-0.573349	-0.424111	0.00291606	-0.343917	0.79041	-1.02329	-0.19043	0.0890512	FALSE
AATAAC	-0.394625	-0.220263	0.00488452	0	1.47993	-0.765975	0.0376763	0.177074	FALSE
AATAAG	-0.374833	-0.11776	0.00326134	-0.292067	0.31309	-0.864081	-0.311347	0.120897	FALSE
AATAAT	-0.633075	-0.300673	0.00325689	-0.289359	1.36304	-1.1856	-0.545863	0.124439	FALSE
AATACA	-0.350259	-0.243095	0.00409153	0	0.454823	-0.693718	0.147446	0.161346	FALSE
AATACC	-0.107153	0.0107096	0.00567038	0	0.380013	-0.178656	0.454961	0.0575963	FALSE
AATACG	0.122566	0.212842	0.0159782	0	0.168948	0.188512	0.141318	0.0966859	TRUE
AATACT	-0.336451	-0.303759	0.00372752	0	0.655757	-0.777369	-0.21525	0.115871	FALSE
AATAGA	-0.433018	-0.0195307	0.00445886	0	-0.0867202	-0.649611	-0.193239	-0.0117272	FALSE
AATAGC	-0.365166	0.0299122	0.00564296	0	-0.137504	-0.912269	-0.0253156	-0.0229644	FALSE
AATAGG	-0.59436	0.115651	0.00470073	-0.629312	-0.381135	-1.07952	-0.809573	-0.0377875	FALSE
AATAGT	-0.558866	-0.185021	0.00426256	-0.462974	0.215643	-1.35025	-0.812464	0.120841	FALSE
AATATA	-0.611608	-0.347742	0.00448519	-0.476864	0.682099	-1.19588	-0.512412	0.178221	FALSE
AATATC	-0.217373	-0.212229	0.00506605	0	0.494947	-0.304569	-0.126656	0.136194	FALSE
AATATG	-0.206956	-0.196924	0.00439422	-0.245476	0.299065	-0.537286	-0.362932	0.193037	FALSE
AATATT	-0.524789	-0.458272	0.00334234	-0.315439	0.831826	-0.977873	-0.784423	0.362436	FALSE
AATCAA	-0.0781754	-0.132991	0.00364032	0	0.591464	-0.0537537	0.42555	0.177899	FALSE
AATCAC	-0.200958	-0.0942916	0.00482312	0	0.760286	0.026546	0.398952	0.131203	FALSE
AATCAG	-0.0245808	0.0139939	0.0033298	0	0.0772393	-0.184063	0.0690291	0.0443344	FALSE
AATCAT	-0.278635	-0.184558	0.00404392	0	0.74518	-0.302509	-0.0624267	0.215773	FALSE
AATCCA	0.00684604	0.134981	0.00348975	0	-0.0957423	0.0500977	0.535942	0.224005	FALSE
AATCCC	-0.335549	0.127879	0.00514258	-0.212826	-0.213015	0.121048	0.322098	0.169861	FALSE
AATCCG	0.379232	0.421263	0.0148094	0.457437	0.0243767	0.543157	0.552547	0.126641	TRUE
AATCCT	-0.128033	0.0526541	0.00350902	0.416933	0.562893	0.0198489	0.159961	0.015693	FALSE
AATCGA	0.40345	0.357422	0.0128543	0.46844	0.181921	0.418035	0.702305	0.0500076	TRUE
AATCGC	-0.0254423	0.430876	0.0146182	0.395562	0.373208	0.307459	0.760301	0.0277372	TRUE
AATCGG	0.373097	0.369487	0.0142888	0.265973	-0.0335258	0.423155	-0.0491552	0.0746044	TRUE
AATCGT	0.089146	0.290655	0.0139364	0.314437	0.393796	0.200682	0.281101	0.354972	TRUE
AATCTA	-0.313021	-0.0829058	0.00383715	0	0.69747	-0.554187	-0.284682	0.00484559	FALSE
AATCTC	-0.211589	-0.0348531	0.00461741	0	0.600711	-0.0777642	0.303248	0.125916	FALSE
AATCTG	-0.0788037	-0.0755301	0.00353999	0.228168	0.380856	0.0357523	0.126191	-0.00122974	FALSE
AATCTT	-0.285063	-0.136775	0.00337475	0	0.902632	-0.48863	-0.176244	0.253317	FALSE
AATGAA	-0.0943288	-0.212016	0.00336416	0	0.65864	0.303551	0.466946	0.0548798	FALSE
AATGAC	0.00771007	-0.0273083	0.00538887	0.349302	0.90509	0.114842	0.491316	0.0957213	FALSE
AATGAG	-0.0816456	0.0591966	0.00401566	0	0.138605	-0.096607	-0.0445363	0.068357	FALSE
AATGAT	-0.17332	-0.0630778	0.00403975	0	0.917057	-0.243611	-0.250482	0.0522947	FALSE
AATGCA	-0.0639188	-0.0309905	0.00443366	-0.225346	0.202324	-0.338202	0.372769	0.121198	FALSE
AATGCC	0.110604	0.16834	0.00565324	0	0.122771	0.26964	0.890868	-0.227172	FALSE
AATGCG	0.28007	0.179695	0.0159488	0.29495	0.137827	0.188048	0.215165	0.0758954	TRUE
AATGCT	-0.134255	-0.0312393	0.00398233	0	0.710951	-0.135702	0.121977	0.313334	FALSE
AATGGA	0.0710197	0.0584098	0.0040204	0.385569	0.174084	0.787878	0.543633	0.146381	FALSE
AATGGC	0.047818	0.168277	0.00558672	0.118995	0.0289554	0.238462	0.498587	-0.152869	FALSE
AATGGG	-0.0414404	0.240846	0.00449892	-0.266029	-0.474892	-0.631771	-1.559	0.168915	FALSE
AATGGT	-0.173402	0.0544127	0.00440119	-0.240875	0.371869	-0.486214	-0.673257	0.041985	FALSE
AATGTA	-0.341848	-0.250391	0.00459688	0	0.69491	-1.15097	-0.53642	0.0951397	FALSE
AATGTC	-0.118482	-0.107263	0.00525617	0	0.470345	-0.25102	0.288902	0.23987	FALSE
AATGTG	0.0161125	-0.168885	0.00421306	0	0.402264	-0.41977	-0.389145	0.0803913	FALSE
AATGTT	-0.395281	-0.240709	0.00385201	0	0.706021	-0.923476	-0.683998	0.127985	FALSE
AATTAA	-0.52196	-0.284339	0.00269864	0	1.13808	-1.29602	-0.41774	0.159511	FALSE
AATTAC	-0.281784	-0.322483	0.0048616	0	0.576438	-0.684266	-0.0766098	0.179452	FALSE
AATTAG	-0.643003	-0.0739503	0.00322028	-0.609271	-0.106302	-1.60697	-0.769196	0.0992426	FALSE
AATTAT	-0.511353	-0.410833	0.00349081	-0.392327	0.759146	-1.0258	-0.777545	0.0655676	FALSE
AATTCA	-0.118615	-0.200633	0.00297422	0	0.779449	-0.575654	0.0887377	0.35524	FALSE
AATTCC	-0.122674	-0.0492299	0.00462616	-0.219974	0.252537	0.0476631	0.203686	0.146083	FALSE
AATTCG	0.215946	0.223088	0.0141764	0.321383	0.0827542	0.15266	0.246225	-0.0222462	TRUE
AATTCT	-0.327502	-0.226156	0.00290615	0	0.893402	-0.62843	-0.496931	0.287513	FALSE
AATTGA	-0.213121	-0.0345133	0.00446985	0	0.871634	-0.177091	0.0631003	0.159308	FALSE
AATTGC	-0.217075	-0.0373	0.00580052	-0.204814	0.265962	-0.320555	0.151341	-0.00436238	FALSE
AATTGG	-0.124819	0.180963	0.00497233	0	-0.0547593	-0.341763	-0.721746	0.272679	FALSE
AATTGT	-0.420673	-0.25839	0.00413895	0	0.735907	-0.942202	-0.513474	0.127275	FALSE
AATTTA	-0.564554	-0.365759	0.0028381	0	0.898973	-1.69709	-0.750967	0.167457	FALSE
AATTTC	-0.348313	-0.387659	0.00406051	0	0.521416	-0.593336	0.0255886	0.0536487	FALSE
AATTTG	-0.291251	-0.274492	0.0031785	-0.174592	0.458447	-0.591492	-0.456526	0.0490774	FALSE
AATTTT	-0.715985	-0.565744	0.00276709	0	0.815103	-1.16074	-0.700295	0.162625	FALSE
ACAAAA	-0.288773	-0.392821	0.00304813	0	0.208693	-0.505031	0.342664	0.151486	FALSE
ACAAAC	-0.075938	-0.21408	0.00493933	0	0.441332	-0.0777221	0.67715	0.0858463	FALSE
ACAAAG	0.0433704	-0.102822	0.00352906	0	-0.202323	-0.0714401	0.438209	0.0474698	FALSE
ACAAAT	-0.176715	-0.284618	0.00335016	0	0.54231	-0.218956	0.0524904	-0.0316542	FALSE
ACAACA	0.150275	-0.0986222	0.00397007	0	0.31795	0.315089	1.01067	0.0998706	FALSE
ACAACC	0.312452	0.0489642	0.00566822	0	0.12487	0.504182	1.02244	0.140651	FALSE
ACAACG	0.667905	0.140878	0.014878	0.58678	0.0834083	1.17696	1.2259	0.05902	TRUE
ACAACT	0.155463	-0.145449	0.00380765	0	0.731368	0.257178	0.83599	0.185515	FALSE
ACAAGA	0.251531	0.171694	0.003692	0.487671	-0.272331	0.920552	1.09309	-0.0454298	FALSE
ACAAGC	0.336756	0.0850108	0.00526818	0.35292	-0.340469	0.44885	1.2919	-0.00439495	FALSE
ACAAGG	0.267	0.264217	0.00441547	0	-0.483174	0.118582	0.140734	0.061753	FALSE
ACAAGT	0.111165	-0.0750647	0.00380316	0	0.0149344	-0.329314	0.375829	0.0756361	FALSE
ACAATA	-0.290453	-0.1982	0.00440408	0	0.401999	-0.389248	-0.101015	0.178675	FALSE
ACAATC	-0.0342464	-0.0472027	0.00557443	0	0.271953	-0.0216207	0.526328	0.0160341	FALSE
ACAATG	0.0580666	-0.0572683	0.00498185	0	0.318821	-0.136261	0.147903	0.0855232	FALSE
ACAATT	-0.269207	-0.251913	0.00413895	0	0.554926	-0.813956	-0.100329	0.229889	FALSE
ACACAA	-0.0784546	-0.182431	0.00388793	0	0.00880001	-0.189877	0.781454	0.0978253	FALSE
ACACAC	-0.370088	-0.0800163	0.00553905	0	-0.145801	0.0564902	0.879545	0.0867852	FALSE
ACACAG	0.0684851	-0.0317495	0.00396428	0	-0.184159	0.104501	0.652692	-0.068346	FALSE
ACACAT	-0.271924	-0.165511	0.00464378	0	0.215035	-1.45835	0.491787	0.218708	FALSE
ACACCA	0.209913	0.161087	0.00432908	-0.127329	-0.0160166	0.526118	1.03582	0.0726138	FALSE
ACACCC	0.194217	0.299753	0.0063423	0	-0.0784122	-0.0252775	0.718735	0.395203	FALSE
ACACCG	0.629058	0.368673	0.0154165	0.535973	-0.412955	1.14359	1.16937	-0.000381349	TRUE
ACACCT	0.0804741	0.111448	0.00448209	0.298953	0.0959047	0.0483215	0.705554	-0.0502344	FALSE
ACACGA	0.374181	0.420548	0.0139666	0	-0.104862	0.681713	0.895078	-0.0218199	TRUE
ACACGC	0.395826	0.37394	0.0162472	0.497011	0.0580753	-0.612134	1.0215	-0.0356018	TRUE
ACACGG	0.471673	0.340305	0.0150398	0.350174	-0.404481	0.702654	0.242296	-0.00394162	TRUE
ACACGT	0.0724026	0.222012	0.0143739	0	0.152483	0.0601538	0.476529	0.0760322	TRUE
ACACTA	-0.177814	-0.0594633	0.0044511	-0.420951	0.509685	-0.522092	0.0343211	0.13096	FALSE
ACACTC	0.0094865	0.0222764	0.00537904	0.298963	0.417779	-0.238377	0.722314	0.456217	FALSE
ACACTG	0.102411	-0.0547435	0.00431418	0.160087	0.215009	-0.0303446	0.414757	0.11128	FALSE
ACACTT	-0.23006	-0.106463	0.00379079	0	0.376264	-0.265926	0.0299055	0.240224	FALSE
ACAGAA	0.0791632	-0.114872	0.00312494	0	-0.129793	0.258968	0.953151	-0.0323234	FALSE
ACAGAC	0.164522	0.130496	0.00525444	0.392868	-0.0868544	0.531408	0.951661	0.0739856	FALSE
ACAGAG	-0.0244532	0.175441	0.00384517	0	-0.417428	0.228758	0.517017	-0.102385	FALSE
ACAGAT	0.0479234	0.0604389	0.00389575	0.254151	-0.139728	0.148406	0.427677	0.0341907	FALSE
ACAGCA	0.274191	-0.0384326	0.00403542	0	-0.196838	0.395163	1.12433	-0.0128094	FALSE
ACAGCC	0.381628	0.22194	0.00531634	0	-0.266183	0.577857	1.36765	-0.0163869	FALSE
ACAGCG	0.665418	0.235967	0.0144312	0.332216	-0.421605	1.01719	1.12684	-0.0292623	TRUE
ACAGCT	0.232303	0.0405095	0.00370339	0	0.117006	0.27489	0.870203	0.0286749	FALSE
ACAGGA	0.170928	0.0829942	0.00385841	0	-0.313912	0.571071	0.846082	-0.111433	FALSE
ACAGGC	-0.114119	0.236527	0.00548151	0	-0.472866	-0.0957639	0.585195	-0.179287	FALSE
ACAGGG	-0.0402595	0.31402	0.00477074	-0.304966	-0.792033	-1.13605	-0.991894	0.0333457	FALSE
ACAGGT	-0.1914	0.174171	0.00431199	-0.314968	-0.389017	-0.89231	-0.676746	0.0468407	FALSE
ACAGTA	-0.180034	-0.19225	0.00414403	0	0.0663787	-0.765025	-0.164468	0.137988	FALSE
ACAGTC	0.0838552	0.00219403	0.0049108	0	0.129898	0.0941232	0.662347	0.0282684	FALSE
ACAGTG	0.0747436	-0.0702551	0.00423651	-0.161438	-0.0664574	0.0940707	0.0965035	0.0398571	FALSE
ACAGTT	-0.122015	-0.274014	0.00369578	0	0.15441	-0.535384	0.00588349	0.226022	FALSE
ACATAA	-0.419552	-0.219056	0.00420494	0	0.618476	-0.672587	0.0615809	0.126353	FALSE
ACATAC	-0.304528	-0.125588	0.00655922	0	0.144631	-0.0810337	0.40097	0.014474	FALSE
ACATAG	-0.43546	-0.0194601	0.00559128	-0.434833	-0.326252	-0.841202	-0.165891	-0.0688533	FALSE
ACATAT	-0.514992	-0.265502	0.00512532	-0.375018	0.505848	-1.69211	-0.176508	0.279783	FALSE
ACATCA	0.255703	-0.0669146	0.00409226	0	0.232121	0.367459	0.942726	0.00736864	FALSE
ACATCC	0.281463	0.187139	0.00571616	0.231251	0.0945679	0.431936	1.07359	0.202556	FALSE
ACATCG	0.763713	0.514446	0.0147415	0.570885	-0.196544	1.02845	1.1509	0.172004	TRUE
ACATCT	0.0427677	-0.0723029	0.00412401	0.265278	0.377098	0.362772	0.67168	0.232021	FALSE
ACATGA	-0.0129231	-0.0103646	0.00460596	0	0.392329	-0.0910526	0.615343	0.0059033	FALSE
ACATGC	0.000649	0.078559	0.00673649	0	0.204172	0.00513894	0.734133	0.0746312	FALSE
ACATGG	-0.0217138	0.201267	0.00526635	0	-0.219046	0.116383	-0.128076	0.110316	FALSE
ACATGT	-0.251465	-0.173569	0.00490097	0	0.478926	-0.56907	-0.0160723	0.181882	FALSE
ACATTA	-0.31704	-0.244279	0.00391326	0	0.547259	-1.08173	-0.230125	0.207346	FALSE
ACATTC	-0.100527	-0.125865	0.00521028	0	0.557355	0.0494031	0.492127	0.373861	FALSE
ACATTG	-0.0344511	-0.120134	0.00556599	0	0.431821	-0.169692	-0.0416908	0.221735	FALSE
ACATTT	-0.469436	-0.384364	0.0033685	0	0.679971	-0.917497	-0.150448	0.320262	FALSE
ACCAAA	0.0462598	-0.00987543	0.00354227	0	0.0951	-0.256343	0.702402	0.0426108	FALSE
ACCAAC	0.261719	0.226249	0.00609848	0	0.485794	0.630562	1.24987	0.0068351	FALSE
ACCAAG	0.362089	0.397549	0.00405796	0	-0.447	0.493736	0.848917	-0.0346328	FALSE
ACCAAT	0.0357107	0.213663	0.00552614	0	0.732403	0.0270731	0.448959	0.0233384	FALSE
ACCACA	0.0528224	0.0716655	0.00409547	0	0.0227736	0.320547	0.91596	0.13287	FALSE
ACCACC	0.336494	0.363703	0.00576282	-0.42409	0.00649861	0.65225	1.17203	-0.0682297	FALSE
ACCACG	0.225888	0.65932	0.0143987	0.370895	-0.371086	0.97525	0.892638	-0.0360799	TRUE
ACCACT	0.0212167	0.111541	0.0041107	0	0.595638	0.130219	0.705331	0.229014	FALSE
ACCAGA	0.325495	0.269583	0.0037278	0	-0.157574	0.842498	1.054	-0.00771727	FALSE
ACCAGC	0.281632	0.368579	0.00526889	0	-0.315583	1.06183	1.66867	-0.0700896	FALSE
ACCAGG	0.293149	0.460406	0.00440381	0	-0.812452	0.297569	0.33178	-0.0152281	FALSE
ACCAGT	0.191515	0.116312	0.00418475	0	-0.00171624	0.410755	0.821222	-0.137136	FALSE
ACCATA	-0.217324	0.0454834	0.00501475	-0.569127	0.341418	-0.339951	0.418154	0.0291875	FALSE
ACCATC	0.253486	0.22481	0.00554586	0	0.113349	0.901131	1.13816	0.0384058	FALSE
ACCATG	-0.0501999	0.150427	0.00513554	0	0.114315	0.219271	0.550206	-0.0511508	FALSE
ACCATT	-0.140906	-0.0430203	0.00440119	0	0.547924	-0.113783	0.446274	0.165071	FALSE
ACCCAA	0.105983	0.171196	0.00450411	-0.14622	-0.0247881	-0.369209	0.815639	0.168198	FALSE
ACCCAC	0.146058	0.277144	0.00575009	-0.138148	0.0995461	-0.110573	0.931255	0.155881	FALSE
ACCCAG	0.096919	0.333938	0.00422927	-0.22668	-0.590576	-0.0768756	0.888864	0.00248075	FALSE
ACCCAT	-0.0292937	0.198386	0.00496321	-0.188179	0.290644	-0.350463	0.696841	0.176541	FALSE
ACCCCA	0.197741	0.356945	0.00532475	-0.327944	-0.131312	-0.460397	0.712249	0.297253	FALSE
ACCCCC	0.348299	0.535113	0.00817404	-0.180516	-0.607395	-0.470146	0.368442	0.326101	FALSE
ACCCCG	0.410655	0.754921	0.0151614	0.121918	-0.592514	0.401288	0.41273	0.157101	TRUE
ACCCCT	0.189123	0.37787	0.00544539	-0.151503	0.00646992	-0.575754	-0.0210626	0.111642	FALSE
ACCCGA	0.522903	0.605388	0.0139843	0.317841	-0.233843	0.313547	1.25362	0.0117847	TRUE
ACCCGC	0.499268	0.60206	0.0144031	0.272622	-0.214201	0.450215	1.1294	0.203907	TRUE
ACCCGG	0.366985	0.532344	0.0152605	0.317191	-0.511177	0.684974	0.446968	-0.1054	TRUE
ACCCGT	0.373201	0.474432	0.0153171	0.278515	-0.205639	-0.0565391	0.565135	0.205914	TRUE
ACCCTA	0.0395767	0.143033	0.00485903	-0.297861	0.145715	-1.11767	0.613372	0.160312	FALSE
ACCCTC	0.243287	0.271104	0.00578389	0.136887	-0.101322	0.137159	0.908179	-0.0957674	FALSE
ACCCTG	0.252019	0.266782	0.00487487	0.155078	-0.290917	-0.757012	0.617436	0.0252089	FALSE
ACCCTT	-0.0080962	0.122269	0.00481257	-0.245875	0.234944	-1.27924	0.0221447	0.219438	FALSE
ACCGAA	0.536209	0.268524	0.0146134	0	0.110846	0.956551	1.17438	-0.0895655	TRUE
ACCGAC	0.856692	0.552655	0.0154048	0	0.20452	1.01902	1.41457	-0.0222823	TRUE
ACCGAG	0.723208	0.537258	0.0138984	0	-0.275567	0.734214	0.798307	-0.237567	TRUE
ACCGAT	0.482448	0.475803	0.0150077	0	0.401456	0.757907	0.737746	-0.139937	TRUE
ACCGCA	0.47858	0.30103	0.0161459	0	-0.247539	0.506784	1.52943	-0.0968484	TRUE
ACCGCC	0.87012	0.592076	0.0148137	0	-0.375965	0.845667	1.80588	0.0754012	TRUE
ACCGCG	0.528718	0.703518	0.0203404	0.486874	-0.370411	1.04672	1.21082	0.0467135	TRUE
ACCGCT	0.710863	0.463506	0.0153758	0	0.173104	0.547248	0.847182	0.0626617	TRUE
ACCGGA	0.827907	0.311754	0.0159614	0	-0.439239	1.52871	1.40059	-0.0448575	TRUE
ACCGGC	0.939524	0.540902	0.0157618	0	-0.575324	1.19875	1.39675	-0.159041	TRUE
ACCGGG	0.74021	0.523517	0.0159422	0.549885	-0.687554	0.35253	-0.356172	-0.0139484	TRUE
ACCGGT	0.504278	0.309699	0.0163564	0	-0.142467	0.534479	0.288142	-0.138387	TRUE
ACCGTA	0.117638	0.205039	0.0164913	0	0.176366	-0.176102	0.375253	0.00599547	TRUE
ACCGTC	0.571472	0.38934	0.0160747	0	0.0675952	1.06388	1.49276	0.00117822	TRUE
ACCGTG	0.342036	0.281135	0.0149714	0.195539	-0.0141257	0.648456	0.64166	0.107926	TRUE
ACCGTT	0.195379	0.215243	0.0150125	0	0.352267	0.248432	0.345013	0.0425039	TRUE
ACCTAA	-0.242543	0.0214157	0.0036341	-0.586912	1.29877	-0.476409	0.405607	0.0619545	FALSE
ACCTAC	0.258815	0.0961522	0.00608063	0	0.106755	0.486593	1.25604	0.123232	FALSE
ACCTAG	-0.254058	0.340747	0.00418656	-0.326802	-0.214426	-0.35344	0.117094	-0.187391	FALSE
ACCTAT	-0.096226	0.065286	0.00535817	-0.268341	0.42393	-0.399109	0.511593	0.270061	FALSE
ACCTCA	0.0583255	0.113015	0.00401655	0	0.421654	0.260477	1.08238	-0.00681964	FALSE
ACCTCC	0.105573	0.290451	0.00557322	0	-0.0883563	0.64044	1.32569	-0.0204724	FALSE
ACCTCG	0.206105	0.808717	0.0135114	0.547689	-0.503558	0.752723	1.17814	-0.143542	TRUE
ACCTCT	0.00817361	0.110993	0.00417075	0	0.551811	0.124789	0.688994	0.0816055	FALSE
ACCTGA	0.184369	0.0731023	0.00387965	0	0.747325	0.715936	1.1063	-0.000827502	FALSE
ACCTGC	0.421178	0.21314	0.00576877	0.441537	-0.0343963	1.02799	1.11321	-0.248839	FALSE
ACCTGG	0.323806	0.424285	0.00444325	0.35224	-0.389302	0.709989	0.322244	-0.415811	FALSE
ACCTGT	0.0144859	0.0293354	0.00431199	0	0.266791	0.092999	0.167591	0.00855472	FALSE
ACCTTA	-0.0924671	0.0944053	0.00403768	0	0.759632	-0.569058	0.1829	-0.140541	FALSE
ACCTTC	0.25978	0.0513826	0.00531429	0	0.460017	0.813521	0.891592	-0.0997624	FALSE
ACCTTG	-0.0582982	0.212161	0.00451352	0	-0.0994293	0.118935	0.423303	0.156598	FALSE
ACCTTT	-0.15838	-0.0650127	0.00429234	0	0.551306	-0.46848	-0.129858	0.176895	FALSE
ACGAAA	0.313481	0.0782679	0.0146091	0	0.108979	0.523728	0.878407	-0.00188269	TRUE
ACGAAC	0.495887	0.475405	0.016313	0.473227	0.146294	0.918804	1.02747	-0.16224	TRUE
ACGAAG	0.561833	0.318759	0.0144675	0.404747	-0.265123	1.31243	1.03669	-0.186729	TRUE
ACGAAT	0.304548	0.33394	0.0147692	0	0.387106	0.629023	0.550706	0.0071698	TRUE
ACGACA	0.715422	0.426664	0.0144615	0	-0.0401378	0.925826	1.44199	-0.0389337	TRUE
ACGACC	0.908103	0.904684	0.0157399	0.414718	-0.292474	1.01527	1.61492	-0.255677	TRUE
ACGACG	1.30262	0.869833	0.0237353	0.7236	-0.214656	1.63566	1.78103	-0.0213358	TRUE
ACGACT	0.704707	0.511379	0.0139314	0.496234	0.550575	0.923346	1.24285	-0.101245	TRUE
ACGAGA	0.633567	0.403241	0.0137401	0	-0.277671	1.04556	0.961559	-0.0316129	TRUE
ACGAGC	0.828875	0.71741	0.0152394	0.324671	-0.241331	0.859717	1.10168	-0.145764	TRUE
ACGAGG	0.600684	0.729974	0.014148	0.214666	-0.641769	0.758004	0.18667	0.0521701	TRUE
ACGAGT	0.539082	0.498977	0.0138416	0	-0.0666787	0.467976	0.56717	-0.0126574	TRUE
ACGATA	0.109356	0.333855	0.0146654	0	0.171614	-0.165553	0.209004	0.0787725	TRUE
ACGATC	0.152823	0.632382	0.0154757	0.63125	-0.168437	0.658271	1.10208	0.14797	TRUE
ACGATG	0.552707	0.479964	0.0145416	0.361282	0.0868427	0.770988	0.540994	0.116335	TRUE
ACGATT	0.181413	0.276497	0.0139364	0	0.40953	0.105139	0.206129	0.222972	TRUE
ACGCAA	0.378542	0.297871	0.0162918	0	0.110949	0.421034	1.02853	-0.00517571	TRUE
ACGCAC	0.37187	0.401647	0.0178052	0	-0.156371	0.302254	1.21136	-0.175828	TRUE
ACGCAG	0.544458	0.416165	0.0157568	0	-0.22519	0.745416	0.923617	-0.104395	TRUE
ACGCAT	0.2241	0.323252	0.0172631	0	0.0591941	0.300522	0.633707	0.0409616	TRUE
ACGCCA	0.433959	0.426712	0.0148371	0.371957	-0.114862	0.930566	1.46671	-0.0203858	TRUE
ACGCCC	0.398594	1.00991	0.0163447	0.323175	-0.810253	0.45574	1.46918	-0.0701847	TRUE
ACGCCG	1.09577	0.991226	0.0226164	0.809495	-0.53549	1.32376	1.62225	-0.0364338	TRUE
ACGCCT	0.104444	0.484183	0.0148723	0.524611	-0.106349	0.764594	1.26284	-0.0710423	TRUE
ACGCGA	0.720901	0.669007	0.0229695	0.485225	-0.561677	0.550313	1.1024	-0.000303359	TRUE
ACGCGC	0.885435	0.76687	0.0219065	0.607774	-0.326876	0.547636	1.00441	0.109011	TRUE
ACGCGG	0.951234	0.547321	0.0207104	0.600344	-0.433834	0.975806	0.390974	0.0155887	TRUE
ACGCGT	0.499565	0.690618	0.024818	0.363006	-0.00898743	0.262103	0.581279	0.154304	TRUE
ACGCTA	0.319454	0.29882	0.0156232	0	0.371522	-0.0183	0.483042	-0.0240718	TRUE
ACGCTC	0.507818	0.60206	0.0164166	0.386941	0.149983	0.482366	0.907136	-0.00268599	TRUE
ACGCTG	0.669287	0.430432	0.0150994	0.379878	0.0260962	0.918781	0.879247	0.0423764	TRUE
ACGCTT	0.231979	0.244501	0.0150796	0	0.195032	0.0391022	0.520014	0.16618	TRUE
ACGGAA	0.482792	0.139011	0.0151339	0.503678	-0.258695	1.31928	1.07215	0.00265633	TRUE
ACGGAC	0.750094	0.44258	0.0168464	0.675509	-0.127938	1.24738	1.27554	-0.0220127	TRUE
ACGGAG	0.425606	0.427903	0.0154005	0.381198	-0.419216	1.11573	0.813676	-0.19039	TRUE
ACGGAT	0.437052	0.316824	0.0155609	0.587781	-0.112495	1.32626	0.907537	0.0638688	TRUE
ACGGCA	0.703494	0.280022	0.0155957	0	-0.494626	0.800966	1.09747	-0.00247029	TRUE
ACGGCC	0.868937	0.694206	0.0162771	0.362783	-0.681571	1.00639	1.67758	-0.137478	TRUE
ACGGCG	1.14157	0.889968	0.0227973	0.708528	-0.725475	1.53761	1.37575	-0.0171308	TRUE
ACGGCT	0.685767	0.425219	0.0149894	0	0.045025	0.81264	0.802355	-0.129846	TRUE
ACGGGA	0.566666	0.411322	0.0148704	0.424646	-0.512017	0.510072	-0.293837	0.111421	TRUE
ACGGGC	0.758546	0.715417	0.0164733	0.359156	-0.707442	0.105092	-0.214223	-0.122512	TRUE
ACGGGG	0.247865	0.638338	0.0160166	0.203804	-0.895409	-0.404419	-1.36035	0.128832	TRUE
ACGGGT	0.28126	0.479469	0.0153171	0	-0.368693	-0.641906	-1.2159	0.100129	TRUE
ACGGTA	0.0813573	0.173602	0.0156087	0	0.0551589	-0.262802	-0.795036	0.176618	TRUE
ACGGTC	0.526233	0.504237	0.0164625	0.5405	-0.066148	0.443423	0.353963	-0.0591108	TRUE
ACGGTG	0.336277	0.351964	0.0155475	0	-0.171957	0.576335	-0.0382333	0.0255735	TRUE
ACGGTT	0.220025	0.11574	0.0150394	0	0.158476	0.0147931	-0.161449	0.0367189	TRUE
ACGTAA	-0.209936	0.0560068	0.01529	0	0.653044	-0.534341	-0.18547	0.058986	TRUE
ACGTAC	0.246375	0.285003	0.0175259	0.286031	0.134316	0.28904	0.633005	0.0288164	TRUE
ACGTAG	-0.115647	0.270054	0.0158907	-0.390207	-0.404815	-0.626777	-0.126529	0.00966261	TRUE
ACGTAT	-0.170275	0.0904163	0.0162545	0	0.298417	-0.111112	0.0150399	0.177727	TRUE
ACGTCA	0.542435	0.275968	0.0145297	0	0.183222	0.854103	1.33654	0.0749556	TRUE
ACGTCC	0.564352	0.608146	0.0157413	0.553432	-0.119584	0.819557	1.0425	-0.0206871	TRUE
ACGTCG	0.878319	0.976729	0.0234792	0.810377	-0.255299	1.62611	1.77662	0.0562277	TRUE
ACGTCT	0.315134	0.321487	0.014409	0.51319	0.583611	0.816625	1.16508	0.278805	TRUE
ACGTGA	0.323203	0.178801	0.0138718	0	0.231042	0.736853	0.819222	0.0460457	TRUE
ACGTGC	0.472461	0.426955	0.0160895	0.19501	0.135525	0.660506	0.888917	0.0434586	TRUE
ACGTGG	0.529193	0.492971	0.0142138	0.352097	-0.406784	0.68031	0.120382	0.0544696	TRUE
ACGTGT	0.180104	0.219828	0.0143739	0	0.39577	-0.0923571	0.301705	0.172503	TRUE
ACGTTA	-0.0860879	0.325979	0.0137915	0	0.341443	-0.641016	-0.0342324	0.149747	TRUE
ACGTTC	0.259742	0.514825	0.0152393	0.519641	0.246789	0.391076	0.705324	0.288134	TRUE
ACGTTG	0.0649163	0.269483	0.0149799	0.252491	0.128055	0.372351	0.302609	0.0411576	TRUE
ACGTTT	-0.0717031	0.0575936	0.0134148	0	0.608179	-0.0951357	-0.132784	0.170372	TRUE
ACTAAA	-0.447613	-0.266732	0.00324479	-0.582911	1.08016	-0.915376	-0.0126679	0.037761	FALSE
ACTAAC	-0.284773	-0.00759333	0.00511019	0	2.21107	-0.850864	0.446325	0.100862	FALSE
ACTAAG	-0.30552	0.0820437	0.00356318	-0.358946	0.774758	-0.499618	-0.0514335	0.0553534	FALSE
ACTAAT	-0.474622	-0.14428	0.0036651	-0.333925	1.94928	-0.93977	-0.346541	0.104446	FALSE
ACTACA	0.0593786	-0.145691	0.0044169	0	0.262927	0.239892	0.967292	0.118408	FALSE
ACTACC	0.279382	0.0500976	0.00569292	-0.209372	0.0531822	0.434463	0.993409	0.0800077	FALSE
ACTACG	0.675465	0.218228	0.0160717	0.509598	-0.258604	1.01653	1.16732	0.109034	TRUE
ACTACT	0.029771	-0.179644	0.00410123	0.307607	0.401261	-0.0597166	0.619961	0.075699	FALSE
ACTAGA	-0.274301	0.193158	0.00388829	0	-0.217901	-0.658665	0.105285	0.00863441	FALSE
ACTAGC	-0.256911	0.207101	0.00534573	0	-0.188313	-0.799072	0.263684	0.0654265	FALSE
ACTAGG	-0.456542	0.288385	0.00423077	-0.541613	-0.633288	-1.27746	-0.523232	-0.00505768	FALSE
ACTAGT	-0.416368	0.0225355	0.00409168	-0.409341	0.0780308	-1.16729	-0.407578	0.0992534	FALSE
ACTATA	-0.38702	-0.157443	0.00522096	-0.390826	0.390387	-1.15768	-0.282267	0.190584	FALSE
ACTATC	-0.0535393	-0.0919932	0.00598391	0	0.319236	0.152943	0.314513	0.276715	FALSE
ACTATG	0.0578185	-0.0813837	0.00526095	0	0.218952	-0.410396	-0.0925339	0.24519	FALSE
ACTATT	-0.335881	-0.303725	0.00426256	-0.295599	0.687342	-0.821637	-0.356707	0.10041	FALSE
ACTCAA	-0.0126593	-0.0805513	0.00394229	0	0.772767	0.00908088	0.746187	0.175801	FALSE
ACTCAC	0.00061	-0.0299632	0.00520039	0	1.21507	-0.239383	0.827308	0.115098	FALSE
ACTCAG	0.0248496	0.0306351	0.00368268	0	0.216453	-0.202162	0.396775	0.305702	FALSE
ACTCAT	-0.169884	-0.09048	0.00442972	0	1.01661	-0.140063	0.104106	0.206169	FALSE
ACTCCA	-0.0317261	0.177941	0.00385829	-0.138561	-0.201005	0.55185	1.08647	-0.0943328	FALSE
ACTCCC	0.101455	0.233354	0.00543343	0	-0.448763	0.0249311	0.421851	0.316373	FALSE
ACTCCG	0.274043	0.279269	0.0148207	0.60244	-0.62795	1.00264	1.43541	0.141419	TRUE
ACTCCT	-0.108092	0.0749696	0.00384938	0.415697	0.385876	0.292284	0.353893	0.184594	FALSE
ACTCGA	0.41178	0.618207	0.0125463	0	-0.158035	0.608374	0.996818	0.121419	TRUE
ACTCGC	0.595214	0.588049	0.0138488	0.389097	-0.252901	-0.113613	1.17079	0.0978915	TRUE
ACTCGG	0.273073	0.415314	0.0138618	0.289989	-0.470594	0.688206	0.198535	0.00200078	TRUE
ACTCGT	0.209128	0.491907	0.0138416	0.26622	0.158348	0.144602	0.642446	-0.0229322	TRUE
ACTCTA	-0.174703	-0.0284626	0.00431222	-0.39405	0.558733	-0.714154	0.133833	0.167586	FALSE
ACTCTC	0.00191907	-0.018247	0.00512556	0	0.62673	0.16348	0.444044	0.23832	FALSE
ACTCTG	-0.0662995	-0.0198791	0.00380176	0.194086	0.15862	0.0959657	0.30282	0.237508	FALSE
ACTCTT	-0.217814	-0.0972183	0.00368321	0	0.598849	-0.4705	-0.119145	0.446369	FALSE
ACTGAA	-0.0089635	-0.176151	0.00317278	0	0.84254	0.459875	0.836014	0.0430443	FALSE
ACTGAC	0.0874318	0.00250957	0.00521695	0.334755	1.47536	0.327791	1.05038	0.0138076	FALSE
ACTGAG	-0.0586297	0.0812905	0.0037652	0	0.367448	0.280613	0.29002	0.0352279	FALSE
ACTGAT	-0.0862256	-0.0441086	0.00379848	0.267986	1.4033	0.276526	0.290325	0.1477	FALSE
ACTGCA	-0.127516	-0.0734189	0.00427774	0.203253	-0.0338815	0.473919	1.37856	-0.100845	FALSE
ACTGCC	0.249631	0.0523235	0.00541536	0	0.0872697	0.542658	0.874172	0.097082	FALSE
ACTGCG	0.42097	0.236286	0.0149479	0.510187	-0.207157	1.02198	0.902789	0.0859897	TRUE
ACTGCT	0.107055	-0.0726498	0.00376042	0.258493	0.380242	0.358041	0.611094	0.0470104	FALSE
ACTGGA	0.316591	0.177979	0.00374329	0	-0.311946	1.23468	0.810023	0.0729631	FALSE
ACTGGC	0.259821	0.307118	0.00535174	0	-0.417056	0.562217	0.712401	-0.0349649	FALSE
ACTGGG	0.075148	0.318216	0.00435101	0	-0.665879	-0.386836	-1.1049	0.175273	FALSE
ACTGGT	0.0743882	0.148975	0.00418475	0	0.0523225	-0.109592	-0.50529	0.123723	FALSE
ACTGTA	-0.305933	-0.21087	0.00428253	0	0.218455	-0.627626	-0.0563409	0.0524907	FALSE
ACTGTC	0.0108177	-0.0887184	0.0051107	0.304505	0.339189	0.106167	0.474359	-0.000102541	FALSE
ACTGTG	0.0604584	-0.0815489	0.00397872	0	0.107342	-0.062482	-0.00203127	0.154512	FALSE
ACTGTT	-0.249208	-0.264705	0.00370615	0	0.698949	-0.642389	0.0735584	0.123386	FALSE
ACTTAA	-0.447409	-0.160014	0.00295227	-0.671505	0.943125	-1.13843	-0.256368	0.158873	FALSE
ACTTAC	-0.156939	-0.143304	0.00518732	0	1.29443	-0.384151	0.111391	0.107451	FALSE
ACTTAG	-0.427609	0.0643321	0.00346487	-0.656016	0.23989	-1.34332	-0.551119	0.121457	FALSE
ACTTAT	-0.365896	-0.14419	0.00384249	0	1.32151	-0.993466	-0.380639	0.318479	FALSE
ACTTCA	0.127097	-0.150386	0.00319795	0	0.584842	0.403305	0.746946	0.303216	FALSE
ACTTCC	0.116361	-0.00422977	0.00486669	0	-0.267728	0.579236	0.440215	0.381604	FALSE
ACTTCG	0.570914	0.314163	0.0141205	0.620632	-0.14656	1.09471	1.08586	0.198188	TRUE
ACTTCT	-0.0317434	-0.155985	0.0031605	0.263453	0.579879	0.355602	0.286893	0.378015	FALSE
ACTTGA	-0.241339	0.0250479	0.00346935	0	0.428094	0.20535	0.433313	0.0954062	FALSE
ACTTGC	-0.0302146	0.0708594	0.0052832	-0.138564	0.11756	0.0669623	0.453341	0.179096	FALSE
ACTTGG	-0.0626608	0.298879	0.00395533	0	-0.267125	0.0711459	-0.418196	0.140731	FALSE
ACTTGT	-0.241356	-0.00708715	0.00380316	0	0.488133	-0.574278	-0.320878	0.442686	FALSE
ACTTTA	-0.389633	-0.191137	0.00319682	-0.55123	0.420168	-1.01586	-0.519488	0.342036	FALSE
ACTTTC	-0.184049	-0.236065	0.00458327	0	0.464686	0.0568813	-0.0449654	0.191422	FALSE
ACTTTG	-0.160025	-0.135248	0.00344608	-0.154707	0.342919	-0.427492	-0.270849	0.414015	FALSE
ACTTTT	-0.469839	-0.412259	0.00307018	-0.425766	0.520947	-1.06872	-0.646908	0.452348	FALSE
AGAAAA	-0.0150634	-0.411069	0.00251177	0	-0.214483	0.10261	0.577748	-0.0163344	FALSE
AGAAAC	0.166159	-0.197393	0.00431453	0.314742	-0.0189551	0.520053	0.758468	0.0501105	FALSE
AGAAAG	0.070036	-0.0740954	0.00308385	0	-0.59004	0.0697859	0.475014	-0.0839106	FALSE
AGAAAT	-0.0935577	-0.255788	0.00265569	0	0.091955	-0.235437	0.260159	0.109064	FALSE
AGAACA	0.127111	0.14019	0.00350144	0	-0.457806	0.244265	0.808966	-0.056972	FALSE
AGAACC	0.302271	0.328157	0.00522999	0	-0.356256	0.41942	1.01975	-0.185573	FALSE
AGAACG	0.618399	0.396548	0.0138942	0.446723	-0.425828	0.842018	0.841874	0.0253205	TRUE
AGAACT	0.106383	0.0801112	0.00324603	0.370189	0.229535	0.226075	0.652367	0.237521	FALSE
AGAAGA	0.395206	0.0913055	0.00300067	1.03391	-0.597766	1.73039	1.56221	-0.00119279	FALSE
AGAAGC	0.421261	0.0971809	0.00464056	0.504862	-0.758513	0.924204	1.28548	0.00731106	FALSE
AGAAGG	0.30007	0.218289	0.00369426	0	-0.72017	0.494339	0.1757	-0.117399	FALSE
AGAAGT	0.12401	-0.0319276	0.0031605	0.423468	-0.336891	0.470712	0.61126	-0.0288958	FALSE
AGAATA	-0.241295	-0.0488381	0.00326927	0	-0.0627995	-0.421857	0.0744613	-0.00261566	FALSE
AGAATC	-0.0514138	0.101413	0.00433768	0.368237	-0.212452	0.430947	0.671087	0.0156071	FALSE
AGAATG	0.00633196	0.066325	0.00351211	0.156834	-0.108008	0.231674	0.272315	0.00563851	FALSE
AGAATT	-0.159914	-0.124609	0.00290615	0	0.166261	-0.257907	0.106551	0.082355	FALSE
AGACAA	0.0890825	-0.064851	0.00358161	0	-0.160107	0.12487	0.835274	-0.116302	FALSE
AGACAC	0.123449	0.0976464	0.00523244	0	-0.319875	-0.663078	1.0177	0.0133234	FALSE
AGACAG	-0.010165	0.136509	0.00371463	0	-0.852653	0.00290002	0.484382	-0.0137629	FALSE
AGACAT	-0.0105578	0.044864	0.00424596	0	-0.0807615	0.0391253	0.57611	0.0327853	FALSE
AGACCA	0.114343	0.524471	0.00389834	0	-0.469847	0.559006	1.00162	-0.0987528	FALSE
AGACCC	0.251354	0.584172	0.00577886	0	-0.753223	-0.216312	1.27393	-0.0550177	FALSE
AGACCG	0.582221	0.609239	0.0147811	0.453022	-0.512746	0.880146	1.09109	-0.0202654	TRUE
AGACCT	0.237119	0.482662	0.0040326	0.539682	-0.0834229	0.560865	0.900799	-0.276424	FALSE
AGACGA	0.496459	0.716328	0.0139959	0.600943	-0.396137	0.933286	1.13158	-0.0662665	TRUE
AGACGC	0.656135	0.631171	0.0154422	0.526184	-0.729734	0.746938	1.27169	-0.0554753	TRUE
AGACGG	0.115051	0.586771	0.0149394	0.308912	-0.847078	0.907751	0.471791	-0.0419316	TRUE
AGACGT	0.297271	0.543696	0.014409	0.542155	-0.0301938	0.557502	0.669244	0.0150551	TRUE
AGACTA	-0.123286	0.127942	0.00360537	0	0.330051	-0.249538	0.348878	0.0267099	FALSE
AGACTC	-0.0060935	0.231305	0.00470449	0	0.0342527	0.454195	0.929836	0.0634654	FALSE
AGACTG	0.0296925	0.181487	0.00358204	0.372104	0.0346711	0.52226	0.65259	0.0371273	FALSE
AGACTT	-0.0553866	0.13896	0.00312239	0	0.0968293	0.258395	0.263695	0.145609	FALSE
AGAGAA	0.134024	-0.0110828	0.00314762	0.392184	-0.632891	0.432892	0.796617	-0.0514277	FALSE
AGAGAC	-0.0049832	0.275611	0.00526442	0.534959	-0.52255	0.754981	1.09751	-0.0673036	FALSE
AGAGAG	-0.0123352	0.195249	0.00404864	0	-0.822071	0.128068	0.326843	-0.162629	FALSE
AGAGAT	-0.0746018	0.224978	0.00384897	0.366833	-0.244959	0.396224	0.350605	-0.0784662	FALSE
AGAGCA	0.154518	0.320056	0.00415813	0	-0.697743	0.0546293	0.878246	-0.0522898	FALSE
AGAGCC	0.311646	0.513655	0.00551267	0	-0.645723	0.512087	1.07037	-0.247065	FALSE
AGAGCG	0.407371	0.470566	0.0143746	0	-0.64908	0.576043	0.702683	-0.0451621	TRUE
AGAGCT	0.182487	0.379671	0.00380655	0	-0.0189093	0.350993	0.423243	-0.127957	FALSE
AGAGGA	0.2992	0.300667	0.0036654	0.525799	-0.692885	1.06261	0.852461	-0.161669	FALSE
AGAGGC	0.191188	0.433216	0.00535921	0	-0.8654	0.224054	0.795641	-0.288237	FALSE
AGAGGG	0.0148548	0.40737	0.00461466	-0.154502	-1.05541	-0.691063	-1.30861	0.0444397	FALSE
AGAGGT	-0.0759806	0.42858	0.00417075	0	-0.525564	-0.443592	-0.567627	-0.249215	FALSE
AGAGTA	-0.20873	0.0923487	0.00389818	0	-0.183029	-0.719882	-0.0719564	-0.0498313	FALSE
AGAGTC	-0.0024213	0.13385	0.00489497	0.299655	-0.300221	0.121542	0.767966	-0.09736	FALSE
AGAGTG	-0.0299288	0.195213	0.00414491	0	-0.283478	-0.0161687	0.155061	0.0625564	FALSE
AGAGTT	-0.137087	0.0754932	0.00355491	0	-0.000623494	-0.379282	0.0824643	-0.046056	FALSE
AGATAA	-0.209312	-0.0168368	0.00354305	0	0.375781	-0.605635	-0.114075	0.0263221	FALSE
AGATAC	-0.0491345	0.0399427	0.00599338	0	-0.240863	0.0142248	0.475561	0.0791178	FALSE
AGATAG	-0.262043	0.177471	0.00495776	-0.630466	-0.802497	-1.12695	-0.348946	-0.0697016	FALSE
AGATAT	-0.187917	-0.0859959	0.00440098	0	-0.0107846	-0.535205	-0.0885949	0.0690846	FALSE
AGATCA	0.0728991	0.335006	0.00359784	0	-0.588469	-0.125255	0.661901	0.0334834	FALSE
AGATCC	0.358877	0.574245	0.0053434	0.191851	-1.10793	0.207615	0.882096	0.01043	FALSE
AGATCG	0.249625	0.816715	0.0138839	0.33098	-0.744925	0.412233	0.806457	0.0184683	TRUE
AGATCT	0.10097	0.379673	0.00377644	0.293478	0.0324551	0.0523057	0.513374	0.0344885	FALSE
AGATGA	0.21479	0.14549	0.00374727	0	0.108894	0.472626	0.564246	-0.0187834	FALSE
AGATGC	0.283945	0.323467	0.00578585	0.193503	-0.335221	0.444435	0.650905	-0.137305	FALSE
AGATGG	0.0699467	0.370174	0.00425721	0	-0.59258	0.295796	-0.0988838	-0.0267309	FALSE
AGATGT	0.0425589	0.112372	0.00412401	0	0.0392773	-0.13725	0.190309	0.016641	FALSE
AGATTA	-0.273469	0.0464754	0.00314773	0	0.172506	-0.981976	-0.247177	-0.0128413	FALSE
AGATTC	0.0127879	0.128647	0.00462075	0	-0.144432	0.316966	0.549705	0.121043	FALSE
AGATTG	-0.0344974	0.0513494	0.00461614	0	-0.0187672	-0.116708	-0.0162092	0.161997	FALSE
AGATTT	-0.249645	-0.0833715	0.00278579	0	0.305247	-0.693298	-0.00966226	0.0838037	FALSE
AGCAAA	0.0222789	-0.160542	0.00307605	0	-0.232325	-0.189139	0.607178	0.0172784	FALSE
AGCAAC	0.301955	0.02653	0.00531999	0	-0.199699	0.724961	1.31934	-0.02482	FALSE
AGCAAG	0.175836	0.232573	0.00353219	0	-0.633797	0.450861	0.663073	0.0236756	FALSE
AGCAAT	-0.109393	-0.0129973	0.00432355	0	0.163023	-0.238311	0.383172	0.000294212	FALSE
AGCACA	0.117665	0.0681079	0.00389832	0	-0.317124	-0.185326	0.997804	-0.0920842	FALSE
AGCACC	0.387962	0.425969	0.00565246	-0.302297	-0.714609	0.136861	2.05816	-0.259935	FALSE
AGCACG	0.549663	0.581981	0.0143772	0	-0.508803	0.530515	1.0674	-0.1998	TRUE
AGCACT	-0.104748	0.11501	0.00398065	0	0.0903175	-0.0657231	0.844444	-0.00215189	FALSE
AGCAGA	0.277454	0.105191	0.00334076	0	-0.698922	0.578517	0.947464	-0.0326416	FALSE
AGCAGC	0.556995	0.160984	0.00493732	-0.295492	-0.681306	0.785397	1.44519	-0.127445	FALSE
AGCAGG	0.281744	0.259592	0.00397429	-0.303778	-0.864237	-0.201983	0.0655754	-0.00593695	FALSE
AGCAGT	0.158339	-0.0829942	0.00376042	0	-0.368468	-0.0619056	0.670339	-0.0136518	FALSE
AGCATA	-0.288832	-0.0380859	0.00455161	0	-0.149829	-0.7365	0.122227	0.0155463	FALSE
AGCATC	0.221386	0.146	0.00522596	0	-0.298809	0.626557	1.42075	0.0695895	FALSE
AGCATG	0.036591	0.0971831	0.00468715	0	-0.12851	-0.0611807	0.229801	0.0593386	FALSE
AGCATT	-0.194936	-0.0914376	0.00398233	0	0.0263168	-0.59605	0.191488	0.148974	FALSE
AGCCAA	0.155255	0.217656	0.00388836	0	-0.518849	0.213193	1.11805	-0.103975	FALSE
AGCCAC	0.0504464	0.268765	0.00511122	0	-0.527098	0.523933	1.56217	-0.109611	FALSE
AGCCAG	0.198462	0.348386	0.00368084	-0.19253	-0.975727	0.156361	0.780407	-0.222202	FALSE
AGCCAT	0.0596633	0.159669	0.00439478	0	-0.402136	0.0851126	0.712856	-0.178111	FALSE
AGCCCA	0.258213	0.426973	0.00396862	-0.292108	-0.492743	0.0336357	1.03203	-0.027152	FALSE
AGCCCC	0.424842	0.589374	0.0063491	-0.23313	-0.412042	-0.522276	0.77251	-0.04004	FALSE
AGCCCG	0.727901	0.748976	0.0141305	0	-0.725149	0.459813	0.801837	-0.147727	TRUE
AGCCCT	0.262165	0.419973	0.00416124	0	-0.423339	-0.373837	1.01785	0.0952659	FALSE
AGCCGA	0.241386	0.634512	0.0136622	0	-0.757825	0.903796	1.41286	-0.0896331	TRUE
AGCCGC	0.845365	0.494155	0.0133257	0	-0.683095	0.729877	1.53804	-0.0930593	TRUE
AGCCGG	0.508129	0.573571	0.0144941	0.257299	-0.910686	0.94676	0.595914	-0.242883	TRUE
AGCCGT	0.444423	0.455203	0.0149894	0	-0.287027	0.58574	0.872945	-0.0867338	TRUE
AGCCTA	-0.086949	0.199639	0.00399083	-0.676508	0.0776243	-0.402141	0.48547	0.0366755	FALSE
AGCCTC	-0.0512107	0.263881	0.00494026	0	-0.354165	0.551002	1.24171	-0.0366019	FALSE
AGCCTG	0.044512	0.239932	0.00398978	0	-0.357811	0.56786	0.596982	-0.246279	FALSE
AGCCTT	0.0497589	0.169613	0.00421213	-0.300486	-0.0547692	0.125097	0.514814	-0.0583721	FALSE
AGCGAA	0.443814	0.131888	0.0145862	0	-0.314467	0.683815	0.880057	-0.0651235	TRUE
AGCGAC	0.845053	0.477121	0.0146101	0.461681	-0.382107	1.17159	1.46993	-0.0367731	TRUE
AGCGAG	0.492079	0.448997	0.0134498	0	-0.664489	0.305454	0.546792	-0.166569	TRUE
AGCGAT	0.00913414	0.238086	0.0140486	0	-0.354544	0.464254	0.469071	0.00173887	TRUE
AGCGCA	0.720724	0.447914	0.0158906	0	-0.890005	0.294949	1.1195	0.0233245	TRUE
AGCGCC	0.860687	0.703518	0.0139676	0	-0.760598	0.734814	1.87666	-0.125381	TRUE
AGCGCG	1.05719	0.549672	0.0181863	0.41346	-0.745443	0.36342	0.501991	-0.0525959	TRUE
AGCGCT	0.652195	0.350167	0.0146855	0	-0.178879	0.200557	0.888222	-0.112081	TRUE
AGCGGA	0.760414	0.314163	0.0153324	0.440428	-0.778387	1.24624	1.06906	-0.120819	TRUE
AGCGGC	1.00575	0.38646	0.0142983	0	-0.83241	0.95752	1.33586	-0.150169	TRUE
AGCGGG	0.720683	0.384152	0.0145356	0.181464	-1.0774	-0.146649	-0.924189	0.0625105	TRUE
AGCGGT	0.460527	0.299289	0.0153758	0	-0.530233	0.221783	0.0683103	0.0901583	TRUE
AGCGTA	0.128714	0.0938091	0.016746	0	-0.328197	-0.565206	0.0488329	-0.0280128	TRUE
AGCGTC	0.569106	0.324317	0.0151819	0.514715	-0.42357	0.786386	1.36142	-0.154705	TRUE
AGCGTG	0.437649	0.273151	0.0150041	0	-0.479032	0.0465467	0.446737	-0.126691	TRUE
AGCGTT	0.186888	0.262173	0.0147587	0	0.0216344	-0.199576	0.352594	-0.0153426	TRUE
AGCTAA	-0.27866	0.041419	0.00303246	-0.436069	1.05059	-0.491119	0.0085174	-0.0566638	FALSE
AGCTAC	-0.0337024	0.0874943	0.00525281	0	-0.500209	0.564108	0.979129	-0.0381636	FALSE
AGCTAG	-0.197397	0.376949	0.00361779	-0.771583	-0.676582	-0.991562	-0.220198	-0.136195	FALSE
AGCTAT	-0.121174	-0.00903191	0.00449438	-0.337752	0.0479871	-0.526641	0.0167305	0.0754064	FALSE
AGCTCA	0.138236	0.228524	0.00375157	0	0.409787	-0.103051	0.536199	0.0413121	FALSE
AGCTCC	0.309006	0.420975	0.0051554	0	-0.45097	0.631985	0.91052	-0.0588798	FALSE
AGCTCG	0.616889	0.892454	0.0129918	0	-0.581524	-0.0394711	0.758979	0.0543793	TRUE
AGCTCT	0.113457	0.174593	0.00380655	0	-0.0512583	-0.0108744	0.387966	0.413111	FALSE
AGCTGA	0.218708	0.114188	0.0032253	0	0.455414	0.650077	0.84797	0.0634806	FALSE
AGCTGC	0.509603	0.17065	0.00505684	0.151818	-0.456345	0.923349	1.21073	0.00919712	FALSE
AGCTGG	0.19958	0.376521	0.00370534	-0.226614	-0.695921	0.502326	0.0549535	-0.149494	FALSE
AGCTGT	0.138561	0.00346744	0.00370339	0	-0.117682	0.15577	0.614695	-0.0272639	FALSE
AGCTTA	-0.239458	0.0926509	0.00312932	-0.404832	0.439278	-1.02656	-0.207062	-0.0164548	FALSE
AGCTTC	0.172023	0.0848983	0.0044206	0	-0.132265	0.508658	0.942293	0.0375383	FALSE
AGCTTG	-0.0201799	0.212595	0.00360573	-0.330045	-0.335958	-0.0430965	0.102541	-0.126105	FALSE
AGCTTT	-0.134883	-0.0490615	0.00318243	-0.353	0.197	-0.72178	-0.260028	0.0972576	FALSE
AGGAAA	0.00895999	-0.227967	0.00281296	0	-0.414078	0.190341	0.505544	-0.0898906	FALSE
AGGAAC	0.229488	0.147765	0.00505044	0.338218	-0.390555	0.636941	0.850102	-0.08003	FALSE
AGGAAG	0.201636	0.0957998	0.00325869	0	-0.812316	0.725146	0.526824	-0.144146	FALSE
AGGAAT	-0.0433824	-0.0342754	0.00331481	0	-0.138834	0.329814	0.313642	-0.111074	FALSE
AGGACA	0.249119	0.247029	0.00377076	0	-0.655751	0.372882	0.708394	-0.113048	FALSE
AGGACC	0.468246	0.631923	0.00538521	0.24572	-0.722973	0.693412	1.07782	-0.17069	FALSE
AGGACG	0.786203	0.702973	0.0140463	0.393855	-0.82081	0.862825	0.679482	-0.104751	TRUE
AGGACT	0.18766	0.302347	0.00364547	0.391912	-0.045628	0.117086	0.35812	-0.0595213	FALSE
AGGAGA	0.201718	0.249166	0.00349977	0	-0.725886	0.753857	0.791278	-0.1562	FALSE
AGGAGC	0.489474	0.418416	0.00533596	0.336217	-0.852122	0.942658	0.993605	-0.139568	FALSE
AGGAGG	0.28501	0.353655	0.00408921	-0.14679	-1.02216	0.391989	-0.313255	-0.0915721	FALSE
AGGAGT	-0.014216	0.179389	0.00384938	0	-0.401619	0.376458	0.419775	-0.114069	FALSE
AGGATA	-0.142152	0.118431	0.00399513	0	-0.254416	-0.250276	0.223276	-0.0345959	FALSE
AGGATC	0.118192	0.336572	0.00504398	0.378628	-0.460801	0.675366	0.954645	-0.0918362	FALSE
AGGATG	0.205425	0.20777	0.00404	0.186988	-0.319037	0.641141	0.247734	-0.0428209	FALSE
AGGATT	-0.150036	0.0622919	0.00350902	0	0.0309286	0.111751	0.20999	-0.0683746	FALSE
AGGCAA	-0.0055537	0.0694289	0.00375807	0	-0.452226	-0.208005	0.340772	-0.118241	FALSE
AGGCAC	0.00504717	0.251302	0.00579189	0	-0.852024	-0.203442	0.866105	-0.266692	FALSE
AGGCAG	-0.0740533	0.211277	0.00379717	-0.490408	-1.00579	-0.355077	0.148683	-0.338267	FALSE
AGGCAT	-0.211048	0.192745	0.00470163	0	-0.458759	-0.475221	0.192936	-0.0288517	FALSE
AGGCCA	0.190419	0.473748	0.00400775	0	-0.683729	-0.146389	0.874846	-0.167449	FALSE
AGGCCC	0.418822	0.712504	0.00580004	0	-1.0819	-0.426014	0.952155	-0.234658	FALSE
AGGCCG	0.376837	0.873743	0.013848	0	-0.932728	0.541268	0.785535	-0.268372	TRUE
AGGCCT	0.215988	0.50779	0.00449004	0	-0.17737	-0.123785	0.558831	-0.145596	FALSE
AGGCGA	0.436432	0.774111	0.0133206	0	-0.622726	0.427616	0.689934	-0.248433	TRUE
AGGCGC	0.367824	0.868328	0.014826	0	-0.548032	0.0885107	0.846227	-0.315843	TRUE
AGGCGG	0.264195	0.659203	0.0139112	0	-1.25225	0.351876	0.0683743	-0.104213	TRUE
AGGCGT	-0.17741	0.759491	0.0148723	0	-0.463981	0.00725468	0.382564	-0.133564	TRUE
AGGCTA	-0.113232	0.30103	0.00403715	-0.403832	-0.0468224	-0.564162	-0.0645482	-0.130004	FALSE
AGGCTC	0.184221	0.491902	0.00546556	0	-0.145181	-0.0909587	0.583997	-0.210057	FALSE
AGGCTG	-0.189555	0.325319	0.0038466	0	-0.39453	0.215238	0.287156	-0.218945	FALSE
AGGCTT	-0.0665958	0.265844	0.00380814	0	-0.0693475	-0.492549	0.037582	0.0249512	FALSE
AGGGAA	-0.0956218	0.0433137	0.00352758	0	-0.737047	-0.706277	-0.853925	-0.010707	FALSE
AGGGAC	0.105681	0.318533	0.00548929	0	-0.775017	-0.452819	-0.391399	-0.000711432	FALSE
AGGGAG	-0.0360178	0.347059	0.00399526	-0.373004	-1.11301	-0.659776	-1.17623	-0.109491	FALSE
AGGGAT	-0.159761	0.237547	0.00409381	0	-0.443557	-0.456888	-0.979077	-0.0111407	FALSE
AGGGCA	0.100505	0.460911	0.00447407	-0.267113	-1.00971	-0.991867	-0.696643	-0.0726798	FALSE
AGGGCC	0.331305	0.711918	0.00565829	-0.37105	-0.792769	-0.694738	-0.225069	-0.0939839	FALSE
AGGGCG	0.570305	0.677686	0.0139718	-0.248855	-1.074	-0.544044	-0.78774	-0.0508798	TRUE
AGGGCT	0.0696302	0.506859	0.00416124	0	-0.54194	-1.30323	-1.00705	-0.142148	FALSE
AGGGGA	0.0330729	0.371209	0.00463754	-0.274847	-0.909124	-0.67175	-1.39307	-0.0261937	FALSE
AGGGGC	0.164321	0.628969	0.00634054	-0.225041	-1.00695	-0.992635	-1.24067	0.00340098	FALSE
AGGGGG	0.133067	0.686381	0.00710358	-0.463643	-1.23193	-2.08263	-2.79684	0.0304518	FALSE
AGGGGT	-0.171159	0.556144	0.00544539	-0.340166	-0.669109	-1.84742	-2.21509	0.0567939	FALSE
AGGGTA	-0.363876	0.270054	0.00468066	-0.534667	-0.421736	-1.88812	-1.97721	-0.000493325	FALSE
AGGGTC	-0.0212245	0.449707	0.0056606	0	-0.603363	-1.13612	-1.06726	-0.168222	FALSE
AGGGTG	-0.0557231	0.44011	0.00487641	-0.479628	-0.743287	-1.43402	-1.82432	-0.0817022	FALSE
AGGGTT	-0.369139	0.338765	0.00471727	-0.469862	-0.407096	-2.00669	-1.80759	0.130006	FALSE
AGGTAA	-0.607877	0.0101775	0.0034294	-0.555232	0.507188	-1.96203	-1.18729	0.0713479	FALSE
AGGTAC	-0.0946606	0.174458	0.0060557	0	-0.29824	-0.583792	-0.597055	-0.118386	FALSE
AGGTAG	-0.412001	0.252982	0.0041696	-0.871254	-0.754219	-1.92211	-1.54262	-0.0514305	FALSE
AGGTAT	-0.383676	0.0836271	0.00469588	-0.401158	-0.0552148	-1.31971	-1.18761	0.0378443	FALSE
AGGTCA	-0.0980994	0.355097	0.0038505	0	-0.53852	-0.712427	-0.0784986	-0.167589	FALSE
AGGTCC	0.230674	0.665298	0.00549074	-0.226328	-0.827751	-0.117243	0.508337	-0.161283	FALSE
AGGTCG	0.298015	0.927172	0.0135798	0	-0.690455	0.0809972	0.02135	-0.194191	TRUE
AGGTCT	-0.0654807	0.388997	0.0040326	0	-0.19039	-0.51318	-0.267322	-0.0301838	FALSE
AGGTGA	-0.0500869	0.19597	0.00373793	-0.429065	-0.0472661	-0.245162	-0.412278	-0.212456	FALSE
AGGTGC	0.170969	0.443199	0.00615001	-0.261588	-0.530971	-0.314236	0.143725	-0.22233	FALSE
AGGTGG	0.0969879	0.447284	0.0043811	-0.423043	-0.818956	-0.346414	-1.21072	0.0271917	FALSE
AGGTGT	-0.114391	0.241245	0.00448209	-0.285826	-0.172421	-0.582802	-0.380404	-0.199766	FALSE
AGGTTA	-0.33241	0.244661	0.00383844	-0.60203	-0.139575	-1.60178	-0.94147	-0.192189	FALSE
AGGTTC	-0.0408025	0.418476	0.00553512	0	-0.207896	-0.433703	0.0103339	0.0354919	FALSE
AGGTTG	-0.352359	0.287551	0.0045114	-0.476273	-0.238301	-0.628754	-0.757001	-0.0408454	FALSE
AGGTTT	-0.335099	0.0570013	0.00361033	-0.434008	0.0383264	-1.19405	-0.971877	0.0642225	FALSE
AGTAAA	-0.360533	-0.300689	0.00298769	0	0.441651	-1.28496	-0.113041	0.0801422	FALSE
AGTAAC	-0.255685	-0.0929828	0.00501322	0	1.33574	-0.553296	0.18546	0.0193397	FALSE
AGTAAG	-0.429056	-0.0177469	0.00346334	-0.505008	0.179612	-0.949773	-0.777893	0.0512892	FALSE
AGTAAT	-0.489608	-0.202312	0.00347939	-0.393857	1.12457	-1.03966	-0.490804	0.0816068	FALSE
AGTACA	0.0457668	-0.0979883	0.00437114	0	0.00775237	-0.563273	0.273644	0.123886	FALSE
AGTACC	0.249799	0.123418	0.00576976	0	-0.216933	0.0870062	0.763991	0.0201993	FALSE
AGTACG	0.610737	0.34123	0.0160272	0	-0.4922	0.0139594	0.308895	0.091535	TRUE
AGTACT	-0.0537482	-0.14401	0.00401707	0	0.229822	-0.754399	-0.154257	0.194818	FALSE
AGTAGA	-0.455583	0.079323	0.00378883	0	-0.484816	-0.903112	-0.225153	0.048549	FALSE
AGTAGC	-0.496056	0.103513	0.0053336	-0.482687	-0.495122	-0.982198	0.0711712	0.014887	FALSE
AGTAGG	-0.557227	0.17312	0.00431282	-0.703449	-0.812992	-1.7392	-0.82805	-0.0463929	FALSE
AGTAGT	-0.423025	-0.115	0.00410123	-0.373134	-0.220262	-1.59173	-0.669581	0.0815766	FALSE
AGTATA	-0.437483	-0.192773	0.00474046	-0.425397	0.129297	-1.27729	-0.715695	-0.0517007	FALSE
AGTATC	-0.0694772	-0.0792474	0.00546459	0	-0.124988	-0.397407	0.256481	0.196613	FALSE
AGTATG	-0.0146123	-0.0823388	0.00463889	-0.251244	-0.105177	-0.674942	-0.524762	0.195958	FALSE
AGTATT	-0.362204	-0.292218	0.00372752	-0.386969	0.395513	-0.97709	-0.716245	0.137034	FALSE
AGTCAA	0.0258961	-0.0481261	0.00359454	0	0.154253	-0.0451379	0.659009	0.0636033	FALSE
AGTCAC	-0.010734	-0.0563226	0.00483337	0	0.386828	-0.0767503	0.705698	0.010626	FALSE
AGTCAG	0.0229446	0.0830687	0.00331695	-0.683863	-0.640235	-0.487495	0.125001	-0.191055	FALSE
AGTCAT	-0.147532	-0.0937564	0.00398514	0	0.519345	-0.362059	0.393441	0.169695	FALSE
AGTCCA	0.146586	0.263979	0.0036607	0	-0.712057	0.186289	0.700275	-0.129193	FALSE
AGTCCC	0.0273991	0.299912	0.00533709	-0.237412	-0.782438	-0.0162189	0.46066	0.252897	FALSE
AGTCCG	0.518798	0.494636	0.0144593	0.277229	-0.523988	0.339245	0.813999	-0.0789176	TRUE
AGTCCT	0.0498831	0.212728	0.00364547	0	0.186311	-0.11664	0.412752	-0.0998316	FALSE
AGTCGA	0.423686	0.622994	0.0125299	0	-0.343956	0.438877	0.838478	-0.057038	TRUE
AGTCGC	0.539423	0.695284	0.0141181	0.365235	-0.299875	0.299313	0.912565	-0.0958172	TRUE
AGTCGG	0.555045	0.483881	0.0139008	0.159862	-0.608491	0.433384	0.163099	0.129703	TRUE
AGTCGT	0.262054	0.489376	0.0139314	0.25733	-0.116082	0.261172	0.381263	0.101176	TRUE
AGTCTA	-0.246365	0.00475944	0.00374515	-0.466749	0.263648	-0.671822	-0.00909173	-0.00253859	FALSE
AGTCTC	-0.186412	0.0515479	0.00462374	0	0.209658	0.173833	0.713397	-0.0496977	FALSE
AGTCTG	-0.0395938	-0.0195421	0.00349091	0	-0.041184	0.00247195	0.343987	0.0896588	FALSE
AGTCTT	-0.272969	-0.0549723	0.00321829	0	0.296386	-0.464652	0.179978	0.15603	FALSE
AGTGAA	-0.0084109	-0.164534	0.00307472	0	0.0438336	0.0547484	0.511951	0.0571111	FALSE
AGTGAC	0.113977	-0.00715288	0.00511763	0.323209	0.57978	0.133946	0.773308	0.0476127	FALSE
AGTGAG	-0.276121	0.081246	0.00372661	-0.374312	-0.207452	-0.326158	-0.167926	-0.139608	FALSE
AGTGAT	-0.174259	-0.0456777	0.00368487	0	0.633015	0.170134	0.0497274	-0.0536906	FALSE
AGTGCA	-0.10512	0.144454	0.00460076	-0.168849	-0.323565	-0.332033	0.43442	-0.00574011	FALSE
AGTGCC	0.267881	0.299996	0.00568385	0	-0.222364	0.12061	1.11387	-0.0651035	FALSE
AGTGCG	0.482322	0.453935	0.0155205	0	-0.43254	0.222666	0.391469	0.103501	TRUE
AGTGCT	-0.167045	0.127661	0.00398065	-0.115945	0.10788	-0.228552	0.19997	0.0970123	FALSE
AGTGGA	0.234646	0.167911	0.0037796	0	-0.45682	0.724625	0.488371	-0.037534	FALSE
AGTGGC	0.0229835	0.287963	0.0053159	0	-0.397867	0.00302255	0.628535	0.0313997	FALSE
AGTGGG	0.0424551	0.312768	0.00443964	-0.24637	-0.862647	-1.09133	-1.75251	0.0737391	FALSE
AGTGGT	-0.0690691	0.163248	0.0041107	0	-0.243189	-0.578136	-0.627322	-0.0638733	FALSE
AGTGTA	-0.270881	-0.0791412	0.00448685	-0.35381	-0.00498771	-1.06355	-0.430578	0.00986163	FALSE
AGTGTC	0.0334291	-0.00785801	0.00521757	0	0.0112497	-0.435151	0.521142	0.0977763	FALSE
AGTGTG	0.0214582	0.00107472	0.00422626	-0.255459	-0.0806726	-0.413659	-0.250281	0.18193	FALSE
AGTGTT	-0.286367	-0.142051	0.00372943	0	0.345683	-0.883393	-0.316258	0.0639762	FALSE
AGTTAA	-0.397282	-0.174034	0.00276326	-0.172205	0.676019	-1.25771	-0.355704	0.108022	FALSE
AGTTAC	-0.135945	-0.178992	0.00504276	0.192107	0.238691	-0.445486	0.160606	0.10155	FALSE
AGTTAG	-0.441778	0.0688979	0.00328297	-0.64499	-0.686743	-2.26933	-0.755962	-0.0478642	FALSE
AGTTAT	-0.362902	-0.267073	0.00366637	-0.0906258	0.260862	-1.11344	-0.543123	0.0840235	FALSE
AGTTCA	-0.0089266	-0.0318192	0.0032223	0.203979	0.131407	-0.397009	0.266289	0.101314	FALSE
AGTTCC	0.158943	0.124739	0.00504308	-0.0981883	-0.260428	0.0567324	0.597815	0.18025	FALSE
AGTTCG	0.210857	0.483461	0.0141863	0.505378	-0.395238	0.31515	0.559635	0.181695	TRUE
AGTTCT	-0.123321	-0.0698019	0.00324603	0.157543	0.24594	-0.437066	0.0326107	0.0735973	FALSE
AGTTGA	-0.159405	-0.0291088	0.00374055	0.118905	0.290574	-0.296685	0.166638	0.116707	FALSE
AGTTGC	-0.0383839	-0.00763534	0.00546707	0.176371	-0.164632	-0.142941	0.520373	-0.102943	FALSE
AGTTGG	-0.0353332	0.217838	0.00434564	0	-0.554841	-0.1162	-0.397637	-0.113525	FALSE
AGTTGT	-0.249947	-0.166771	0.00380765	0	0.101347	-1.08232	-0.50924	0.164637	FALSE
AGTTTA	-0.392513	-0.237101	0.00286579	-0.215517	0.416696	-1.58922	-0.50822	0.038513	FALSE
AGTTTC	-0.234916	-0.273219	0.00428757	0.254096	0.289591	-0.321688	-0.0593431	0.197832	FALSE
AGTTTG	-0.130601	-0.134475	0.00325304	0	0.0462947	-0.471053	-0.420368	0.303088	FALSE
AGTTTT	-0.497354	-0.438468	0.0028114	-0.106022	0.364442	-1.31976	-0.682716	0.336312	FALSE
ATAAAA	-0.522346	-0.448009	0.00333464	-0.542004	0.555598	-0.940052	-0.220267	0.103299	FALSE
ATAAAC	-0.355459	-0.232753	0.00513139	0	0.586736	-0.684921	0.00130061	0.144175	FALSE
ATAAAG	-0.227171	-0.141622	0.0037841	-0.271344	0.0844787	-0.657716	-0.0463788	-0.0513245	FALSE
ATAAAT	-0.656803	-0.334692	0.0035667	-0.445783	0.702054	-1.3026	-0.54288	0.0799978	FALSE
ATAACA	-0.338133	-0.19382	0.00393661	-0.364259	0.959565	-0.88671	0.0714587	0.0522649	FALSE
ATAACC	-0.185109	0.106219	0.0057094	-0.274223	1.16731	-0.303679	0.360181	0.298479	FALSE
ATAACG	-0.0439891	0.260674	0.0147297	0	0.989809	-0.264692	0.158793	-0.0260162	TRUE
ATAACT	-0.393418	-0.178227	0.00366637	-0.31644	1.2507	-0.761003	-0.190788	0.263479	FALSE
ATAAGA	-0.23805	0.00331665	0.00372724	0	0.136745	-0.452915	0.117989	0.0890178	FALSE
ATAAGC	-0.231195	-0.000614	0.00526299	0	-0.0212591	-0.67644	0.240949	-0.0622416	FALSE
ATAAGG	-0.233981	0.109346	0.00438587	-0.364822	-0.351616	-0.765595	-0.59898	-0.000477494	FALSE
ATAAGT	-0.484509	-0.186588	0.00384249	0	0.40253	-1.28475	-0.877028	0.169612	FALSE
ATAATA	-0.716345	-0.244009	0.00398347	-0.502542	0.945111	-1.37431	-0.673667	0.144531	FALSE
ATAATC	-0.41741	-0.0729065	0.00484903	0	0.939675	-0.510321	-0.150237	0.18773	FALSE
ATAATG	-0.311101	-0.0937916	0.00421208	-0.334607	0.873008	-1.00011	-0.464534	0.12924	FALSE
ATAATT	-0.677129	-0.306234	0.00349081	-0.325801	1.10229	-1.29032	-0.798775	0.119241	FALSE
ATACAA	-0.337828	-0.193588	0.00459669	0	0.242082	-0.280878	0.152734	0.109706	FALSE
ATACAC	-0.263148	-0.12341	0.00637508	0	-0.0358297	-0.187475	0.494041	0.134194	FALSE
ATACAG	-0.109199	-0.0623276	0.00466187	0	-0.0656301	-0.264648	0.123461	0.102213	FALSE
ATACAT	-0.483731	-0.203467	0.00557419	0	0.434809	-0.656878	-0.0620125	0.253717	FALSE
ATACCA	-0.0946002	0.0892593	0.00459674	0	0.202931	-0.0570199	0.568557	0.0389691	FALSE
ATACCC	-0.0937615	0.17284	0.0066674	-0.228779	0.114233	-0.336509	0.149873	0.329627	FALSE
ATACCG	0.406182	0.329126	0.0159133	0.319264	-0.212269	0.416764	0.547021	-0.0545441	TRUE
ATACCT	-0.15529	-0.0126437	0.00469588	0	0.336639	-0.301714	-0.15933	-0.0578389	FALSE
ATACGA	0.227212	0.399422	0.0156516	0	0.191955	0.323906	0.448792	0.106479	TRUE
ATACGC	0.148917	0.271149	0.0185486	0.358231	-0.144699	0.349912	0.62755	-0.0317663	TRUE
ATACGG	0.255044	0.296874	0.0169312	0.192818	-0.392648	0.340341	-0.214072	0.181287	TRUE
ATACGT	-0.201683	0.184621	0.0162545	0	0.139422	0.00456123	0.0159341	0.100691	TRUE
ATACTA	-0.413148	-0.196898	0.00462017	0	0.711448	-0.883907	-0.330199	0.24113	FALSE
ATACTC	-0.190701	-0.111627	0.00548769	0	0.399913	-0.594423	0.391916	0.243635	FALSE
ATACTG	-0.088218	-0.131269	0.00450011	0	0.571535	-0.273107	-0.0900469	0.201893	FALSE
ATACTT	-0.438528	-0.266979	0.00400275	-0.253035	0.564993	-0.643267	-0.566574	0.206748	FALSE
ATAGAA	-0.348068	-0.0782172	0.00460575	0	-0.324979	-0.649402	0.0331821	-0.0617472	FALSE
ATAGAC	-0.244052	0.101583	0.00666815	0	-0.210504	-1.32376	0.117832	-0.0506402	FALSE
ATAGAG	-0.264194	0.153564	0.00544832	-0.265103	-0.56461	-0.669119	-0.304317	-0.0789945	FALSE
ATAGAT	-0.443722	0.0704149	0.00538172	0	-0.0505827	-0.889846	-0.598459	-0.109612	FALSE
ATAGCA	-0.29775	-0.0159663	0.00487063	-0.382934	-0.293998	-0.927495	0.0843302	-0.0709269	FALSE
ATAGCC	-0.149992	0.242541	0.00617539	-0.279161	-0.510164	-0.683712	0.404971	-0.101402	FALSE
ATAGCG	-0.0265804	0.276441	0.01577	0	-0.574461	-0.716959	0.00137593	-0.00590773	TRUE
ATAGCT	-0.410095	0.0726812	0.00449438	-0.266458	0.0794579	-1.1066	-0.590727	-0.0771154	FALSE
ATAGGA	-0.444832	0.141149	0.00496573	0	-0.501651	-0.348574	0.0310495	-0.12111	FALSE
ATAGGC	-0.468675	0.27076	0.00652787	0	-0.712979	-1.10544	-0.147504	-0.203045	FALSE
ATAGGG	-0.537763	0.236435	0.00577163	-0.69754	-0.903355	-2.22185	-1.6168	-0.0609617	FALSE
ATAGGT	-0.686889	0.165398	0.00535817	-0.527615	-0.133084	-1.80206	-1.31046	-0.0872082	FALSE
ATAGTA	-0.627259	-0.152288	0.00500183	-0.503654	0.179257	-1.86496	-0.906613	0.106778	FALSE
ATAGTC	-0.414181	0.0191861	0.00573987	0	0.0265087	-1.03844	-0.264875	0.00933159	FALSE
ATAGTG	-0.32669	0.00968262	0.0051544	-0.337348	0.0381246	-1.16761	-0.613987	0.102116	FALSE
ATAGTT	-0.671435	-0.220207	0.00450559	-0.553931	0.0863956	-1.95043	-0.985175	0.0271715	FALSE
ATATAA	-0.600555	-0.242238	0.0046359	-0.360591	0.739941	-1.36485	-0.529723	0.157442	FALSE
ATATAC	-0.56238	-0.166605	0.00712662	0	0.212142	-0.698381	-0.131231	0.0999501	FALSE
ATATAG	-0.559637	-0.0852361	0.00589039	-0.673796	-0.278242	-2.17778	-0.607498	-0.0113624	FALSE
ATATAT	-0.901522	-0.330487	0.00546342	-0.374068	0.56109	-1.17359	-0.707417	0.248813	FALSE
ATATCA	-0.157868	-0.173925	0.00428178	0	0.315588	-0.719079	-0.0254122	0.0845788	FALSE
ATATCC	-0.131471	0.00946392	0.00597388	0	0.0546481	-0.0185432	0.206874	-0.0897254	FALSE
ATATCG	0.23887	0.273592	0.0149519	0	-0.0685806	0.0535097	-0.0398898	0.264805	TRUE
ATATCT	-0.382375	-0.235375	0.00440098	0	0.692329	-0.456683	-0.311094	0.49086	FALSE
ATATGA	-0.173531	-0.0833862	0.00477511	0	0.40975	-0.561141	-0.0187555	0.149271	FALSE
ATATGC	-0.211219	-0.0342141	0.00689059	-0.243377	0.0937402	-0.302246	0.0255015	-0.0478822	FALSE
ATATGG	-0.122731	0.134046	0.00544869	0	-0.305234	-0.377388	-0.673698	0.154028	FALSE
ATATGT	-0.512274	-0.254365	0.00512532	0	0.556605	-0.888899	-0.680088	0.194254	FALSE
ATATTA	-0.565362	-0.335307	0.0038424	-0.359924	0.609816	-1.4846	-0.873164	0.198695	FALSE
ATATTC	-0.323444	-0.252467	0.00519693	0	0.572105	-0.489155	-0.136111	0.321303	FALSE
ATATTG	-0.300169	-0.172896	0.00478734	-0.327795	0.42312	-0.712013	-0.663625	0.188237	FALSE
ATATTT	-0.647999	-0.514819	0.00336532	-0.533738	0.736083	-1.3951	-0.95196	0.429227	FALSE
ATCAAA	-0.019874	-0.20183	0.0032712	0	0.236156	-0.3519	0.245514	0.0826386	FALSE
ATCAAC	0.290307	0.00112076	0.00560851	0	0.434475	0.756895	1.30876	0.0852307	FALSE
ATCAAG	0.270856	0.149263	0.0037047	0	-0.240779	0.537809	0.601507	0.0876606	FALSE
ATCAAT	-0.0940511	-0.0123504	0.00500215	0	0.522383	-0.287705	-0.0033054	0.264443	FALSE
ATCACA	-0.067072	-0.134357	0.00370119	0	0.488488	-0.224739	0.601226	0.121092	FALSE
ATCACC	0.154427	0.171004	0.00537663	-0.206334	0.0441929	0.407082	1.33742	0.142676	FALSE
ATCACG	0.0841383	0.39239	0.0142182	0.258508	0.062041	0.463237	0.558827	-0.0817265	TRUE
ATCACT	-0.196624	-0.0825797	0.00368487	0	0.808766	-0.19777	0.162445	0.277003	FALSE
ATCAGA	0.102569	0.0544552	0.0033407	0	-0.405733	-0.105099	0.529671	0.0627966	FALSE
ATCAGC	0.264602	0.162177	0.00495783	0	-0.108719	0.584759	1.05014	-0.1842	FALSE
ATCAGG	0.0586401	0.25119	0.0039878	-0.262169	-0.643905	-0.376104	-0.234425	-0.00273066	FALSE
ATCAGT	-0.0550389	-0.0706038	0.00379848	-0.409282	0.0180007	-0.534684	0.0539509	0.0642014	FALSE
ATCATA	-0.369726	-0.128985	0.00451609	0	0.473222	-0.825648	-0.0568658	0.161686	FALSE
ATCATC	0.227451	-0.0111364	0.00525484	0	0.172497	0.600081	1.35381	0.180683	FALSE
ATCATG	-0.0275447	0.0186266	0.00468101	0	0.456879	-0.0950417	0.117724	0.228777	FALSE
ATCATT	-0.240759	-0.253006	0.00403975	0	0.592209	-0.600205	-0.117262	0.269303	FALSE
ATCCAA	0.0809049	0.162566	0.00401639	0	-0.514765	0.175616	0.717876	0.122155	FALSE
ATCCAC	0.0669518	0.244088	0.00526923	0	-0.233187	0.32682	1.30079	0.179844	FALSE
ATCCAG	0.288964	0.303583	0.00375823	0.145485	-0.727631	0.44348	0.685077	0.104321	FALSE
ATCCAT	-0.162026	0.131551	0.00462789	0	-0.0777446	-0.0498342	0.211291	0.0697906	FALSE
ATCCCA	-0.182147	0.176278	0.00391688	-0.279405	-0.0859113	-0.173189	0.598968	0.0770753	FALSE
ATCCCC	0.208626	0.408125	0.00628175	-0.302712	-0.263507	-0.258367	0.545312	0.0524551	FALSE
ATCCCG	0.486783	0.627698	0.0142873	0.505889	-0.454334	0.778542	0.637619	0.182961	TRUE
ATCCCT	-0.0379994	0.110634	0.00409381	0	-0.0343256	-0.320761	-0.24259	0.173995	FALSE
ATCCGA	0.634777	0.488899	0.0146396	0	-0.390283	0.606269	1.00855	0.11772	TRUE
ATCCGC	0.402281	0.52154	0.0154121	0	-0.215492	0.780053	1.04975	0.0424024	TRUE
ATCCGG	0.77983	0.492916	0.0154162	0.511499	-0.577552	0.97124	0.749143	0.140451	TRUE
ATCCGT	0.284307	0.268122	0.0155609	0	-0.133429	0.234177	0.421188	0.145203	TRUE
ATCCTA	-0.154253	0.116317	0.00410859	0	0.412955	-0.381669	0.0591071	-0.0039798	FALSE
ATCCTC	0.0731	0.246252	0.00492573	0	0.0666628	0.467952	0.661798	0.106212	FALSE
ATCCTG	0.242504	0.177967	0.00396601	0.44712	-0.0923698	0.53054	0.945569	-0.208539	FALSE
ATCCTT	-0.170039	0.0505273	0.00363485	0	0.496124	-0.362479	-0.220072	0.243472	FALSE
ATCGAA	0.548221	0.379191	0.0137727	0	-0.0128606	0.619147	0.811108	0.0471658	TRUE
ATCGAC	0.970896	0.52402	0.0142905	0.538576	0.00956234	1.30348	1.68841	0.0335704	TRUE
ATCGAG	0.611044	0.60206	0.0126935	0	-0.621129	0.745828	0.651561	-0.057957	TRUE
ATCGAT	0.419813	0.560667	0.0135045	0.312435	0.185364	0.566194	0.566106	0.106373	TRUE
ATCGCA	0.281396	0.391506	0.0149822	0	0.0594688	0.610078	0.930323	0.137026	TRUE
ATCGCC	0.771491	0.598486	0.014369	0.290162	-0.262952	1.12329	1.46472	0.251486	TRUE
ATCGCG	0.355934	0.634729	0.0219228	0.541095	-0.387199	0.544975	0.926557	0.126056	TRUE
ATCGCT	0.11595	0.544598	0.0140486	0	0.279329	0.404935	0.496598	0.140417	TRUE
ATCGGA	0.619628	0.314532	0.0149157	0.341718	-0.420865	1.23913	0.813145	0.148836	TRUE
ATCGGC	0.798949	0.469296	0.0151101	0.333754	-0.339585	1.11304	1.33552	-0.156103	TRUE
ATCGGG	0.604221	0.597207	0.0146976	0.390091	-0.614482	0.0792476	-0.755745	0.13589	TRUE
ATCGGT	0.344999	0.350184	0.0150077	0	0.0159929	0.0595688	-0.166273	0.165173	TRUE
ATCGTA	0.0315091	0.275559	0.0151934	0	0.240311	-0.170166	0.24969	0.157046	TRUE
ATCGTC	0.619476	0.503514	0.0151813	0.651648	-0.0496186	1.21297	1.54035	0.242403	TRUE
ATCGTG	0.454484	0.394586	0.0138781	0.213991	0.0865098	0.722025	0.389114	0.0153561	TRUE
ATCGTT	0.0834144	0.393381	0.0139098	0	0.363725	0.0903899	0.344005	0.363475	TRUE
ATCTAA	-0.382445	-0.113972	0.00353477	0	1.34556	-0.592931	-0.14391	0.249559	FALSE
ATCTAC	0.158005	0.0228946	0.0058582	0	0.165438	0.732687	1.2506	0.0974968	FALSE
ATCTAG	-0.409126	0.277646	0.00406352	-0.54722	-0.334949	-0.694432	-0.232096	0.111176	FALSE
ATCTAT	-0.253713	-0.0930402	0.00538172	-0.315145	0.390556	-0.518076	-0.516823	0.344277	FALSE
ATCTCA	-0.204651	-0.0456062	0.00369255	0	0.626944	-0.0151393	0.267351	0.00455085	FALSE
ATCTCC	0.0694207	0.112962	0.00529046	0	-0.0705317	0.669136	1.02387	0.294353	FALSE
ATCTCG	-0.0751111	0.660052	0.0133316	0.321854	-0.127221	0.377299	0.541067	-0.157359	TRUE
ATCTCT	-0.239581	-0.0882913	0.00384897	0	0.706226	-0.0359619	-0.106331	0.292634	FALSE
ATCTGA	-0.0754878	-0.0713722	0.00354337	0	0.837492	0.488135	0.274285	0.129464	FALSE
ATCTGC	0.088374	0.0177288	0.00535625	0.285855	-0.165718	0.75324	1.29077	0.0804782	FALSE
ATCTGG	0.12835	0.259072	0.00401951	0	-0.454986	0.273956	-0.206753	-0.00877194	FALSE
ATCTGT	-0.217648	-0.148386	0.00389575	0	0.259406	-0.25864	0.0502862	0.390298	FALSE
ATCTTA	-0.351849	-0.0800345	0.00349116	-0.350253	0.999075	-0.97118	-0.554055	0.273465	FALSE
ATCTTC	0.121739	-0.064458	0.00475406	0	0.425743	0.670699	1.48093	0.435707	FALSE
ATCTTG	-0.201953	0.130444	0.00388464	-0.190548	0.292063	-0.0664478	0.0935185	0.292796	FALSE
ATCTTT	-0.356238	-0.229988	0.00360341	0	0.638309	-0.865933	-0.138876	0.159946	FALSE
ATGAAA	-0.0538463	-0.28418	0.00334257	0	0.374371	0.119933	0.431194	0.102523	FALSE
ATGAAC	0.14057	0.0536918	0.00557972	0.449443	0.425225	0.421594	0.591348	0.033259	FALSE
ATGAAG	0.297492	0.00789306	0.00378577	0.337985	-0.0363347	1.12412	0.668261	0.0394528	FALSE
ATGAAT	-0.120863	-0.0982836	0.00401393	0.27876	0.549586	0.191499	0.0451042	0.209583	FALSE
ATGACA	0.128552	-0.0298741	0.0041702	0	0.658335	0.114539	0.413967	0.0295643	FALSE
ATGACC	0.325691	0.246327	0.00584913	0.325385	0.634279	0.494505	0.808578	-0.0983652	FALSE
ATGACG	0.537767	0.444996	0.0151098	0.544333	0.506323	0.933265	0.516676	0.138505	TRUE
ATGACT	0.0154739	0.0452336	0.00398514	0.367304	0.866689	-0.0804175	0.216732	0.114071	FALSE
ATGAGA	0.0140429	0.147598	0.00402077	0	-0.0483052	0.387261	0.365478	0.0353248	FALSE
ATGAGC	0.111541	0.202577	0.00606105	0	-0.0875037	0.129803	0.661141	-0.0970839	FALSE
ATGAGG	0.163849	0.257413	0.00459317	-0.233017	-0.456272	0.071534	-0.415513	0.028178	FALSE
ATGAGT	-0.073772	-0.000627	0.00442972	0	0.272897	-0.476237	-0.35022	0.186992	FALSE
ATGATA	-0.191	-0.0665302	0.00450256	0	0.607779	-0.903574	-0.292137	0.118469	FALSE
ATGATC	0.011469	0.224749	0.00551496	0.441746	0.160207	0.311607	0.489353	0.13312	FALSE
ATGATG	0.219158	0.122406	0.00462736	0.187165	0.536381	0.372216	-0.0271275	0.189491	FALSE
ATGATT	-0.260856	-0.114095	0.00404392	0	0.847737	3.23719	-0.346539	0.0182805	FALSE
ATGCAA	-0.0343245	-0.0058007	0.00459482	0	0.0897669	-0.112167	0.446735	0.0260822	FALSE
ATGCAC	0.0136161	0.1724	0.00660857	-0.109423	0.0147538	0.224655	0.847	-0.00237248	FALSE
ATGCAG	0.19834	0.118379	0.00469177	0	-0.343479	0.180014	0.431527	0.00388012	FALSE
ATGCAT	-0.263132	0.0132775	0.00544534	0	0.292558	-0.403458	-0.0709786	0.220583	FALSE
ATGCCA	0.14322	0.213045	0.00457745	0.121434	-0.173985	0.206949	0.858301	-0.0766009	FALSE
ATGCCC	0.173511	0.371215	0.00636319	0	-0.0299936	-0.216952	0.601444	-0.0351209	FALSE
ATGCCG	0.577504	0.561281	0.0152051	0.422055	-0.30305	0.779741	1.01729	-0.0984867	TRUE
ATGCCT	-0.106593	0.177992	0.00470163	0.330862	0.405691	0.182754	0.311788	-0.123558	FALSE
ATGCGA	0.37284	0.299201	0.0157093	0	-0.00919048	0.504442	0.675066	-0.024568	TRUE
ATGCGC	0.43642	0.412581	0.0172392	0.407647	-0.0537556	0.0762005	0.544428	0.0919328	TRUE
ATGCGG	0.578107	0.197993	0.0162272	0.291135	-0.528185	0.587552	-0.115048	0.0926443	TRUE
ATGCGT	0.0777919	0.153452	0.0172631	0	0.151454	-0.138609	0.0544649	0.0109996	TRUE
ATGCTA	-0.184872	0.0114596	0.00455742	0	0.676176	-0.63027	-0.191578	0.349802	FALSE
ATGCTC	0.0854482	0.254971	0.00572829	0	0.181933	-0.179068	0.483009	0.201244	FALSE
ATGCTG	0.230058	0.0823054	0.00436874	0.207772	0.185214	0.577037	0.546815	0.0499392	FALSE
ATGCTT	-0.214596	-0.0546668	0.00406117	0	0.489726	-0.405664	-0.236359	0.194549	FALSE
ATGGAA	0.0936552	-0.0075096	0.00404094	0.392762	-0.0926783	0.757227	0.580237	0.0706039	FALSE
ATGGAC	0.34215	0.336358	0.00602306	0.58937	-0.0245268	0.914036	0.765032	-0.0506076	FALSE
ATGGAG	0.244691	0.306742	0.00456866	0.228548	-0.360174	1.01965	0.397958	0.0784075	FALSE
ATGGAT	0.0359737	0.219905	0.00462789	0.299078	0.156629	0.973102	0.449806	0.250274	FALSE
ATGGCA	0.130252	0.149057	0.00481825	0	-0.312029	0.0410218	0.535899	-0.10758	FALSE
ATGGCC	0.336404	0.403234	0.0060265	0	-0.175569	0.479026	0.949918	-0.0988355	FALSE
ATGGCG	0.416127	0.48255	0.0148536	0.388449	-0.559925	0.611897	0.551848	-0.091453	TRUE
ATGGCT	0.102115	0.220074	0.00439478	0	0.211888	0.0426902	0.153708	0.0171467	FALSE
ATGGGA	0.0375688	0.182577	0.00442011	0.0536647	-0.520387	-0.0545396	-1.05598	0.10421	FALSE
ATGGGC	0.223418	0.456745	0.00609689	-0.106374	-0.631404	-0.412207	-0.788024	-0.015842	FALSE
ATGGGG	-0.0210815	0.439979	0.00574446	-0.33096	-0.879696	-1.0601	-2.07767	0.12967	FALSE
ATGGGT	-0.142732	0.289879	0.00496321	-0.494296	-0.246851	-1.48974	-2.06989	0.25735	FALSE
ATGGTA	-0.310646	0.0146831	0.00472053	-0.484304	0.214958	-0.93963	-1.07604	0.0910115	FALSE
ATGGTC	0.0169739	0.327172	0.00580033	0	-0.110155	-0.123101	0.0722054	0.0374015	FALSE
ATGGTG	-0.0254672	0.222045	0.00488651	-0.14757	0.0809711	0.0228775	-0.568737	-0.0486075	FALSE
ATGGTT	-0.205192	0.113519	0.00453868	-0.28924	0.361929	-0.496111	-0.682316	0.0276082	FALSE
ATGTAA	-0.412592	-0.243409	0.00436178	0	0.858116	-1.24738	-0.474014	0.0774811	FALSE
ATGTAC	-0.042189	-0.0310137	0.00689303	0	0.381854	-0.282297	0.190106	0.0898158	FALSE
ATGTAG	-0.372513	-0.0220608	0.00505014	-0.543629	-0.28305	-1.12775	-0.66455	-0.0360259	FALSE
ATGTAT	-0.471307	-0.238381	0.00557419	0	0.573453	-0.908922	-0.570437	0.306652	FALSE
ATGTCA	0.007763	-0.126308	0.00419266	0	0.46294	-0.359853	0.217521	0.164367	FALSE
ATGTCC	0.0836078	0.182717	0.00584296	0	0.0462735	0.195456	0.610472	-0.151043	FALSE
ATGTCG	0.420797	0.508588	0.0144634	0.397152	-0.120647	0.311898	0.458895	0.143317	TRUE
ATGTCT	-0.167089	-0.154056	0.00424596	0	0.748399	-0.345932	-0.0186165	0.350472	FALSE
ATGTGA	-0.0470994	-0.118785	0.00415036	0	0.475949	0.0154113	0.0549282	0.00175213	FALSE
ATGTGC	-0.0414295	0.070479	0.00632015	0	0.178333	-0.239932	0.306871	0.137425	FALSE
ATGTGG	0.185539	0.0649041	0.00466279	0	-0.300099	-0.137899	-0.694469	0.117515	FALSE
ATGTGT	-0.335695	-0.208836	0.00464378	0	0.384158	-0.544547	-0.407062	0.0627145	FALSE
ATGTTA	-0.412352	-0.172648	0.00397569	0	0.575438	-1.24839	-0.755889	0.133971	FALSE
ATGTTC	-0.0802319	0.0259941	0.00559987	0.353843	0.349215	-0.222959	0.125855	0.153488	FALSE
ATGTTG	-0.273998	-0.0348379	0.00442133	0	0.361087	-0.480701	-0.496159	0.115451	FALSE
ATGTTT	-0.43264	-0.358835	0.00376548	0	0.84634	-0.999382	-0.826837	0.424198	FALSE
ATTAAA	-0.48438	-0.35428	0.00277815	-0.51955	0.782431	-1.22687	-0.3363	0.209625	FALSE
ATTAAC	-0.417123	-0.137135	0.00478098	0	1.71657	-0.753645	-0.0477442	0.286755	FALSE
ATTAAG	-0.362805	-0.0117029	0.00313108	-0.358887	0.463652	-0.916879	-0.527902	0.188574	FALSE
ATTAAT	-0.581749	-0.23812	0.00327323	-0.360418	1.50126	-1.54618	-0.878629	0.112395	FALSE
ATTACA	-0.442127	-0.28273	0.00380955	0	0.596522	-2.12013	0.0225193	0.162298	FALSE
ATTACC	-0.0937099	-0.0933991	0.00521882	-0.226051	0.479617	-0.275275	0.444041	0.0501383	FALSE
ATTACG	0.144124	0.0750153	0.015722	0	-0.0392466	-0.22694	-0.0301802	0.0458029	TRUE
ATTACT	-0.286025	-0.329498	0.00347939	0	0.552832	-0.744853	-0.425624	0.413285	FALSE
ATTAGA	-0.408719	0.0511221	0.00335256	0	-0.20262	-1.1306	-0.480451	0.079151	FALSE
ATTAGC	-0.647263	0.0334396	0.00493646	-0.440661	-0.196052	-1.08492	-0.227818	-0.0662003	FALSE
ATTAGG	-0.673907	0.145175	0.00373076	-0.726627	-0.694319	-1.63206	-0.861128	-0.0646466	FALSE
ATTAGT	-0.596488	-0.116318	0.0036651	-0.437305	-0.00814129	-1.97072	-0.904041	0.317201	FALSE
ATTATA	-0.635338	-0.292323	0.00422118	-0.813234	0.679494	-1.32956	-0.91063	0.162818	FALSE
ATTATC	-0.27174	-0.24871	0.00496864	0	0.492945	-0.414062	-0.1923	-0.0583565	FALSE
ATTATG	-0.228833	-0.186709	0.00422172	-0.355412	0.397915	-0.830822	-0.641525	0.181309	FALSE
ATTATT	-0.602097	-0.499418	0.00325689	-0.286121	0.614112	-1.20597	-0.962667	0.306576	FALSE
ATTCAA	-0.159974	-0.170359	0.00342704	0	0.53584	-0.279313	0.375754	0.33481	FALSE
ATTCAC	-0.131396	-0.154872	0.00474034	0	0.929088	-0.0700098	0.526043	0.291412	FALSE
ATTCAG	-0.0287106	-0.0847028	0.00319544	0	-0.0785154	-0.207156	-0.0571977	0.0902389	FALSE
ATTCAT	-0.297405	-0.228046	0.00401393	0	1.01799	-0.435974	-0.196668	0.364379	FALSE
ATTCCA	-0.0894807	0.00815826	0.0034047	-0.151937	0.0542892	0.0718631	0.700791	0.110201	FALSE
ATTCCC	-0.106108	0.028688	0.00504356	-0.371015	-0.0164959	0.01156	0.206767	0.340856	FALSE
ATTCCG	0.400662	0.388418	0.0147216	0.452904	-0.231448	0.322682	0.352525	0.228053	TRUE
ATTCCT	-0.152393	-0.120114	0.00331481	0	0.397993	-0.07233	-0.249112	0.345091	FALSE
ATTCGA	0.392216	0.35182	0.0135651	0	-0.066153	0.466958	0.648544	0.00380562	TRUE
ATTCGC	0.407032	0.30617	0.0158684	0.453445	0.0333813	0.254959	0.746441	-0.0872554	TRUE
ATTCGG	0.35726	0.178184	0.0145604	0.274217	-0.438796	0.470966	-0.0634128	0.116829	TRUE
ATTCGT	0.058512	0.243991	0.0147692	0	0.310222	-0.0142675	0.0485857	0.271345	TRUE
ATTCTA	-0.394573	-0.108388	0.00355183	0	0.661415	-0.494123	-0.436661	0.182466	FALSE
ATTCTC	-0.325291	-0.0872395	0.00441111	0	0.736432	-0.297954	0.0693003	0.313691	FALSE
ATTCTG	-0.155557	-0.170389	0.0031638	0.188297	0.564919	-0.140702	0.138706	0.271907	FALSE
ATTCTT	-0.396323	-0.216178	0.00313459	-0.283236	0.724578	-0.657049	-0.711691	0.258717	FALSE
ATTGAA	-0.104469	-0.126493	0.00431112	0	0.583684	0.0761986	0.23552	0.183419	FALSE
ATTGAC	0.0324367	0.0421876	0.00642879	0	1.16972	0.303216	0.436302	0.0691651	FALSE
ATTGAG	-0.101842	0.0579189	0.00493413	0	0.169525	-0.420208	-0.138328	0.0165458	FALSE
ATTGAT	-0.191179	0.0470281	0.00500215	0	1.08118	-0.240798	-0.323965	0.342225	FALSE
ATTGCA	-0.184956	-0.0348047	0.00475879	-0.177986	0.0938187	-0.303751	0.273504	0.12457	FALSE
ATTGCC	0.0328717	0.0989253	0.00599257	0	0.158552	-0.00305924	0.715777	-0.0135214	FALSE
ATTGCG	0.0691194	0.266013	0.0162297	0.287473	-0.158316	0.136373	0.0636924	-0.0626746	TRUE
ATTGCT	-0.21945	-0.0403816	0.00432355	-0.109675	0.392527	-0.312113	-0.0145835	0.459735	FALSE
ATTGGA	0.0268891	0.190566	0.00496785	0.347387	-0.204327	0.673196	0.330968	0.250823	FALSE
ATTGGC	0.0137588	0.190409	0.00658886	0	-0.187296	0.0541828	0.210262	0.0320508	FALSE
ATTGGG	-0.0896335	0.182315	0.00555021	-0.103434	-0.543863	-0.870031	-1.67597	0.249742	FALSE
ATTGGT	-0.214688	0.169468	0.00552614	0	0.261976	-0.646564	-0.871482	0.212847	FALSE
ATTGTA	-0.504547	-0.23502	0.00478287	-0.367483	0.572841	-1.32168	-0.656697	0.263496	FALSE
ATTGTC	-0.162081	-0.160953	0.00555463	0	0.308999	-0.300375	-0.160022	0.0113708	FALSE
ATTGTG	-0.180519	-0.165859	0.00445523	-0.156876	0.244642	-0.436307	-0.528127	0.208196	FALSE
ATTGTT	-0.464948	-0.289802	0.00420391	0	0.758719	-1.15034	-0.525243	0.29016	FALSE
ATTTAA	-0.632685	-0.36745	0.00262328	-0.489648	0.954755	-1.56082	-0.665577	0.257275	FALSE
ATTTAC	-0.357983	-0.321299	0.00480848	0	1.0852	-0.960498	-0.203014	0.214094	FALSE
ATTTAG	-0.575025	-0.121446	0.00304573	-0.66832	-0.0550726	-1.64905	-0.748881	0.129629	FALSE
ATTTAT	-0.665042	-0.412386	0.0035667	-0.259569	0.989367	-1.28152	-0.931971	0.0896512	FALSE
ATTTCA	-0.321044	-0.392379	0.00267719	0	0.602298	-0.638322	-0.081892	0.386688	FALSE
ATTTCC	-0.253341	-0.259282	0.00436878	-0.329646	0.0699244	-0.0900725	0.130669	0.0089336	FALSE
ATTTCG	0.140643	0.250201	0.014154	0.301367	0.118332	0.00493631	0.211312	0.257054	TRUE
ATTTCT	-0.449936	-0.427556	0.00265569	0	0.811373	-0.532083	-0.684871	0.0825709	FALSE
ATTTGA	-0.278556	-0.156538	0.00309188	0	0.604961	-0.418453	-0.136532	0.0827701	FALSE
ATTTGC	-0.256229	-0.108314	0.00492295	-0.177213	0.163088	-0.441235	0.155669	-0.0252242	FALSE
ATTTGG	-0.19945	0.0513553	0.00349078	0	-0.203168	-0.198947	-0.765449	0.18871	FALSE
ATTTGT	-0.506574	-0.308448	0.00335016	0	0.593557	-0.96505	-0.810804	0.262315	FALSE
ATTTTA	-0.731402	-0.479851	0.00277769	-0.72464	0.749549	-1.75424	-0.926259	0.477819	FALSE
ATTTTC	-0.506748	-0.506824	0.00413584	0	0.670446	-0.636914	-0.367628	0.426418	FALSE
ATTTTG	-0.394443	-0.371862	0.0029739	-0.257136	0.393525	-0.690295	-0.612646	0.476202	FALSE
ATTTTT	-0.881769	-0.683305	0.00265101	-0.599204	0.839025	-1.3366	-0.844975	0.251636	FALSE
CAAAAA	-0.280846	-0.427956	0.00270803	-0.255117	0.0856787	-0.713946	0.199186	0.122845	FALSE
CAAAAC	-0.0778198	-0.230667	0.00460902	0	0.10073	0.0867752	0.457777	0.0607699	FALSE
CAAAAG	0.029472	-0.132779	0.00328878	0	-0.268052	-0.405069	0.383244	0.0457457	FALSE
CAAAAT	-0.21725	-0.355026	0.0029739	-0.265163	0.203318	-0.604301	-0.00740587	0.215613	FALSE
CAAACA	-0.0595024	-0.208597	0.00332818	0	0.0293509	-0.237603	0.485644	0.0953075	FALSE
CAAACC	0.106119	0.0414318	0.00513296	0	0.202903	0.123874	0.895614	0.176271	FALSE
CAAACG	0.365182	0.137362	0.013958	0.292008	0.0237104	0.165912	0.548261	0.0565202	TRUE
CAAACT	-0.090519	-0.192421	0.00325304	0	0.351064	-0.192974	0.235186	0.0719649	FALSE
CAAAGA	0.186358	-0.0544392	0.00330005	0.229715	-0.275659	0.472975	0.771053	0.0420784	FALSE
CAAAGC	0.184147	-0.00860017	0.00481939	0	-0.34557	0.0452991	0.728683	-0.00362003	FALSE
CAAAGG	0.106335	0.139265	0.00398788	0	-0.476771	-0.0854245	0.0109363	-0.0168976	FALSE
CAAAGT	-0.205361	-0.172481	0.00344608	0	0.107041	-0.296811	0.232074	0.0711955	FALSE
CAAATA	-0.312898	-0.28468	0.00328289	-0.389842	0.249847	-1.00345	-0.147735	0.0955841	FALSE
CAAATC	-0.02404	-0.0243649	0.00431658	0	0.30545	0.0798136	0.449298	0.0666565	FALSE
CAAATG	-0.0661319	-0.0537656	0.00350016	0	0.224379	-0.234392	0.0443002	0.0272762	FALSE
CAAATT	-0.245671	-0.306984	0.0031785	-0.223429	0.478282	-0.772367	-0.195055	0.0101507	FALSE
CAACAA	0.208451	-0.0311538	0.00389038	0.268802	0.231925	0.50123	0.935189	0.066258	FALSE
CAACAC	0.209841	0.0839238	0.00552781	0.282462	0.109547	0.473692	1.23425	0.111045	FALSE
CAACAG	0.24387	0.0778839	0.00386012	0	-0.208819	0.495351	0.835122	0.0463822	FALSE
CAACAT	-0.0010573	-0.0827726	0.00442133	0.196126	0.438382	0.276784	0.996724	0.154515	FALSE
CAACCA	0.303775	0.114441	0.00411359	0	0.127856	0.631358	1.02512	0.204167	FALSE
CAACCC	0.301561	0.255915	0.00591731	0	-0.296621	0.119496	1.20388	0.284395	FALSE
CAACCG	0.786791	0.338394	0.0152089	0	0.0628374	0.953443	1.04523	-0.028016	TRUE
CAACCT	0.0715952	0.12838	0.0045114	0.188538	0.276555	0.395862	0.659511	-0.00501076	FALSE
CAACGA	0.837641	0.230021	0.0143298	0.224068	-0.30007	1.11088	1.38484	0.0738527	TRUE
CAACGC	0.837063	0.440757	0.016258	0.541725	-0.305192	1.09357	1.48293	0.0097694	TRUE
CAACGG	0.847305	0.259306	0.0156299	0.502768	-0.247674	1.21359	0.819376	0.0246064	TRUE
CAACGT	0.525594	0.124318	0.0149799	0.41381	0.253426	0.934803	1.12161	0.0446587	TRUE
CAACTA	0.0933641	-0.0517102	0.00406676	0	0.544631	0.00872617	0.546567	0.0640346	FALSE
CAACTC	0.19102	0.0860671	0.00511984	0.283601	0.491866	0.737412	0.947953	0.198938	FALSE
CAACTG	0.248141	0.0019937	0.00421374	0.270493	0.315297	0.500818	0.990636	0.149196	FALSE
CAACTT	0.0678892	-0.090421	0.00355525	0	0.47635	0.253235	0.764548	0.319348	FALSE
CAAGAA	0.349663	0.0868206	0.00317885	0.92188	-0.518644	0.988657	1.20244	0.0151395	FALSE
CAAGAC	0.172047	0.375686	0.00510922	0.705233	-0.483593	0.816634	1.32271	0.0127062	FALSE
CAAGAG	0.238274	0.41504	0.00390435	0.411352	-0.632	0.737195	0.743411	-0.0649516	FALSE
CAAGAT	0.188849	0.246793	0.00388464	0.63802	-0.150152	0.822356	0.862048	-0.0248275	FALSE
CAAGCA	0.190653	0.0897856	0.00369503	0	-0.634516	0.223763	1.31587	0.0398097	FALSE
CAAGCC	0.356896	0.301919	0.00506537	0	-0.901089	0.647435	1.40225	-0.103603	FALSE
CAAGCG	0.328208	0.296913	0.0144904	0.352955	-0.971464	0.674712	1.03194	-0.0800335	TRUE
CAAGCT	0.272908	0.150279	0.00360573	0.212	-0.581351	0.230744	0.973607	-0.0295562	FALSE
CAAGGA	0.395202	0.203532	0.00365182	0.619671	-0.5099	0.989062	1.01095	0.0324293	FALSE
CAAGGC	0.276775	0.448336	0.0056142	0.208979	-0.520728	0.449567	0.938314	-0.0340278	FALSE
CAAGGG	0.219752	0.5387	0.00467536	0	-0.817989	-0.52855	-0.898781	0.116145	FALSE
CAAGGT	0.118426	0.319198	0.00451352	0	-0.24552	-0.413548	-0.313278	0.0838538	FALSE
CAAGTA	-0.078268	-0.0995086	0.00383317	0	-0.151617	-0.57202	-0.163478	0.0605367	FALSE
CAAGTC	0.184282	0.137033	0.00457415	0.334294	-0.0983785	0.211487	0.898459	-0.0786884	FALSE
CAAGTG	0.0493008	0.115274	0.00392847	0	-0.219875	0.112021	0.277472	-0.0235362	FALSE
CAAGTT	0.0624636	-0.10269	0.00340397	0	0.0354932	-0.130751	0.245907	0.105173	FALSE
CAATAA	-0.312345	-0.135643	0.00386835	-0.286355	0.839672	-0.747591	-0.00260571	0.0775804	FALSE
CAATAC	-0.0827215	-0.0575666	0.00627447	0	0.125056	-0.381737	0.315147	0.173167	FALSE
CAATAG	-0.28094	0.140195	0.00540309	-0.464575	-0.284522	-0.923568	-0.353777	0.0319826	FALSE
CAATAT	-0.244725	-0.155166	0.00478734	-0.26841	0.450434	-0.377126	-0.228194	0.266404	FALSE
CAATCA	-0.0041132	-0.000711	0.00431956	0	0.292684	-0.230266	0.523811	0.174586	FALSE
CAATCC	0.0250642	0.159023	0.00593169	0	-0.142514	0.313933	0.608681	0.162115	FALSE
CAATCG	0.434528	0.498572	0.0151126	0.296652	-0.0501783	0.374703	0.618373	0.123933	TRUE
CAATCT	-0.203724	-0.0326426	0.00461614	0	0.456174	-0.176968	0.235408	0.0400608	FALSE
CAATGA	0.166384	0.0680507	0.00510183	0.266039	0.493751	-0.128791	0.469924	-0.00466568	FALSE
CAATGC	0.235901	0.185068	0.00699365	0	0.105952	-0.0603957	0.625385	0.0694992	FALSE
CAATGG	0.201814	0.28515	0.00564005	0	-0.215951	0.249262	-0.15423	0.0870724	FALSE
CAATGT	-0.0106176	-0.0607459	0.00556599	0	0.468518	-0.732742	-0.0820446	0.239511	FALSE
CAATTA	-0.306114	-0.175283	0.00380239	-0.482755	0.396597	-0.960073	-0.286334	0.0549033	FALSE
CAATTC	-0.168104	-0.0121206	0.00531123	0	0.409852	-0.310741	0.21425	0.311442	FALSE
CAATTG	-0.0952705	0.179804	0.00612235	0	0.322921	-0.300824	-0.0288976	0.0231467	FALSE
CAATTT	-0.381374	-0.331797	0.00360529	0	0.724193	-0.885255	-0.0731392	0.132965	FALSE
CACAAA	-0.0862837	-0.251607	0.00322947	-0.210903	-0.0839213	-0.173084	0.687238	0.0319022	FALSE
CACAAC	0.201931	-0.0419069	0.00548355	0	0.182214	0.416904	1.19503	0.098646	FALSE
CACAAG	0.202903	0.12749	0.00383996	0	-0.27356	0.121826	0.857168	-0.039112	FALSE
CACAAT	-0.178465	-0.141982	0.00445523	-0.217025	0.303268	-0.491248	0.245392	0.140472	FALSE
CACACA	-0.325948	-0.0782785	0.0039375	0	-0.0516936	-0.347064	0.854071	0.067087	FALSE
CACACC	0.00173307	0.193666	0.00603724	0	-0.192216	0.43035	1.10317	-0.159741	FALSE
CACACG	0.2576	0.335081	0.0146752	0	-0.196762	0.427935	0.822226	-0.0271405	TRUE
CACACT	-0.0045426	-0.0382619	0.00422626	0	0.318824	-0.378292	0.589348	0.16148	FALSE
CACAGA	0.168153	0.0440987	0.00348093	0	-0.0523374	0.176862	0.984854	-0.0236285	FALSE
CACAGC	0.273265	0.0739674	0.00517241	-0.221804	-0.228068	0.568066	1.31069	-0.0383555	FALSE
CACAGG	0.129066	0.189075	0.00417879	-0.234927	-0.606793	-0.204671	0.136948	-0.0922804	FALSE
CACAGT	-0.008002	-0.0947759	0.00397872	-0.197114	-0.00819832	-0.321671	0.32495	-0.02392	FALSE
CACATA	-0.432775	-0.158643	0.00472755	-0.538022	0.0886031	-2.25051	0.252768	0.00597188	FALSE
CACATC	0.123587	0.00975299	0.00548313	0	0.196261	0.299392	1.38129	0.0672334	FALSE
CACATG	-0.142608	0.0321847	0.00495343	0	-0.0162239	-0.238106	0.433443	0.14745	FALSE
CACATT	-0.282794	-0.229446	0.00421306	0	0.468502	-0.718178	0.0442097	0.123607	FALSE
CACCAA	0.345531	0.26598	0.00445299	-0.26541	-0.0591511	0.166916	1.30651	0.0567754	FALSE
CACCAC	0.0989517	0.261384	0.00572363	0	-0.0576577	0.664718	1.5535	0.107574	FALSE
CACCAG	0.368222	0.3725	0.00418317	-0.233181	-0.534862	0.750925	1.07913	-0.0754217	FALSE
CACCAT	0.00619309	0.127986	0.00488651	-0.3727	0.0995347	0.274079	1.30844	-0.00298786	FALSE
CACCCA	0.0768972	0.345318	0.00446423	-0.267589	-0.210862	-0.497137	1.51296	0.178083	FALSE
CACCCC	0.283605	0.505677	0.00706215	-0.179093	-0.075035	-0.205622	0.813112	0.150204	FALSE
CACCCG	0.351152	0.558519	0.014806	0.193182	-0.554275	0.419779	0.816861	0.123939	TRUE
CACCCT	0.257012	0.275537	0.00487641	0	-0.185328	-0.669735	1.00739	0.0823115	FALSE
CACCGA	0.78277	0.580662	0.0143405	0	-0.295055	1.08379	1.65415	-0.0353957	TRUE
CACCGC	0.435797	0.598991	0.0158255	0	-1.14809	0.988616	1.91363	-0.0253706	TRUE
CACCGG	0.818398	0.428817	0.0158657	0.390103	-0.779833	1.11597	0.973105	-0.018739	TRUE
CACCGT	0.303215	0.278145	0.0155475	0	-0.0438299	0.7671	1.35322	-0.0730957	TRUE
CACCTA	0.0872959	0.211615	0.00449296	-0.737146	0.25723	-0.239063	1.47397	-0.0195977	FALSE
CACCTC	0.111228	0.280827	0.00543737	0	-0.188844	0.406366	1.5252	-0.123977	FALSE
CACCTG	0.131701	0.197973	0.00441844	0.153815	-0.0555538	0.725592	1.02248	-0.0657928	FALSE
CACCTT	0.106613	0.12319	0.00424658	-0.285832	0.349428	-0.0766556	0.769157	0.101013	FALSE
CACGAA	0.414654	0.371961	0.0139881	0	-0.00230661	0.71022	1.23547	-0.303971	TRUE
CACGAC	0.677632	0.736698	0.0149986	0	-0.0954376	0.935477	1.58281	-0.241068	TRUE
CACGAG	0.39588	0.591522	0.013507	0	-0.499312	0.856751	0.791027	-0.0935263	TRUE
CACGAT	0.115974	0.466854	0.0138781	0	-0.00996836	0.563698	0.775712	0.0509612	TRUE
CACGCA	0.354314	0.461692	0.0159094	0	-0.180105	0.120036	1.17774	-0.210546	TRUE
CACGCC	0.00434733	0.622774	0.0155281	0.267956	-0.398157	0.775893	1.63937	-0.179303	TRUE
CACGCG	0.676102	0.585027	0.0220373	0.288791	-0.328957	-0.0617853	1.02691	0.118057	TRUE
CACGCT	0.505954	0.454959	0.0150041	0	0.162138	0.347447	0.999033	0.0195902	TRUE
CACGGA	0.676119	0.376707	0.0147025	0.303645	-0.388295	1.34486	1.36594	-0.1681	TRUE
CACGGC	0.698947	0.570238	0.0156177	0	-0.730067	0.934534	1.16681	-0.179805	TRUE
CACGGG	0.582045	0.612226	0.014994	0.343555	-0.800622	0.256054	-0.568507	0.076197	TRUE
CACGGT	0.250324	0.297801	0.0149714	0	-0.115401	0.133887	-0.0229328	-0.0103479	TRUE
CACGTA	-0.0791728	0.210315	0.0151411	-0.253475	0.0528438	-0.447127	0.0137359	-0.0430862	TRUE
CACGTC	0.411021	0.494571	0.0152074	0.302318	0.0243889	0.81808	1.56505	0.176113	TRUE
CACGTG	0.255021	0.344368	0.013713	0	-0.0845588	0.561278	0.501039	-0.0658596	TRUE
CACGTT	0.0419856	0.408808	0.013828	0	0.336814	-0.242604	0.420321	0.0983348	TRUE
CACTAA	-0.258966	-0.0196247	0.00366848	-0.480712	1.53893	-0.771709	0.262018	-0.0376528	FALSE
CACTAC	0.16494	-0.0219079	0.00605899	0	0.0812032	0.278513	1.07879	0.036574	FALSE
CACTAG	-0.247083	0.217862	0.00422351	-0.509405	-0.433338	-0.895406	0.0802721	0.0932738	FALSE
CACTAT	-0.180435	-0.122091	0.0051544	-0.324349	0.326677	-0.534735	0.134562	0.28263	FALSE
CACTCA	-0.0056268	0.0123739	0.00400861	-0.207539	0.796378	-0.376314	0.895228	0.189359	FALSE
CACTCC	-0.0918059	0.20311	0.00551624	0	-0.150246	0.407329	1.09681	0.151049	FALSE
CACTCG	0.424824	0.647662	0.0135244	0	-0.198354	0.367392	0.811267	0.000105862	TRUE
CACTCT	-0.137242	-0.0102557	0.00414491	-0.267864	0.344798	-0.306466	0.278865	0.553675	FALSE
CACTGA	0.0831708	-0.00340291	0.00372622	0	0.936429	0.353725	0.833769	0.137438	FALSE
CACTGC	-0.106159	0.00874347	0.00560468	0	0.0239311	0.490525	1.09906	0.0485999	FALSE
CACTGG	0.242072	0.274278	0.00425347	0	-0.470972	0.431387	0.127476	0.112641	FALSE
CACTGT	-0.0926067	-0.132373	0.00423651	0	0.32114	-0.352576	0.181179	-0.0441921	FALSE
CACTTA	-0.373214	-0.0637207	0.00346632	-0.562412	0.87781	-1.09681	-0.0534143	0.18936	FALSE
CACTTC	0.0415428	-0.0351829	0.0047704	0	0.216984	0.619983	1.1539	0.219868	FALSE
CACTTG	-0.253133	0.135996	0.00392847	-0.274529	0.134352	-0.0850155	0.252069	0.225078	FALSE
CACTTT	-0.373976	-0.215261	0.00346803	-0.551108	0.234173	-0.714204	-0.305789	0.3673	FALSE
CAGAAA	0.117557	-0.239846	0.00265816	0	-0.497454	0.168149	0.713979	-0.0116065	FALSE
CAGAAC	0.267455	0.17145	0.00488288	0.200035	-0.235494	0.55564	1.02558	0.0214406	FALSE
CAGAAG	0.345646	0.0662828	0.00316449	0.390075	-0.555098	1.11423	0.978779	-0.124625	FALSE
CAGAAT	0.00825053	-0.0250828	0.0031638	0.206962	-0.0985629	0.340751	0.500765	0.0372259	FALSE
CAGACA	0.190404	0.0583987	0.00369052	0	-0.365982	0.186689	0.805123	0.0204941	FALSE
CAGACC	0.376429	0.488961	0.00540448	0	-0.758331	0.63847	1.30527	-0.120266	FALSE
CAGACG	0.507381	0.524218	0.0144792	0.466471	-0.457075	0.819762	1.04964	-0.0745908	TRUE
CAGACT	0.092823	0.164649	0.00349091	0	0.0527495	0.303833	0.725401	0.0714609	FALSE
CAGAGA	0.178592	0.178259	0.00344671	0.3491	-0.581629	0.524937	0.83192	-0.158091	FALSE
CAGAGC	0.230382	0.383121	0.00516373	0	-0.621345	0.50083	1.04989	-0.0475094	FALSE
CAGAGG	0.195382	0.382149	0.00396436	0	-0.853561	0.321728	0.0789162	-0.12072	FALSE
CAGAGT	-0.0768798	0.116867	0.00380176	0	-0.307299	-0.0276237	0.402377	-0.114886	FALSE
CAGATA	-0.0382766	0.000199	0.00410063	-0.309143	-0.2935	-0.376488	0.0285082	0.0224641	FALSE
CAGATC	0.260553	0.380122	0.00499918	0	-0.91862	0.192274	0.729459	-0.00858168	FALSE
CAGATG	0.252085	0.2219	0.00407325	0.189528	-0.339767	0.466316	0.490281	-0.0822953	FALSE
CAGATT	-0.0109348	0.00763485	0.00353999	0	0.0147997	-0.412956	0.188333	0.0816128	FALSE
CAGCAA	0.317446	0.0127247	0.00364667	0	-0.305059	0.583696	1.18376	-0.00473665	FALSE
CAGCAC	0.193989	0.220054	0.00546702	0	-0.284822	0.521562	1.43133	-0.141373	FALSE
CAGCAG	0.497281	0.107666	0.00375374	0	-0.557626	0.682739	0.999816	-0.0765947	FALSE
CAGCAT	0.135378	0.0266548	0.00436874	-0.194352	-0.0652491	0.363482	0.758251	0.0548632	FALSE
CAGCCA	0.338875	0.286442	0.00374838	-0.444561	-0.698956	0.572491	1.33861	-0.14001	FALSE
CAGCCC	0.442751	0.481396	0.00548965	-0.241986	-0.497887	0.360624	1.26889	0.0226361	FALSE
CAGCCG	0.757392	0.489638	0.0140923	0	-0.824439	1.14325	1.53292	-0.136713	TRUE
CAGCCT	-0.0880263	0.230067	0.0038466	-0.302829	-0.169009	0.437	1.09302	-0.113124	FALSE
CAGCGA	0.806383	0.292101	0.0136683	0	-0.433365	1.21844	1.32681	-0.0955905	TRUE
CAGCGC	0.884179	0.532876	0.0142527	0	-0.694182	0.87544	1.61228	-0.0315594	TRUE
CAGCGG	0.8846	0.366341	0.0146683	0.262406	-0.923007	1.11321	0.780132	-0.0320878	TRUE
CAGCGT	0.503525	0.249877	0.0150994	0	-0.338233	0.454977	1.01848	-0.0696173	TRUE
CAGCTA	-0.134453	0.126753	0.00368688	-0.349392	0.0139519	-0.0432796	0.388668	-0.0114511	FALSE
CAGCTC	0.302968	0.305057	0.00492488	0	-0.223174	0.396657	1.22279	0.148364	FALSE
CAGCTG	0.427645	0.144266	0.00372041	0	-0.136488	0.773062	1.10708	-0.0230762	FALSE
CAGCTT	0.097648	0.0909377	0.00332835	-0.379074	0.114037	0.0287791	0.427675	0.0122185	FALSE
CAGGAA	0.187274	0.00131747	0.00333021	0	-0.552736	0.616113	0.864186	-0.120743	FALSE
CAGGAC	0.39826	0.370248	0.00529961	0.249795	-0.561612	0.792409	1.08387	-0.102578	FALSE
CAGGAG	0.114019	0.293477	0.00394817	0	-0.813698	0.654883	0.609705	-0.0945969	FALSE
CAGGAT	0.0932952	0.18158	0.00396601	0	-0.318973	0.502297	0.575061	0.0432958	FALSE
CAGGCA	-0.0429357	0.169751	0.00409612	-0.222838	-0.758941	-0.273	0.411929	-0.161664	FALSE
CAGGCC	0.361288	0.518298	0.00547611	0	-0.750956	0.159106	1.10568	-0.238356	FALSE
CAGGCG	0.0734116	0.808375	0.0141236	0	-0.851314	0.320197	0.710006	-0.221089	TRUE
CAGGCT	-0.123305	0.304148	0.00398978	-0.217389	-0.333842	-0.229159	0.290675	-0.0252036	FALSE
CAGGGA	0.0864075	0.24669	0.00400479	-0.327628	-0.808168	-0.457235	-0.501595	0.0246634	FALSE
CAGGGC	0.24563	0.571355	0.00564438	-0.181399	-0.908755	-0.855678	-0.400871	-0.0496905	FALSE
CAGGGG	0.170638	0.520631	0.00550264	-0.227312	-0.9974	-1.18285	-1.60733	0.0351398	FALSE
CAGGGT	-0.12943	0.363275	0.00487487	-0.438442	-0.579567	-1.41762	-1.3627	0.0555225	FALSE
CAGGTA	-0.314689	0.114268	0.00419931	-0.603583	-0.335555	-1.67587	-1.16488	0.178707	FALSE
CAGGTC	0.169974	0.435207	0.00521197	-0.282649	-0.721303	-0.219451	0.133305	-0.0209503	FALSE
CAGGTG	-0.0202957	0.309726	0.00441844	-0.404681	-0.587075	-0.32599	-0.706454	0.00683146	FALSE
CAGGTT	-0.163797	0.227939	0.00412372	-0.433161	-0.3599	-0.844968	-0.513099	-0.000618931	FALSE
CAGTAA	-0.264684	-0.161332	0.00342485	-0.455962	0.682714	-0.806228	-0.12123	0.00983867	FALSE
CAGTAC	0.24983	-0.0556541	0.00589204	0	-0.10061	-0.0961916	0.538984	0.103149	FALSE
CAGTAG	-0.244159	0.0556947	0.00417915	-0.530226	-0.601444	-0.793916	-0.156699	0.027018	FALSE
CAGTAT	-0.0798164	-0.177172	0.00450011	-0.363382	0.102865	-0.526299	-0.0914614	-0.0257566	FALSE
CAGTCA	0.110971	-0.00790405	0.00351375	-0.296728	0.0329676	-0.0675897	0.58717	-0.0927834	FALSE
CAGTCC	0.200859	0.248496	0.00516529	0	-0.625839	0.357711	1.01704	0.0429713	FALSE
CAGTCG	0.519283	0.450433	0.0135128	0.212668	-0.341292	0.606091	0.645694	0.0818	TRUE
CAGTCT	-0.0808905	-0.014827	0.00358204	0	0.219478	0.0370559	0.459011	0.0447871	FALSE
CAGTGA	0.00715111	-0.0765315	0.00356962	0	0.160059	0.311825	0.557684	-0.102972	FALSE
CAGTGC	0.270175	0.148336	0.005862	-0.162927	-0.37965	0.167913	0.711478	-0.0621263	FALSE
CAGTGG	0.0715522	0.189577	0.00417606	0	-0.62205	0.332559	-0.132348	-0.020622	FALSE
CAGTGT	-0.0149921	-0.0878037	0.00431418	-0.196112	0.00600084	-0.340492	0.121663	0.152037	FALSE
CAGTTA	-0.188792	-0.158486	0.00327682	-0.341342	0.0140475	-1.06979	-0.0666396	0.0607422	FALSE
CAGTTC	0.140104	-0.024897	0.00482831	0	-0.0933973	0.00140114	0.425071	0.092776	FALSE
CAGTTG	0.00542409	-0.0576099	0.00421374	0	-0.168603	-0.156704	0.0648861	-0.0041902	FALSE
CAGTTT	-0.194019	-0.288993	0.00309061	-0.231229	0.231929	-0.544817	-0.00501072	0.12023	FALSE
CATAAA	-0.417047	-0.23961	0.00383557	-0.324482	0.285581	-0.895019	0.0349356	0.0421855	FALSE
CATAAC	-0.321801	-0.0424364	0.00578429	-0.237619	1.00033	-0.573295	0.343411	0.184361	FALSE
CATAAG	-0.234681	0.0520248	0.00420672	0	-0.0484332	-0.629856	-0.0778052	-0.0133356	FALSE
CATAAT	-0.532872	-0.147771	0.00422172	-0.347932	0.849923	-0.839357	-0.253462	0.0823407	FALSE
CATACA	-0.226544	-0.0762428	0.00511212	0	0.0627012	-0.294579	0.405216	0.0983969	FALSE
CATACC	-0.0700606	0.124588	0.00656543	0	0.0736254	0.0781176	0.753411	0.0788635	FALSE
CATACG	0.0407123	0.27827	0.0168353	0	-0.10563	0.337289	0.281436	0.0884675	TRUE
CATACT	-0.14012	-0.131069	0.00463889	0	0.524902	-0.457945	0.150704	0.256628	FALSE
CATAGA	-0.224305	0.0684964	0.0054553	0	-0.495364	-0.583858	0.192552	-0.11712	FALSE
CATAGC	-0.261594	0.129872	0.00653326	0	-0.349102	-0.715883	0.297809	0.0290265	FALSE
CATAGG	-0.416952	0.204288	0.00581891	-0.455797	-0.741468	-0.973315	-0.543064	-0.167731	FALSE
CATAGT	-0.500932	-0.0475386	0.00526095	-0.341558	-0.0309668	-1.20346	-0.46025	0.0338976	FALSE
CATATA	-0.611315	-0.156602	0.00560495	-0.414271	0.137298	-2.2586	-0.355166	0.0831061	FALSE
CATATC	-0.218205	-0.0864656	0.00609752	0	0.199381	-0.189384	0.249375	0.245047	FALSE
CATATG	-0.274178	-0.00492758	0.00548726	-0.16884	0.189659	-0.605914	-0.197554	0.15614	FALSE
CATATT	-0.467999	-0.295392	0.00439422	-0.298489	0.593928	-1.11743	-0.435583	0.24753	FALSE
CATCAA	0.337278	0.0158651	0.00412777	0	0.0304675	0.537363	0.856485	0.105018	FALSE
CATCAC	0.232393	0.0237667	0.0053812	0	0.530857	0.387957	1.17861	-0.0183371	FALSE
CATCAG	0.250649	0.0973798	0.00389043	0	-0.365163	0.395005	0.744111	-0.0279911	FALSE
CATCAT	0.160109	-0.0595516	0.00462736	0	0.409408	0.358911	0.767947	0.151894	FALSE
CATCCA	0.233591	0.245513	0.00400714	0.124594	-0.271507	0.390676	1.3375	0.0788226	FALSE
CATCCC	0.193139	0.25855	0.0056409	0	-0.272708	0.365438	0.791741	0.161158	FALSE
CATCCG	0.775293	0.528666	0.0152843	0.183743	-0.391611	0.8358	1.12171	0.00749237	TRUE
CATCCT	0.180746	0.175318	0.00404	0	0.246007	0.31269	0.812053	0.0311693	FALSE
CATCGA	0.93916	0.545307	0.0134249	0	-0.403653	1.29026	1.45733	0.0228882	TRUE
CATCGC	0.81989	0.537288	0.015321	0.231597	-0.39183	1.04632	1.52736	0.275765	TRUE
CATCGG	0.804646	0.458153	0.0149863	0.419643	-0.475654	1.25595	0.802915	0.116106	TRUE
CATCGT	0.61747	0.392263	0.0145416	0	-0.0290865	0.949116	1.24988	0.10763	TRUE
CATCTA	0.0131649	0.0552392	0.00438623	-0.335255	0.329713	-0.0334292	0.971651	0.373588	FALSE
CATCTC	-0.0153287	0.0657132	0.00513664	0	0.14709	0.590212	1.06032	-0.0177637	FALSE
CATCTG	0.0786206	0.0446509	0.00407325	0.214839	0.0908414	0.809593	0.660362	0.0363727	FALSE
CATCTT	-0.017465	-0.056936	0.00376554	-0.255207	0.47659	0.0970592	0.810645	0.265763	FALSE
CATGAA	0.0924452	-0.0362919	0.00409562	0.37301	0.231917	0.444998	0.730992	0.0582406	FALSE
CATGAC	0.128355	0.131071	0.00605996	0.273691	0.642889	0.399217	0.590643	0.0223158	FALSE
CATGAG	-0.0582832	0.223306	0.00478495	0	-0.120593	0.0989631	0.217476	-0.00469305	FALSE
CATGAT	-0.082083	0.043976	0.00468101	0	0.396069	-0.112332	0.22979	0.304769	FALSE
CATGCA	-0.0125027	0.137245	0.00525051	-0.0949944	-0.0394632	-0.165993	0.768958	0.0654502	FALSE
CATGCC	-0.136084	0.350527	0.00654041	0	-0.0219435	0.127586	0.688292	0.0327188	FALSE
CATGCG	0.335744	0.302947	0.0169038	0	-0.25316	0.271696	0.568562	0.0287502	TRUE
CATGCT	0.046032	0.0899554	0.00468715	0	0.355679	-0.364195	0.335974	0.181705	FALSE
CATGGA	0.250184	0.244859	0.00478469	0.523714	-0.180528	1.06495	0.967353	0.100349	FALSE
CATGGC	0.162925	0.295541	0.00641255	0	-0.203723	0.354074	0.729586	-0.019366	FALSE
CATGGG	0.0877847	0.375019	0.00531065	0.100581	-0.678394	-0.425774	-1.16929	0.0979862	FALSE
CATGGT	-0.148511	0.200238	0.00513554	0	0.0629128	-0.383779	-0.557234	0.087641	FALSE
CATGTA	-0.292487	-0.117532	0.00528604	-0.227644	0.304062	-0.965361	-0.40359	0.0803664	FALSE
CATGTC	-0.0446736	0.00224111	0.00589478	0	0.351226	-0.214569	0.535746	0.113181	FALSE
CATGTG	-0.15754	-0.0257942	0.00495343	0	0.101724	-0.126759	-0.118385	0.0655233	FALSE
CATGTT	-0.328966	-0.14288	0.00448403	0	0.477058	-0.913216	-0.344454	0.264412	FALSE
CATTAA	-0.317412	-0.163153	0.00338546	-0.354999	1.09542	-1.15721	-0.326638	0.299063	FALSE
CATTAC	-0.092242	-0.177053	0.00561499	0	0.383111	-0.473527	0.439046	0.146038	FALSE
CATTAG	-0.393091	0.0741852	0.00385344	-0.513927	-0.391628	-1.43634	-0.320007	0.0786707	FALSE
CATTAT	-0.374156	-0.260143	0.00421208	-0.435103	0.484165	-0.960085	-0.453092	0.0417899	FALSE
CATTCA	-0.146677	-0.122823	0.00355372	0	0.52183	-0.321907	0.387071	0.270351	FALSE
CATTCC	-0.054251	0.0265787	0.00521843	0	0.049821	-0.0185393	0.803587	0.238082	FALSE
CATTCG	0.358123	0.318521	0.0147147	0.186049	-0.0832189	0.426032	0.730676	0.200041	TRUE
CATTCT	-0.284911	-0.126928	0.00351211	0	0.727208	-0.389009	0.13276	0.451421	FALSE
CATTGA	0.0807536	0.0422595	0.00537688	0	0.708714	-0.0621415	0.171166	0.195739	FALSE
CATTGC	0.0158156	0.0433623	0.00652153	0	0.186873	-0.134069	0.37162	0.230291	FALSE
CATTGG	0.0751706	0.214827	0.00621009	0	-0.191086	0.161006	-0.3264	0.203718	FALSE
CATTGT	-0.214144	-0.188142	0.00498185	0	0.525173	-0.692878	-0.400884	0.33233	FALSE
CATTTA	-0.520266	-0.284731	0.00315775	-0.403578	0.601548	-1.3291	-0.4843	0.133944	FALSE
CATTTC	-0.31669	-0.308364	0.00443361	0	0.473768	-0.41775	0.0235157	0.444437	FALSE
CATTTG	-0.290407	-0.0576261	0.00350016	-0.160429	0.269916	-0.260828	-0.130879	0.0909844	FALSE
CATTTT	-0.56899	-0.472285	0.00298356	-0.487612	0.621444	-1.18345	-0.535758	0.429454	FALSE
CCAAAA	-0.0205381	-0.120876	0.00317772	-0.591608	-0.121668	-0.477617	0.662305	0.0222179	FALSE
CCAAAC	0.112343	0.0609923	0.00501767	-0.36	-0.219576	0.028804	0.648309	0.0710168	FALSE
CCAAAG	0.0365071	0.117386	0.00367035	-0.217965	-0.448641	0.130849	0.747272	-0.0145504	FALSE
CCAAAT	-0.100524	0.0213857	0.00349078	-0.434709	0.160813	-0.250175	0.331523	0.0596247	FALSE
CCAACA	0.144843	0.226842	0.00403726	0	-0.0389451	0.333673	1.20327	0.0114389	FALSE
CCAACC	0.326173	0.340433	0.00601388	0	0.192466	0.591231	1.11404	0.0605648	FALSE
CCAACG	0.761266	0.441283	0.0155329	0.408165	-0.070305	0.936995	1.33861	0.0479421	TRUE
CCAACT	0.178454	0.222321	0.00434564	0	0.304493	0.44238	1.04356	0.16702	FALSE
CCAAGA	0.315945	0.428724	0.00363542	0	-0.504591	0.862922	1.2187	-0.0142606	FALSE
CCAAGC	0.389012	0.316301	0.00526702	0	-1.78587	0.0333059	1.64525	-0.0997611	FALSE
CCAAGG	0.316049	0.530892	0.00445078	0	-0.927522	0.334802	0.376263	0.028338	FALSE
CCAAGT	0.0680025	0.189983	0.00395533	0	-0.536923	-0.106903	0.741066	-0.0304875	FALSE
CCAATA	-0.144243	0.149781	0.00480154	-0.659531	0.300814	-0.590292	0.175046	0.0549581	FALSE
CCAATC	0.0786014	0.236334	0.00629358	-0.206058	0.176197	0.110919	0.844273	0.206269	FALSE
CCAATG	0.298414	0.385533	0.00621009	0	0.139201	-0.0110878	0.347102	-0.0429654	FALSE
CCAATT	-0.160422	0.1247	0.00497233	-0.47623	0.360753	-0.458241	0.428057	0.0294661	FALSE
CCACAA	0.142659	0.0749585	0.00390982	0	-0.0893351	0.17294	1.01107	0.0710168	FALSE
CCACAC	0.0796229	0.17288	0.005737	0	-0.174379	0.208718	1.1086	-0.112611	FALSE
CCACAG	0.253407	0.174661	0.00392655	-0.282554	-0.500586	0.164142	0.690602	0.0111945	FALSE
CCACAT	-0.0344293	0.0298036	0.00466279	0	-0.0667271	-0.0170539	0.544875	0.077975	FALSE
CCACCA	0.169963	0.414191	0.00427353	-0.597089	-0.499469	0.346015	1.33122	-0.00500263	FALSE
CCACCC	0.233316	0.430378	0.00608881	-0.302945	-0.574788	-0.105271	1.16781	0.00572069	FALSE
CCACCG	0.424224	0.489356	0.0152755	0	-0.723898	0.941819	1.48887	-0.1451	TRUE
CCACCT	0.140347	0.344859	0.0043811	-0.246891	0.135917	0.246674	1.26119	0.153778	FALSE
CCACGA	0.639074	0.728933	0.0136562	0.316781	-0.637975	0.930717	1.42052	-0.127738	TRUE
CCACGC	0.28971	0.702813	0.0156744	0	-0.59976	0.851008	1.60012	-0.194281	TRUE
CCACGG	0.683704	0.637749	0.0147533	0.425786	-0.9177	0.984843	0.664311	-0.07042	TRUE
CCACGT	0.340144	0.563677	0.0142138	0.193425	-0.194196	0.509131	0.638266	-0.0586965	TRUE
CCACTA	-0.0065564	0.151408	0.00434341	-0.447993	0.375911	-0.602808	0.69324	-0.0405085	FALSE
CCACTC	0.10805	0.247517	0.00527303	0	0.214893	0.363754	1.07151	0.096521	FALSE
CCACTG	0.0017305	0.158399	0.00417606	0	0.0988177	0.422347	0.689803	0.0350606	FALSE
CCACTT	-0.0649544	0.0969637	0.00367013	-0.385781	0.270098	-0.289462	0.461798	0.35724	FALSE
CCAGAA	0.297371	0.188836	0.00317001	0	-0.434211	0.860165	1.01074	0.01097	FALSE
CCAGAC	0.294657	0.393332	0.00532843	-0.292974	-0.506472	0.790593	1.28005	-0.07807	FALSE
CCAGAG	0.310837	0.436237	0.00385184	0	-0.971718	0.749536	0.775357	-0.112681	FALSE
CCAGAT	0.246349	0.324789	0.00401951	0	-0.461459	0.601519	0.594116	-0.0250018	FALSE
CCAGCA	0.261805	0.285619	0.00385369	-0.894217	-0.70148	0.647813	1.41524	-0.0961227	FALSE
CCAGCC	0.145376	0.471589	0.00524549	-0.360726	-0.753247	0.901877	1.81126	-0.0943211	FALSE
CCAGCG	0.807672	0.519155	0.0142634	0	-0.827114	1.15017	1.65673	-0.174067	TRUE
CCAGCT	0.136746	0.350296	0.00370534	-0.364717	-0.299634	0.455665	1.30555	0.130008	FALSE
CCAGGA	0.267422	0.41172	0.00390883	0	-0.776992	0.994762	1.31312	-0.0384103	FALSE
CCAGGC	0.0102384	0.50181	0.00553884	0	-1.20957	0.178352	1.16163	-0.117403	FALSE
CCAGGG	0.243375	0.591613	0.00470726	-0.0809587	-0.935294	-0.489139	-0.624493	-0.0208038	FALSE
CCAGGT	0.0244549	0.435472	0.00444325	-0.325199	-0.764448	-0.3574	-0.108447	0.0470364	FALSE
CCAGTA	0.0380691	0.124662	0.00414441	-0.670504	0.0245419	-0.130632	0.549062	-0.0366571	FALSE
CCAGTC	0.1576	0.2159	0.00495855	-0.218869	-0.323904	0.659254	1.03037	-0.0562945	FALSE
CCAGTG	0.264398	0.206263	0.00425347	-0.143174	-0.498903	0.486044	0.794882	-0.184189	FALSE
CCAGTT	0.0449249	0.0524548	0.00372518	-0.326443	-0.0711136	-0.117704	0.440023	-0.0922216	FALSE
CCATAA	-0.303297	0.0642193	0.00430256	-0.566137	0.317362	-0.640848	0.206494	0.0401404	FALSE
CCATAC	-0.018408	0.132284	0.00670626	-0.34225	0.00999108	-0.00424455	0.742852	0.138225	FALSE
CCATAG	-0.19526	0.231904	0.00572784	-0.496809	-0.669174	-0.916245	0.245994	-0.179858	FALSE
CCATAT	-0.252002	0.020333	0.00544869	-0.453709	0.112869	-0.643169	0.23752	-0.00828463	FALSE
CCATCA	0.264166	0.189143	0.00413478	-0.21627	-0.00383716	0.360905	0.974751	0.0702906	FALSE
CCATCC	0.200098	0.319334	0.00574635	0	-0.615186	0.469683	1.10154	-0.0191941	FALSE
CCATCG	0.780141	0.524967	0.0144529	0.390682	-0.488385	1.23141	1.42055	-0.0926639	TRUE
CCATCT	-0.0356188	0.195714	0.00425721	0	0.151246	0.364796	1.02658	0.295946	FALSE
CCATGA	0.185638	0.213467	0.004673	0	-0.0197874	0.140353	0.859123	0.0724317	FALSE
CCATGC	0.036373	0.294935	0.00686429	0	-0.34841	0.226047	1.0089	0.106177	FALSE
CCATGG	0.265518	0.393812	0.00527307	0.182629	-0.44499	0.40817	0.192178	-0.100214	FALSE
CCATGT	-0.175658	0.088976	0.00526635	0	0.179949	-0.337832	0.346085	0.0665722	FALSE
CCATTA	-0.22825	0.0167361	0.00392503	-0.770306	0.205748	-0.906541	0.108815	-0.0206815	FALSE
CCATTC	-0.128224	0.0419231	0.00519717	0	0.211819	0.0982931	0.899619	0.218678	FALSE
CCATTG	0.02054	0.171245	0.00564005	0	0.0883294	0.194847	0.143336	0.128746	FALSE
CCATTT	-0.362641	-0.135832	0.00342669	-0.59008	0.415946	-0.619128	0.420156	0.202961	FALSE
CCCAAA	-0.133769	0.0604109	0.00375746	-0.433797	-0.325211	-0.520748	0.430067	0.0633471	FALSE
CCCAAC	0.26338	0.303364	0.006184	0	0.0949281	0.214396	1.18745	0.154861	FALSE
CCCAAG	0.223096	0.384919	0.00413726	0	-0.756039	0.0334234	0.812748	-0.0695591	FALSE
CCCAAT	0.0543537	0.237406	0.00555021	-0.364948	0.0866233	-0.547077	0.243464	0.100265	FALSE
CCCACA	0.13797	0.202552	0.00438407	-0.1499	-0.28368	-0.543187	0.630207	0.0916537	FALSE
CCCACC	0.136246	0.458105	0.00622319	-0.429396	-0.395096	-0.0415893	1.71494	0.019779	FALSE
CCCACG	0.539895	0.66868	0.0146263	0.301539	-0.43857	0.302125	0.955986	-0.00034864	TRUE
CCCACT	0.0341456	0.180131	0.00443964	-0.255036	0.262562	-0.584738	0.760952	0.146793	FALSE
CCCAGA	0.274126	0.385087	0.00383838	-0.243357	-0.906317	0.493747	0.871155	-0.0290864	FALSE
CCCAGC	0.098791	0.366254	0.00544573	-0.541396	-0.965553	0.621929	1.34412	0.0950831	FALSE
CCCAGG	0.0623363	0.486024	0.00453887	-0.0910368	-0.943031	-0.00957322	0.462278	0.173595	FALSE
CCCAGT	0.117877	0.210261	0.00435101	-0.387974	-0.28028	-0.268895	0.697296	-0.222369	FALSE
CCCATA	-0.20437	0.171508	0.00514456	-0.474637	-0.205891	-1.19597	0.391292	0.066842	FALSE
CCCATC	0.090399	0.261067	0.0056751	0	-0.274092	0.0232338	1.37309	-0.0376303	FALSE
CCCATG	0.13914	0.37527	0.00531065	0	-0.182066	-0.232449	0.589245	0.179666	FALSE
CCCATT	-0.213895	0.0684768	0.00449892	-0.354258	0.21566	-0.803232	0.0975674	0.168205	FALSE
CCCCAA	0.255098	0.347642	0.00539083	-0.35926	-0.323903	-0.206935	0.396675	0.140997	FALSE
CCCCAC	0.195602	0.419895	0.00707729	-0.155223	-0.444646	-0.489556	0.421792	0.0220595	FALSE
CCCCAG	0.34169	0.46956	0.00506325	-0.423482	-0.887084	0.118322	0.361784	0.0821122	FALSE
CCCCAT	0.00138814	0.285478	0.00574446	-0.260567	-0.146537	-0.726358	1.06054	0.261787	FALSE
CCCCCA	0.272998	0.451488	0.00631631	-0.39581	-0.633284	-0.56896	0.298853	0.282288	FALSE
CCCCCC	0.280328	0.640578	0.00971468	-0.136855	-0.396659	-0.650095	0.465881	0.173939	FALSE
CCCCCG	0.69995	0.774993	0.016094	0.128223	-0.721997	0.112102	0.351643	0.20317	TRUE
CCCCCT	0.250234	0.40891	0.00710358	-0.216792	-0.215945	-0.659599	0.054765	-0.0041845	FALSE
CCCCGA	0.777657	0.855911	0.0147375	0	-0.549665	0.313014	0.828267	0.0857288	TRUE
CCCCGC	0.646101	0.687975	0.0145406	0.196589	-0.856621	0.237819	1.27241	-0.0407787	TRUE
CCCCGG	0.790325	0.741823	0.0155098	0.191744	-0.923809	0.363495	0.0602672	-0.0609601	TRUE
CCCCGT	0.166095	0.639202	0.0160166	0	-0.422641	-0.0965338	0.278665	0.0686687	TRUE
CCCCTA	0.0884142	0.354379	0.0056356	-0.433582	-0.0772673	-1.15969	-0.934571	0.0544745	FALSE
CCCCTC	0.153564	0.381931	0.00674732	0	0.121532	-0.409304	0.446956	0.00861062	FALSE
CCCCTG	0.346173	0.385114	0.00550264	0.114046	-0.427311	-0.759979	0.563908	0.248034	FALSE
CCCCTT	-0.0175414	0.28638	0.00529018	-0.392677	0.0242761	-0.861828	-0.511235	0.309525	FALSE
CCCGAA	0.58605	0.677658	0.014305	0.281164	-0.661172	0.484166	1.04432	0.0324797	TRUE
CCCGAC	0.667689	0.751279	0.0147342	0.263657	-0.221399	0.643012	1.69317	0.0177977	TRUE
CCCGAG	0.506325	0.755408	0.0138539	0.319645	-0.939119	0.495831	0.905375	-0.100515	TRUE
CCCGAT	0.531852	0.727541	0.0146976	0	-0.0814548	0.27277	0.705667	0.164192	TRUE
CCCGCA	0.692084	0.593881	0.0149084	0	-0.562219	0.19699	1.06873	-0.0536312	TRUE
CCCGCC	0.393987	0.720159	0.0143807	0	-0.619306	0.712117	1.23577	-0.0785226	TRUE
CCCGCG	1.03171	1.02119	0.0171069	0.571073	-0.828104	0.722646	1.06564	-0.0397675	TRUE
CCCGCT	0.645667	0.609857	0.0145356	0.269842	-0.236919	-0.00501504	1.13218	0.315034	TRUE
CCCGGA	0.797895	0.550439	0.0144098	0.454129	-0.650467	1.30077	1.37051	-0.113194	TRUE
CCCGGC	0.446133	0.624336	0.0154325	0	-0.854768	0.926656	1.11046	-0.0120433	TRUE
CCCGGG	0.465276	0.69897	0.0150062	0.385531	-0.972598	0.100407	-0.619973	-0.0748654	TRUE
CCCGGT	0.484651	0.587083	0.0159422	0.114819	-0.300841	-0.0348959	0.252304	-0.201723	TRUE
CCCGTA	0.234969	0.483961	0.0163475	-0.15104	-0.49937	-0.388261	0.218098	0.0557828	TRUE
CCCGTC	0.130317	0.597636	0.0155853	0.53342	-0.26024	0.63898	1.18496	0.425654	TRUE
CCCGTG	0.521094	0.653742	0.014994	0.322537	-0.721466	0.250237	0.488634	0.182497	TRUE
CCCGTT	0.205123	0.456507	0.0148957	0	-0.0230086	-0.193392	0.0401933	0.229538	TRUE
CCCTAA	-0.171398	0.165096	0.00399355	-0.466512	0.928733	-1.37593	0.34605	0.141056	FALSE
CCCTAC	0.291152	0.143627	0.0064273	0	-0.449774	0.0057016	0.784892	0.248356	FALSE
CCCTAG	-0.187627	0.405528	0.00456559	-0.531065	-0.958342	-1.18266	0.193705	0.0087569	FALSE
CCCTAT	0.0460899	0.142633	0.00577163	-0.386068	0.0377473	-0.973613	-0.378465	0.399129	FALSE
CCCTCA	0.234704	0.222477	0.00441235	0	0.360079	-0.464263	0.915367	0.10179	FALSE
CCCTCC	0.108357	0.376751	0.00599385	0.115326	-0.424641	0.151026	0.844524	-0.138687	FALSE
CCCTCG	0.585611	0.790952	0.0139234	0.364942	-0.562377	0.124477	0.889329	0.00374049	TRUE
CCCTCT	0.0105182	0.203207	0.00461466	0	0.141925	-0.475313	0.131464	-0.0858943	FALSE
CCCTGA	0.310006	0.194078	0.00417597	0	0.399387	-0.340206	1.05262	-0.0778466	FALSE
CCCTGC	0.370519	0.233305	0.00607618	0.317479	-0.262249	-0.549133	1.11307	-0.093158	FALSE
CCCTGG	0.403561	0.527469	0.00470726	0.133993	-0.953687	-0.198517	0.107788	0.0894379	FALSE
CCCTGT	0.00360612	0.179376	0.00477074	0	-0.426464	-1.60652	0.387673	0.133729	FALSE
CCCTTA	-0.173589	0.221849	0.00425239	-0.62246	0.356633	-1.35297	-0.465719	0.159804	FALSE
CCCTTC	0.0944742	0.111862	0.00551238	0	-0.186105	-0.0652141	0.835415	0.472523	FALSE
CCCTTG	0.00771373	0.342933	0.00467536	-0.092129	-0.265585	-0.409949	-0.226074	0.0341158	FALSE
CCCTTT	-0.233149	-0.0231398	0.00430772	-0.551367	0.117642	-1.02739	-0.540135	0.293856	FALSE
CCGAAA	0.544636	0.236412	0.0144388	0	-0.29263	0.603598	1.04458	-0.113978	TRUE
CCGAAC	0.656351	0.530884	0.0160674	0.308637	-0.206297	0.924034	1.43549	-0.050493	TRUE
CCGAAG	0.654698	0.523531	0.0142991	0.455332	-0.67882	1.38631	1.30057	0.00143266	TRUE
CCGAAT	0.431923	0.471624	0.0145604	0	0.0810815	0.648603	0.990047	0.0423103	TRUE
CCGACA	0.801679	0.446724	0.0142774	0	-0.00285764	0.752235	1.43186	0.00233581	TRUE
CCGACC	0.701983	0.992175	0.0152493	0.192928	-0.00741985	0.976671	1.64457	-0.113173	TRUE
CCGACG	1.23409	0.942008	0.0228279	0.785986	-0.452763	1.38423	1.70353	-0.0385317	TRUE
CCGACT	0.669206	0.580871	0.0139008	0	0.130615	0.602635	1.2806	-0.108005	TRUE
CCGAGA	0.468582	0.571391	0.0134474	0.262875	-0.673681	0.949365	1.17498	-0.10293	TRUE
CCGAGC	0.850559	0.776465	0.0149986	0.216023	-0.861197	0.523238	1.59176	-0.20396	TRUE
CCGAGG	0.532787	0.82823	0.0138381	0.358001	-0.823712	0.79358	0.472313	-0.126778	TRUE
CCGAGT	0.282945	0.43202	0.0138618	0.210847	-0.379234	0.363383	0.795759	0.00935842	TRUE
CCGATA	0.392718	0.518672	0.0151274	0	0.0449454	0.0119547	0.50637	-0.0219994	TRUE
CCGATC	0.527251	0.810576	0.0156532	0	-0.366046	0.627925	1.01393	-0.22434	TRUE
CCGATG	0.684922	0.558155	0.0149863	0.275077	-0.199008	0.808347	0.882472	-0.0333364	TRUE
CCGATT	0.316404	0.402652	0.0142888	0	0.263833	0.0710909	0.592791	-0.0807693	TRUE
CCGCAA	0.710729	0.26266	0.0153921	0	-0.0440566	0.476545	1.33781	-0.0204664	TRUE
CCGCAC	0.581929	0.531479	0.016714	0	-0.429952	0.631682	1.36086	-0.222141	TRUE
CCGCAG	0.74636	0.473328	0.0146645	-0.178751	-0.57426	0.712689	1.27191	-0.0763183	TRUE
CCGCAT	0.606904	0.401145	0.0162272	0	-0.291258	0.315808	1.11722	0.063395	TRUE
CCGCCA	0.648699	0.682176	0.0139514	-0.119104	-0.800387	0.875016	1.65487	0.04568	TRUE
CCGCCC	0.570975	0.754239	0.0148554	0	-0.652399	0.578477	1.12405	0.15852	TRUE
CCGCCG	1.24998	1.32736	0.0206166	0.386827	-0.907158	1.36229	1.90577	-0.0677123	TRUE
CCGCCT	0.323025	0.641406	0.0139112	0	-0.253916	0.822623	0.897865	-0.188418	TRUE
CCGCGA	1.12366	0.687232	0.0181978	0.583426	-0.3857	1.02115	1.46891	-0.125071	TRUE
CCGCGC	0.778857	0.858671	0.0174142	0.485404	-0.633463	0.706012	1.45502	-0.178652	TRUE
CCGCGG	1.10467	0.845098	0.0165342	0.662213	-0.785963	1.03766	0.638153	0.0747023	TRUE
CCGCGT	0.831273	0.611015	0.0207104	0.41117	-0.202279	0.239508	0.925312	-0.0842522	TRUE
CCGCTA	0.673878	0.44855	0.0150957	0	-0.000216421	0.0638538	0.652486	0.118124	TRUE
CCGCTC	0.673784	0.807309	0.0156152	0.224345	-0.327456	0.196652	1.37748	-0.182871	TRUE
CCGCTG	0.799851	0.507251	0.0146683	0.336811	-0.292979	1.01654	1.23202	-0.0582956	TRUE
CCGCTT	0.541698	0.360972	0.0145593	0	0.249509	0.344836	1.16223	-0.067567	TRUE
CCGGAA	0.799697	0.313439	0.0149246	0.524474	-0.643448	1.27596	1.41276	-0.0273961	TRUE
CCGGAC	0.835157	0.589543	0.0161695	0.287952	-0.533645	1.34975	1.66949	-0.0191387	TRUE
CCGGAG	0.806989	0.574031	0.0150938	0.621964	-0.851106	1.58538	1.0889	-0.168857	TRUE
CCGGAT	0.699885	0.381072	0.0154162	0.356536	-0.333572	1.57265	1.31727	-0.0995491	TRUE
CCGGCA	0.782186	0.427075	0.0150492	-0.276103	-1.03048	0.986892	1.26063	-0.0856405	TRUE
CCGGCC	0.58465	0.794542	0.0156717	0	-0.856154	0.907734	1.58538	-0.234468	TRUE
CCGGCG	1.19354	1.15635	0.021153	0.621478	-1.10716	1.59338	1.77864	-0.257594	TRUE
CCGGCT	0.477358	0.535899	0.0144941	0	-0.329792	0.967992	1.06672	-0.121604	TRUE
CCGGGA	0.604479	0.561442	0.0145445	0.590193	-0.907368	0.944185	0.0147132	-0.0456519	TRUE
CCGGGC	0.484019	0.765489	0.0161989	0.453823	-0.870958	0.321707	0.344134	-0.0262601	TRUE
CCGGGG	0.722528	0.627698	0.0155098	0.358305	-1.0356	-0.0622589	-1.26882	0.0517779	TRUE
CCGGGT	0.15833	0.627907	0.0152605	0	-0.679571	-0.231914	-0.916415	-0.283874	TRUE
CCGGTA	0.31423	0.325319	0.0160272	0	-0.0989391	-0.0256852	-0.045262	-0.0533797	TRUE
CCGGTC	0.541826	0.637581	0.0166621	0.220961	-0.552499	0.727258	0.632045	-0.226305	TRUE
CCGGTG	0.616008	0.581711	0.0158657	0.133659	-0.516141	0.861086	0.435435	-0.208942	TRUE
CCGGTT	0.383266	0.243963	0.0154432	0	-0.0080348	0.2948	0.314103	-0.156144	TRUE
CCGTAA	0.0205842	0.16555	0.0159181	0	0.334033	-0.184806	0.213774	0.0437231	TRUE
CCGTAC	0.523945	0.363998	0.0181372	0	-0.254933	0.218021	0.749095	0.0776287	TRUE
CCGTAG	0.104821	0.348027	0.0164088	-0.348236	-0.818262	-0.553393	0.20735	-0.0547089	TRUE
CCGTAT	0.147572	0.242278	0.0169312	0	0.303983	0.0500458	0.472508	0.0646331	TRUE
CCGTCA	0.560633	0.322749	0.0151836	0.346737	-0.226483	0.776631	1.1427	0.019998	TRUE
CCGTCC	0.495118	0.723329	0.0160502	0.395418	-0.606971	0.590035	1.0762	-0.112499	TRUE
CCGTCG	0.907199	1.02996	0.0230663	0.857404	-0.693532	1.39855	1.65302	-0.0207005	TRUE
CCGTCT	-0.0101353	0.392687	0.0149394	0.336686	0.310516	0.608018	0.715698	0.328631	TRUE
CCGTGA	0.490288	0.318669	0.01452	0.355628	0.033627	0.775743	0.8864	0.148376	TRUE
CCGTGC	0.512917	0.488551	0.0165	0.204509	-0.339992	0.656919	1.17186	0.00496087	TRUE
CCGTGG	0.640082	0.630624	0.0147533	0.447038	-0.789293	0.804131	0.23928	-0.058804	TRUE
CCGTGT	0.299054	0.267385	0.0150398	0.180404	-0.134569	-0.0328115	0.788022	-0.0300016	TRUE
CCGTTA	0.129379	0.3838	0.0148027	-0.282791	0.173005	-0.618179	0.158703	0.0665111	TRUE
CCGTTC	0.355125	0.641569	0.015973	0.196478	-0.114926	0.684048	1.17526	0.051568	TRUE
CCGTTG	0.238545	0.33012	0.0156299	0.241138	-0.0800339	0.466112	0.612625	0.267405	TRUE
CCGTTT	-0.0018702	0.142859	0.0143474	0	0.290173	-0.147027	0.0704647	0.161265	TRUE
CCTAAA	-0.233399	-0.0838027	0.00327095	-0.562132	0.674786	-0.6614	0.270883	0.010195	FALSE
CCTAAC	-0.231347	0.144906	0.00522554	-0.366975	1.67468	-0.345758	0.62221	0.0647558	FALSE
CCTAAG	-0.174186	0.165538	0.00367707	-0.380136	0.351053	-0.115579	0.197048	0.0899799	FALSE
CCTAAT	-0.358237	0.0878697	0.00373076	-0.62799	1.64034	-0.819436	0.0176719	0.0823486	FALSE
CCTACA	0.300895	0.0372583	0.00452998	0	-0.0647255	0.156406	1.36903	0.208655	FALSE
CCTACC	0.248394	0.153623	0.00595865	0	-0.300073	0.376124	0.788331	0.0431225	FALSE
CCTACG	0.851821	0.371907	0.0162441	0.381698	-0.476986	0.961602	1.16077	0.00509849	TRUE
CCTACT	0.0883996	0.0173652	0.00431282	0	0.381504	-0.00801264	0.713936	0.326623	FALSE
CCTAGA	-0.136314	0.374348	0.00386767	-0.468618	-0.415772	-0.530233	0.258734	-0.0667347	FALSE
CCTAGC	-0.210974	0.327281	0.005516	-0.607868	-0.740291	-0.438166	0.503023	0.0571567	FALSE
CCTAGG	-0.448713	0.468521	0.00430854	-0.46515	-0.836611	-0.701112	-0.228554	-0.1326	FALSE
CCTAGT	-0.290224	0.201966	0.00423077	-0.516932	-0.275945	-1.21427	-0.214574	-0.273226	FALSE
CCTATA	-0.243739	0.085549	0.00548473	-0.598657	0.265388	-0.898668	0.0546941	0.0794298	FALSE
CCTATC	0.00305294	0.099167	0.0062804	-0.285377	0.18115	-0.00155806	0.438307	0.164441	FALSE
CCTATG	0.217261	0.207534	0.00581891	-0.20051	-0.0365736	-0.313043	0.292067	0.00637207	FALSE
CCTATT	-0.269003	-0.011213	0.00470073	-0.519542	0.18889	-0.999803	-0.212263	0.240874	FALSE
CCTCAA	0.164174	0.0673602	0.00404248	0	0.326255	0.250267	1.17543	0.117766	FALSE
CCTCAC	0.162611	0.10318	0.00540636	0	0.825628	-0.0786585	1.02109	-0.038951	FALSE
CCTCAG	-0.0060777	0.184594	0.0038293	0	-0.203362	0.0884286	0.90954	-0.0451344	FALSE
CCTCAT	0.101637	0.107169	0.00459317	0	0.716871	0.0152715	0.794918	0.0853737	FALSE
CCTCCA	0.237331	0.32636	0.00400984	0	-0.333248	0.517894	1.41511	-0.197669	FALSE
CCTCCC	-0.184489	0.334189	0.00560869	0	-0.554575	0.0803499	1.30387	-0.194517	FALSE
CCTCCG	0.455844	0.631024	0.0149134	0.531515	-0.619345	0.887809	1.16283	-0.0687851	TRUE
CCTCCT	0.0727998	0.222554	0.00408921	0	0.207474	0.241109	1.28084	-0.179043	FALSE
CCTCGA	0.515673	0.865301	0.0126116	0.378096	-0.831855	0.99466	1.28564	0.0996111	TRUE
CCTCGC	0.545855	0.770382	0.0138555	0.374005	-0.655312	0.415072	1.28191	-0.0231781	TRUE
CCTCGG	0.35363	0.799997	0.0138381	0.482998	-0.712423	0.840617	0.886573	-0.0391478	TRUE
CCTCGT	0.250213	0.798355	0.014148	0.28442	-0.175881	0.429727	0.899619	-0.1753	TRUE
CCTCTA	0.0460267	0.139694	0.00447126	-0.215389	0.236703	-0.390852	0.424533	-0.0945745	FALSE
CCTCTC	0.00966285	0.194205	0.00527163	0	0.0762071	0.417884	-0.118246	0.0909977	FALSE
CCTCTG	0.0609417	0.132124	0.00396436	0.205579	0.12399	0.230192	0.788158	-0.137877	FALSE
CCTCTT	-0.0340911	0.108428	0.00386721	-0.37097	0.298029	-0.132627	0.229768	0.0440039	FALSE
CCTGAA	0.254347	-0.00813309	0.00334373	0	0.31897	0.697505	1.03021	0.0174316	FALSE
CCTGAC	0.0577256	0.170503	0.00540448	0	1.07784	0.696742	1.06867	-0.121212	FALSE
CCTGAG	0.110991	0.179819	0.00396666	0	-0.0301652	0.57474	0.689573	-0.13391	FALSE
CCTGAT	0.164236	0.162845	0.0039878	0	0.901923	0.461697	0.557956	-0.0576437	FALSE
CCTGCA	0.38424	0.146008	0.00447534	0.332288	-0.360044	0.655551	1.23623	-0.12073	FALSE
CCTGCC	0.121882	0.350718	0.005722	0.150925	-0.435555	0.87168	1.56612	0.107125	FALSE
CCTGCG	0.851423	0.428429	0.0150979	0.584024	-0.671174	1.01972	1.25142	-0.237951	TRUE
CCTGCT	0.357265	0.167981	0.00397429	0.416415	0.0956032	0.404442	1.39756	-0.237213	FALSE
CCTGGA	0.4806	0.411229	0.00391785	0.406891	-0.508506	1.31226	1.10774	-0.412114	FALSE
CCTGGC	0.184569	0.481358	0.00562152	0	-0.704585	0.697346	0.963128	-0.229964	FALSE
CCTGGG	0.0573813	0.506744	0.00453887	0.276524	-0.987204	0.0065293	-0.780282	-0.390955	FALSE
CCTGGT	0.295001	0.42321	0.00440381	0	-0.401297	-0.013745	-0.180022	-0.311871	FALSE
CCTGTA	-0.349451	0.0712002	0.00447462	-0.278626	-0.00870934	-0.557922	0.466365	-0.0423932	FALSE
CCTGTC	0.0409259	0.112932	0.00530609	0	0.00573346	0.485672	0.509454	0.0745917	FALSE
CCTGTG	0.176038	0.111823	0.00417879	0.148583	-0.133837	0.171342	0.14671	0.0108911	FALSE
CCTGTT	-0.0752563	0.000643	0.00388882	0	0.29448	-0.679229	-0.0258054	-0.267516	FALSE
CCTTAA	-0.295205	0.0731481	0.00338628	-0.629174	0.776738	-1.13447	0.0608787	0.103022	FALSE
CCTTAC	0.0669764	0.0789614	0.00570484	-0.32236	0.82431	-0.242534	0.706734	0.0675318	FALSE
CCTTAG	-0.31904	0.238367	0.00400558	-0.773163	-0.147828	-0.994806	-0.392572	-0.21001	FALSE
CCTTAT	-0.157905	0.0372789	0.00438587	-0.537389	0.770081	-0.677323	-0.194141	-0.00384995	FALSE
CCTTCA	0.20393	0.00349481	0.00363562	0	0.161428	0.396327	0.966416	0.000837901	FALSE
CCTTCC	0.0814191	0.0897509	0.00541255	0	-0.0711432	0.465223	0.45243	0.120054	FALSE
CCTTCG	0.722063	0.51266	0.0145123	0.414205	-0.538591	0.870482	0.676938	-0.0274014	TRUE
CCTTCT	0.0214846	-0.0120954	0.00369426	0	0.492836	0.277967	1.06211	0.295599	FALSE
CCTTGA	-0.071527	0.171156	0.00389552	0	0.0255001	0.264731	0.804981	0.301212	FALSE
CCTTGC	0.0455441	0.253576	0.0057991	0	-0.357297	-0.047418	0.763139	-0.0828551	FALSE
CCTTGG	0.0110298	0.426222	0.00445078	0.141283	-0.471249	0.356065	-0.168474	0.208904	FALSE
CCTTGT	-0.16376	0.174583	0.00441547	-0.206705	0.214008	-0.654943	0.167808	-0.0192761	FALSE
CCTTTA	-0.24974	-0.0281253	0.00379813	-0.881201	0.326624	-1.19201	-0.18132	0.218042	FALSE
CCTTTC	-0.199743	-0.121	0.00520776	-0.295978	0.381654	-0.186429	-0.062915	0.0362327	FALSE
CCTTTG	-0.0149707	0.0452625	0.00398788	-0.241131	-0.00390178	-0.351219	-0.0760626	0.113719	FALSE
CCTTTT	-0.414213	-0.241055	0.00372821	-0.776805	0.547713	-1.12302	-0.315212	0.184114	FALSE
CGAAAA	0.424066	-0.00954532	0.0139977	0	-0.125448	0.456151	0.78861	0.0563312	TRUE
CGAAAC	0.256263	0.1887	0.0158661	0.330752	0.0262667	0.710621	1.00874	0.0469379	TRUE
CGAAAG	0.53131	0.295567	0.0146415	0	-0.556294	0.625142	0.702374	-0.143025	TRUE
CGAAAT	0.340422	0.105839	0.014154	0	0.178181	0.283317	0.489082	0.0136923	TRUE
CGAACA	0.499521	0.475603	0.0143861	0	-0.252931	0.593475	1.09755	-0.00732063	TRUE
CGAACC	0.613287	0.675604	0.0161202	0.4046	0.130657	0.69784	1.04162	-0.566781	TRUE
CGAACG	0.813975	0.633468	0.0248985	0.61392	-0.409559	1.08442	0.901985	-0.0898423	TRUE
CGAACT	-0.014975	0.538827	0.0141863	0.321383	0.238919	0.590691	0.700147	-0.118081	TRUE
CGAAGA	0.747962	0.491765	0.0137644	0.749564	-0.50975	1.94388	1.80597	-0.0666347	TRUE
CGAAGC	0.700253	0.478763	0.0154619	0.640487	-0.621647	1.13498	1.48101	-0.0948177	TRUE
CGAAGG	0.569901	0.534333	0.0145123	0.273542	-0.607876	0.836803	0.448043	-0.131552	TRUE
CGAAGT	0.376855	0.251285	0.0141205	0.352821	-0.0949018	0.691015	0.824344	0.0289708	TRUE
CGAATA	0.187706	0.327359	0.0144735	0	0.319486	0.115978	0.524663	0.0793476	TRUE
CGAATC	0.485084	0.411442	0.0156059	0.352381	-0.0202447	0.749022	0.937992	-0.00173471	TRUE
CGAATG	0.43956	0.520702	0.0147147	0.206913	0.00511107	0.64913	0.537897	0.0135347	TRUE
CGAATT	0.290032	0.330505	0.0141764	0	0.312794	0.209293	0.291567	0.169105	TRUE
CGACAA	0.772679	0.408478	0.0137593	0	0.183639	0.930963	1.50483	-0.0300453	TRUE
CGACAC	0.7556	0.490086	0.015564	0	-0.247002	0.887095	1.32768	0.0186887	TRUE
CGACAG	0.479197	0.471172	0.0138745	0	-0.720263	1.00861	1.25522	-0.104536	TRUE
CGACAT	0.703375	0.387872	0.0144634	0.285766	0.160041	0.862346	1.11135	0.0415218	TRUE
CGACCA	0.825531	0.942697	0.013497	0.528515	-0.4187	0.953371	1.37138	-0.234877	TRUE
CGACCC	0.821732	0.900822	0.0152521	0.219027	-0.38088	0.156831	1.92141	0.0704898	TRUE
CGACCG	1.15965	0.823909	0.0245154	0.577596	-0.713818	1.35472	1.1448	-0.297874	TRUE
CGACCT	0.66441	0.953257	0.0135798	0.287885	0.00756399	0.96906	1.27361	-0.247142	TRUE
CGACGA	1.47615	0.947612	0.0224183	0.805144	-0.35671	1.80691	1.91714	-0.0565745	TRUE
CGACGC	1.21653	0.922058	0.023188	0.739627	-0.559697	1.65025	1.92879	-0.0900905	TRUE
CGACGG	1.2678	0.742436	0.0230663	0.824697	-0.549872	1.6299	1.20423	-0.0556777	TRUE
CGACGT	1.12606	0.891049	0.0234792	0.644475	-0.205074	1.35932	1.54569	0.104944	TRUE
CGACTA	0.664586	0.587777	0.0135989	0	0.585817	0.535551	1.01514	0.0797507	TRUE
CGACTC	0.69802	0.556303	0.0147099	0	-0.271223	0.951476	1.57282	-0.14834	TRUE
CGACTG	0.726108	0.523477	0.0135128	0.514977	0.0724501	1.22055	1.28886	-0.105489	TRUE
CGACTT	0.615798	0.614317	0.0130386	0	0.386377	0.769694	0.513368	-0.0222101	TRUE
CGAGAA	0.749719	0.392705	0.0125934	0	-0.249876	0.831809	1.07265	-0.0224942	TRUE
CGAGAC	0.136048	0.579038	0.0147384	0	-0.430476	0.937099	1.20491	-0.128737	TRUE
CGAGAG	0.680771	0.567846	0.0134485	0.390087	-0.724395	0.817755	0.633564	-0.114876	TRUE
CGAGAT	0.275095	0.555897	0.0133316	0.347876	-0.399025	0.873813	0.694547	0.0429613	TRUE
CGAGCA	0.745481	0.69897	0.0132466	0	-0.620106	0.245229	1.04677	-0.0438902	TRUE
CGAGCC	0.783948	0.924662	0.0147439	0.281322	-0.737548	0.795217	1.40704	-0.447032	TRUE
CGAGCG	1.1055	0.564271	0.0236239	0.531381	-0.869998	0.973429	0.899598	-0.104062	TRUE
CGAGCT	0.81258	0.729128	0.0129918	0	-0.284865	0.608648	0.82934	-0.0853161	TRUE
CGAGGA	0.925834	0.663912	0.0130051	0.470774	-0.628321	1.44618	1.17358	-0.106512	TRUE
CGAGGC	0.507989	0.70873	0.0146927	0.427044	-0.784667	0.678196	1.03257	-0.280391	TRUE
CGAGGG	0.67178	0.822822	0.0139234	0.233398	-1.04147	0.0802443	-0.80981	0.0390865	TRUE
CGAGGT	0.293763	0.79588	0.0135114	0	-0.299844	0.140273	-0.302845	-0.142823	TRUE
CGAGTA	0.0487356	0.475923	0.013309	0	0.0235858	0.0299553	0.196426	0.00563986	TRUE
CGAGTC	0.613306	0.347399	0.0143277	0.398949	-0.381834	0.786257	0.773081	-0.0161657	TRUE
CGAGTG	0.646403	0.535294	0.0135244	0.164935	-0.42516	0.601707	0.425483	-0.0823131	TRUE
CGAGTT	0.468032	0.501284	0.0129513	0	-0.0219355	-0.00334967	0.5462	0.0320818	TRUE
CGATAA	0.127576	0.338913	0.0139219	0	0.607544	-0.371435	0.336374	-0.00645917	TRUE
CGATAC	0.491242	0.494323	0.01634	0	-0.194024	0.478993	0.731124	0.148695	TRUE
CGATAG	-0.0123573	0.589419	0.0152571	-0.371839	-0.505127	-0.609108	0.0198179	-0.0597468	TRUE
CGATAT	0.24111	0.359334	0.0149519	0	0.0656459	-0.111457	0.183364	0.043403	TRUE
CGATCA	0.359288	0.709017	0.0137922	0	-0.169434	0.286047	0.754633	-0.0660955	TRUE
CGATCC	0.369523	0.649752	0.0154976	0.447005	-1.12726	0.473294	1.08255	0.0917397	TRUE
CGATCG	0.774998	1.02119	0.0242046	0.516722	-0.520804	1.05648	0.884207	0.0522862	TRUE
CGATCT	-0.194508	0.716699	0.0138839	0	0.260606	0.451518	0.664711	0.103383	TRUE
CGATGA	0.673171	0.51863	0.0139725	0.512126	0.163187	0.783647	0.810506	0.0739588	TRUE
CGATGC	0.632324	0.447158	0.0161033	0.283141	-0.184389	0.610504	0.887234	0.0371218	TRUE
CGATGG	0.542005	0.718225	0.0144529	0.422163	-0.626729	0.89734	0.280044	0.0435055	TRUE
CGATGT	0.451207	0.496865	0.0147415	0	0.219315	0.288144	0.500394	-0.0963702	TRUE
CGATTA	0.175952	0.354931	0.0132054	-0.393272	0.374082	-0.496325	-0.0657547	0.133246	TRUE
CGATTC	-0.0327147	0.348593	0.0147162	0	0.158686	0.450079	0.71358	0.151137	TRUE
CGATTG	0.260255	0.388939	0.0151126	0.149142	0.0748531	0.298209	0.334387	0.219323	TRUE
CGATTT	0.112359	0.263844	0.0129083	0	0.485799	-0.252623	0.0391661	0.213652	TRUE
CGCAAA	0.465556	0.139987	0.0148187	0	-0.0473382	0.164086	0.921619	0.0159183	TRUE
CGCAAC	0.691523	0.400281	0.0171861	0.385633	0.158012	0.943412	1.4423	-0.0233117	TRUE
CGCAAG	0.846349	0.472476	0.0153669	0	-0.678345	0.643174	0.981253	0.0146075	TRUE
CGCAAT	0.153167	0.357434	0.0162297	0	0.163261	0.10125	0.566962	0.143921	TRUE
CGCACA	0.421316	0.411138	0.0153777	0	-0.737046	-0.047794	1.13843	-0.137722	TRUE
CGCACC	0.449395	0.751945	0.0173402	0.280494	-0.533249	0.645495	1.622	-0.0790411	TRUE
CGCACG	0.771846	0.839421	0.0257312	0.603618	-0.516071	0.830987	1.29338	-0.208384	TRUE
CGCACT	0.447682	0.487251	0.0155205	0	0.140545	0.292026	0.802797	0.0654266	TRUE
CGCAGA	0.680187	0.498625	0.014378	0	-0.516957	0.799707	1.16024	-0.162097	TRUE
CGCAGC	0.829351	0.528274	0.0160589	-0.402406	-0.533035	0.885169	1.52046	-0.0631386	TRUE
CGCAGG	0.61826	0.63506	0.0150979	0	-0.816054	0.304443	0.328946	-0.0250244	TRUE
CGCAGT	0.329427	0.407485	0.0149479	0	-0.00664903	0.343696	0.732341	-0.0913238	TRUE
CGCATA	0.0835322	0.50188	0.0165917	0	-0.00717607	-0.144286	0.463739	-0.0131395	TRUE
CGCATC	0.765325	0.468769	0.0172517	0.409956	-0.398383	0.862298	1.42121	-0.00311436	TRUE
CGCATG	0.399843	0.481358	0.0169038	0	-0.347837	0.228111	0.558355	0.0630181	TRUE
CGCATT	0.258063	0.338327	0.0159488	0	0.211278	0.00752715	0.459227	0.163931	TRUE
CGCCAA	0.860536	0.509306	0.0142609	0	-0.220468	0.881801	1.52965	0.0527716	TRUE
CGCCAC	0.3294	0.532979	0.0155425	0	-0.385055	0.933489	1.84644	-0.0348367	TRUE
CGCCAG	0.817118	0.630832	0.0140483	0.297979	-0.722081	0.832288	1.4397	0.0186977	TRUE
CGCCAT	0.362551	0.524595	0.0148536	0	-0.105445	0.71455	1.15064	0.104549	TRUE
CGCCCA	0.255805	0.86378	0.0137783	0.224968	-0.606728	0.307091	1.48646	-0.0970944	TRUE
CGCCCC	0.665195	0.870905	0.0161164	0	-0.796821	0.255131	0.686323	0.337483	TRUE
CGCCCG	0.427659	0.653213	0.0240954	0.635762	-0.865426	0.856116	1.03548	0.0425053	TRUE
CGCCCT	0.707407	0.771521	0.0139718	0.299247	-0.403644	-0.0600676	1.07477	0.152583	TRUE
CGCCGA	1.24397	1.07918	0.0208251	0.45021	-0.532835	1.42515	1.93724	-0.0964743	TRUE
CGCCGC	1.29341	1.22531	0.0199287	0.352535	-0.608485	1.10211	2.00098	-0.210929	TRUE
CGCCGG	1.11713	1.00616	0.021153	0.745876	-0.934944	1.49543	1.2711	-0.0925479	TRUE
CGCCGT	0.956739	0.957072	0.0227973	0.478691	-0.393903	0.814699	1.82852	0.173101	TRUE
CGCCTA	0.510644	0.571727	0.0141566	0	0.206175	0.622433	0.892726	-0.0763846	TRUE
CGCCTC	0.302528	0.63175	0.015217	0	-0.377442	1.0654	1.30254	0.0624528	TRUE
CGCCTG	0.27845	0.537557	0.0141236	0.445463	-0.212244	1.13367	1.20346	-0.21457	TRUE
CGCCTT	0.49393	0.590095	0.0139343	0	0.0497425	0.409707	1.62756	-0.216896	TRUE
CGCGAA	0.769594	0.425969	0.0209751	0.542473	-0.290323	0.610414	1.14468	-0.00104815	TRUE
CGCGAC	1.13279	0.755288	0.0205704	0.746554	-0.458084	1.14421	1.49069	-0.146608	TRUE
CGCGAG	1.08101	0.807309	0.0188571	0.502652	-0.696508	0.212315	0.729653	-0.0926493	TRUE
CGCGAT	0.0792567	0.705601	0.0219228	0.490818	-0.178193	0.629039	0.728111	0.00530537	TRUE
CGCGCA	0.911847	0.840299	0.0199233	0.34961	-0.510769	0.389487	1.0835	0.0349975	TRUE
CGCGCC	0.570495	0.862472	0.0205675	0.622288	-0.642509	0.85279	1.50686	0.0440547	TRUE
CGCGCG	0.977434	0.69897	0.0228748	0.725307	-0.469175	0.367954	0.495931	-0.0208531	TRUE
CGCGCT	1.08478	0.676694	0.0181863	0.39309	-0.0486106	0.238793	0.802631	-0.124917	TRUE
CGCGGA	1.09507	0.621955	0.0179094	0.784468	-0.563908	1.24129	1.17405	-0.000961095	TRUE
CGCGGC	1.18082	0.508155	0.0176298	0	-0.380098	1.10186	1.42544	-0.0136604	TRUE
CGCGGG	0.952932	0.567298	0.0171069	0.640248	-0.735083	0.291169	-0.532695	0.0381131	TRUE
CGCGGT	0.382963	0.653213	0.0203404	0.296009	-0.171132	0.120754	0.0360687	-0.0650811	TRUE
CGCGTA	0.543833	0.538867	0.0250084	0	-0.271476	-0.350521	0.154547	0.00833361	TRUE
CGCGTC	0.779355	0.763428	0.0215009	0.675355	-0.131149	0.610803	1.43892	-0.110601	TRUE
CGCGTG	0.746688	0.753328	0.0220373	0.357477	-0.420326	-0.0677126	0.374615	0.0179467	TRUE
CGCGTT	0.498537	0.594998	0.0218556	0.315967	0.0472075	-0.265528	0.20644	0.0363488	TRUE
CGCTAA	0.0636787	0.390935	0.0141785	0	1.37087	-0.372741	0.48034	0.0241351	TRUE
CGCTAC	0.901774	0.431208	0.0165185	0.302041	-0.329351	0.674659	0.821129	0.0427821	TRUE
CGCTAG	0.120586	0.457104	0.014733	-0.399215	-0.614023	-0.705616	0.144945	-0.13799	TRUE
CGCTAT	0.49406	0.415721	0.01577	0	0.0760623	-0.0657939	0.392672	0.101357	TRUE
CGCTCA	0.589197	0.721833	0.0143195	0	0.629258	0.148751	0.912284	-0.154614	TRUE
CGCTCC	0.62955	0.642747	0.0157672	0.260189	-0.439917	0.495872	1.40698	-0.175582	TRUE
CGCTCG	0.871244	1	0.0236239	0.486521	-0.685652	0.319683	0.883636	-0.124145	TRUE
CGCTCT	0.248146	0.597651	0.0143746	0	0.159974	0.129013	0.310862	-0.0808575	TRUE
CGCTGA	0.613586	0.429662	0.0138329	0.544696	0.606867	0.998	1.15602	-0.106579	TRUE
CGCTGC	0.896087	0.550439	0.0157174	0.41792	-0.507804	1.02595	1.39145	-0.0282513	TRUE
CGCTGG	0.796942	0.745215	0.0142634	0	-0.837169	0.97651	0.605791	-0.0825194	TRUE
CGCTGT	0.511569	0.389842	0.0144312	0.247734	-0.0183063	0.280746	0.638597	-0.117186	TRUE
CGCTTA	0.161264	0.332064	0.0140978	0	0.531716	-0.46843	0.237101	0.237432	TRUE
CGCTTC	0.696256	0.297894	0.0154002	0.396871	0.16966	0.769341	1.16551	0.329368	TRUE
CGCTTG	-0.0516765	0.515721	0.0144904	0	-0.207252	0.373515	0.632825	0.175699	TRUE
CGCTTT	0.295757	0.209373	0.0140209	0	0.208364	-0.263099	0.285162	-0.0681373	TRUE
CGGAAA	0.620805	0.111543	0.0142237	0	-0.349869	1.03619	0.955303	0.0672192	TRUE
CGGAAC	0.812626	0.343983	0.0165829	0.618011	-0.24881	1.30414	1.27521	-0.0609617	TRUE
CGGAAG	0.760678	0.295185	0.0147396	0.528379	-0.829584	1.46996	0.889752	-0.0788629	TRUE
CGGAAT	0.461361	0.198046	0.0147216	0.487227	-0.04594	1.04938	0.716379	0.0731149	TRUE
CGGACA	0.794254	0.474574	0.0145624	0	-0.623914	0.994617	1.21901	-0.0242144	TRUE
CGGACC	0.967464	0.681241	0.0163108	0.446591	-0.603731	1.3224	1.55595	-0.310579	TRUE
CGGACG	0.991443	0.897016	0.0250372	0.841168	-0.720395	1.45691	1.10349	0.00817195	TRUE
CGGACT	0.645786	0.400618	0.0144593	0.444132	0.153891	0.930647	1.02977	-0.128237	TRUE
CGGAGA	0.742363	0.448967	0.0143698	0.598942	-0.514887	1.4439	1.14777	-0.125261	TRUE
CGGAGC	0.785908	0.590837	0.016188	0.618011	-0.78605	1.61632	1.37768	-0.175648	TRUE
CGGAGG	0.556449	0.620083	0.0149134	0.385401	-0.92537	0.950759	0.116623	-0.238098	TRUE
CGGAGT	0.243204	0.308209	0.0148207	0.43018	-0.420043	1.05573	0.885523	-0.0127351	TRUE
CGGATA	0.425079	0.253797	0.015227	0	-0.258482	0.735753	0.582359	-0.0278278	TRUE
CGGATC	0.378462	0.60206	0.01633	0.439051	-0.885895	1.46885	1.50921	-0.0437335	TRUE
CGGATG	0.665991	0.363313	0.0152843	0.572788	-0.456424	1.46196	0.800642	0.0411682	TRUE
CGGATT	0.409033	0.26993	0.0148094	0.372249	0.00937471	0.831465	0.85745	0.133578	TRUE
CGGCAA	0.787779	0.225938	0.0144153	0	-0.510631	0.876169	1.08772	-0.0407632	TRUE
CGGCAC	0.733981	0.462181	0.0163154	0	-0.624206	0.921289	1.47206	-0.191972	TRUE
CGGCAG	0.839149	0.393126	0.0144821	0	-1.08698	0.94268	0.89911	-0.0618837	TRUE
CGGCAT	0.639939	0.250455	0.0152051	0	-0.263809	0.834474	0.978292	-0.0577105	TRUE
CGGCCA	0.699553	0.756778	0.0138862	0.141877	-0.948837	0.874504	1.44066	-0.393606	TRUE
CGGCCC	0.848418	0.919732	0.0155817	0	-1.14846	0.389142	1.33158	-0.179688	TRUE
CGGCCG	0.974904	0.879178	0.0238171	0.460381	-0.788576	1.34539	1.31427	-0.123327	TRUE
CGGCCT	0.356479	0.668452	0.013848	0	-0.23258	0.783111	1.5006	-0.124522	TRUE
CGGCGA	1.23129	0.823909	0.0204309	0.686314	-0.575751	1.77379	1.58313	-0.130684	TRUE
CGGCGC	1.25187	1.46736	0.0212077	0.594612	-0.747279	1.34936	1.75373	-0.0291671	TRUE
CGGCGG	1.28323	0.792392	0.0206166	0.720755	-1.0496	1.44503	0.633056	-0.090978	TRUE
CGGCGT	0.933883	0.870905	0.0226164	0.570002	-0.596744	1.15978	1.32127	-0.0731501	TRUE
CGGCTA	0.219309	0.377564	0.0141254	0	0.230461	0.478454	0.754728	-0.114902	TRUE
CGGCTC	0.402123	0.537119	0.0153193	0	-0.381893	0.95062	1.25725	-0.12849	TRUE
CGGCTG	0.782675	0.430348	0.0140923	0.248952	-0.194025	1.25619	1.00859	-0.255496	TRUE
CGGCTT	0.548964	0.407896	0.0136278	0	-0.0727992	0.662558	1.01959	0.0266908	TRUE
CGGGAA	0.646978	0.269387	0.0136856	0.392296	-0.572309	0.47029	-0.246626	0.0885819	TRUE
CGGGAC	0.877118	0.574577	0.015656	0.486235	-0.641915	0.615173	0.00824618	0.00144668	TRUE
CGGGAG	0.398388	0.605664	0.0142032	0.496055	-0.872093	0.613467	-0.712442	-0.0559187	TRUE
CGGGAT	0.517088	0.514105	0.0142873	0.4197	-0.350856	0.591628	-0.406933	0.177805	TRUE
CGGGCA	0.449596	0.632023	0.0144222	0.387451	-1.08996	-0.0407288	-0.225211	-0.0687355	TRUE
CGGGCC	0.882016	0.80956	0.0156986	0.24168	-0.838057	0.449175	0.498155	-0.199864	TRUE
CGGGCG	0.44411	0.778151	0.0240954	0.335042	-0.959084	0.351636	-0.486187	-0.124738	TRUE
CGGGCT	0.596644	0.734474	0.0141305	0	-0.536363	-0.120992	-0.411932	0.0119469	TRUE
CGGGGA	0.625653	0.594002	0.0144474	0.319661	-0.891019	0.0642234	-0.982085	0.0285685	TRUE
CGGGGC	0.691694	0.716003	0.0161219	0.290598	-0.982147	-0.0906242	-0.754769	0.0559852	TRUE
CGGGGG	0.565496	0.793946	0.016094	0.102356	-1.20212	-1.03264	-2.09635	0.0991911	TRUE
CGGGGT	0.117096	0.695004	0.0151614	0	-0.544974	-0.877809	-1.6993	0.0751758	TRUE
CGGGTA	0.293284	0.46391	0.0145839	0	-0.420899	-0.959877	-1.4905	0.0705471	TRUE
CGGGTC	0.553826	0.587134	0.0155739	0	-0.435059	-0.068227	-0.53759	-0.132157	TRUE
CGGGTG	0.26792	0.563758	0.014806	0	-0.774232	-0.497988	-1.51407	-0.15179	TRUE
CGGGTT	-0.129682	0.524826	0.0142748	0	-0.275451	-0.923585	-1.31766	-0.0511039	TRUE
CGGTAA	-0.0705318	0.238634	0.0147249	0	0.505311	-0.553529	-0.795601	0.138654	TRUE
CGGTAC	0.617859	0.231833	0.01723	0.363696	-0.227598	0.300971	0.26564	-0.0311845	TRUE
CGGTAG	0.00163506	0.314394	0.0154013	-0.529853	-0.745658	-0.590976	-0.781242	0.0317383	TRUE
CGGTAT	0.218094	0.23588	0.0159133	0	-0.064074	-0.187921	-0.449837	0.163526	TRUE
CGGTCA	0.576845	0.427945	0.0146667	0	-0.281915	0.334312	0.414787	-0.0724702	TRUE
CGGTCC	0.628876	0.692237	0.0163385	0.430637	-0.635375	0.544266	0.949082	-0.278223	TRUE
CGGTCG	0.74905	1.21307	0.0245154	0.482988	-0.484115	0.81469	0.330946	-0.203737	TRUE
CGGTCT	0.280881	0.527492	0.0147811	0.261275	0.21062	0.0684572	0.0896736	-0.0746607	TRUE
CGGTGA	0.327225	0.379928	0.0147201	0	-0.042163	0.855301	0.215741	-0.0780466	TRUE
CGGTGC	0.700337	0.471369	0.0169917	0	-0.564623	0.496188	0.687689	-0.0661158	TRUE
CGGTGG	0.387318	0.542292	0.0152755	0	-0.602318	0.728488	-0.42685	-0.0217428	TRUE
CGGTGT	0.351731	0.309985	0.0154165	0	-0.10965	0.0786219	0.246358	0.100561	TRUE
CGGTTA	0.196911	0.130415	0.0145459	0	0.0743116	-0.64696	-0.200139	0.0775596	TRUE
CGGTTC	0.470397	0.245101	0.0159786	0.358077	-0.0981495	0.613326	0.312841	0.00318818	TRUE
CGGTTG	0.286442	0.261755	0.0152089	0	-0.175412	0.378267	0.0159196	-0.00101768	TRUE
CGGTTT	0.1281	0.0728506	0.0143748	0	0.23551	-0.408312	-0.21088	0.037131	TRUE
CGTAAA	-0.0427136	0.00948844	0.0152235	0	0.126997	-0.748584	0.07374	0.0309151	TRUE
CGTAAC	0.0137668	0.188263	0.0172597	0	1.22637	-0.134572	0.221301	0.0234789	TRUE
CGTAAG	-0.0172708	0.206302	0.0157226	0	-0.3527	-0.396998	-0.472456	0.0915876	TRUE
CGTAAT	-0.206501	0.196639	0.015722	0	0.900859	-0.58362	-0.215329	0.14206	TRUE
CGTACA	0.283474	0.357708	0.0163178	0	-0.229008	-0.0275491	0.655799	0.0896653	TRUE
CGTACC	0.479242	0.514193	0.0179141	0.27673	-0.182738	0.37465	1.12134	0.0576736	TRUE
CGTACG	0.722591	0.438203	0.0281705	0.407808	-0.265786	0.442629	0.44153	-0.120477	TRUE
CGTACT	0.245656	0.288218	0.0160272	0	0.253736	-0.161636	0.406189	0.180982	TRUE
CGTAGA	0.108657	0.38818	0.0157614	0	-0.62419	-0.374944	0.215254	-0.116194	TRUE
CGTAGC	0.085209	0.362819	0.0172228	-0.293952	-0.705972	-0.25057	0.394682	-0.0551006	TRUE
CGTAGG	-0.078245	0.38818	0.0162441	-0.484476	-0.96266	-1.04424	-0.41044	-0.0118103	TRUE
CGTAGT	-0.176245	0.273612	0.0160717	0	-0.197405	-0.99793	-0.449262	-0.126053	TRUE
CGTATA	-0.237489	0.337391	0.0169199	0	0.190812	-0.642299	-0.249347	0.118319	TRUE
CGTATC	0.171032	0.166432	0.0176192	0	0.0473248	0.188036	0.781541	0.142375	TRUE
CGTATG	0.114307	0.232573	0.0168353	0	-0.0103857	-0.0959504	0.0263517	0.199439	TRUE
CGTATT	-0.135551	0.099167	0.0159782	0	0.50645	-0.498037	-0.260867	0.193588	TRUE
CGTCAA	0.663892	0.202544	0.0147249	0.514794	-0.0638845	0.814987	1.32207	0.0434943	TRUE
CGTCAC	0.530591	0.331619	0.0160727	0.400796	0.0886483	0.855936	1.2792	-0.0858651	TRUE
CGTCAG	0.524454	0.364835	0.0145378	0	-0.402646	0.670936	0.928887	-0.0219401	TRUE
CGTCAT	0.476612	0.349382	0.0151098	0.367127	0.273214	0.73852	0.9956	-0.0072723	TRUE
CGTCCA	0.585783	0.77238	0.0141039	0.64005	-0.730317	0.603477	1.21853	-0.146324	TRUE
CGTCCC	0.47781	0.60544	0.0157298	0.218198	-0.0983592	0.348682	0.831514	-0.0978414	TRUE
CGTCCG	0.786001	0.778151	0.0250372	0.752506	-0.618845	1.21438	1.21863	-0.217534	TRUE
CGTCCT	0.53803	0.569875	0.0140463	0.476571	0.0565962	0.715488	0.993439	0.0039811	TRUE
CGTCGA	1.01998	1.21388	0.0223321	0.88529	-0.427326	1.65312	1.63106	0.0464642	TRUE
CGTCGC	0.959691	1.16879	0.0228825	0.885027	-0.338056	1.35063	1.6373	0.00907755	TRUE
CGTCGG	0.956565	0.822355	0.0228279	0.843907	-0.776739	1.54351	1.31961	-0.112531	TRUE
CGTCGT	0.773938	0.949695	0.0237353	0.685215	-0.197175	1.13521	1.53263	-0.0339869	TRUE
CGTCTA	0.392763	0.367977	0.0147349	0	0.332143	0.323026	1.0556	0.187227	TRUE
CGTCTC	-0.03496	0.409414	0.0155634	0.352997	0.290175	0.914311	0.938306	0.147685	TRUE
CGTCTG	0.37069	0.442522	0.0144792	0.574036	0.231898	0.950342	1.13242	0.13419	TRUE
CGTCTT	0.305152	0.37208	0.0140787	0	0.169977	0.34267	0.79905	0.384946	TRUE
CGTGAA	0.351778	0.134624	0.0135148	0.405635	0.0162499	0.849629	0.856971	0.0841712	TRUE
CGTGAC	0.485585	0.391538	0.0156415	0.487775	0.731552	0.790199	1.09345	0.0895546	TRUE
CGTGAG	0.0410584	0.232741	0.0142576	0	-0.475682	0.438456	0.203245	-0.0093186	TRUE
CGTGAT	0.0116929	0.347043	0.0142182	0.31061	0.49142	0.608043	0.795299	-0.108345	TRUE
CGTGCA	0.444375	0.436316	0.014845	0.186454	-0.281646	0.263517	0.763236	0.0729761	TRUE
CGTGCC	0.284605	0.58339	0.0163388	0.436611	-0.351203	0.655392	1.32734	-0.0224729	TRUE
CGTGCG	0.845721	0.656042	0.0257312	0.537857	-0.289367	0.764595	0.671233	-0.0469967	TRUE
CGTGCT	0.568463	0.484558	0.0143772	0.139526	0.282197	0.133853	0.873254	-0.0932457	TRUE
CGTGGA	0.735734	0.575585	0.0138584	0.692539	-0.680827	1.39687	1.02709	0.032529	TRUE
CGTGGC	0.601703	0.593627	0.0156034	0.435742	-0.65773	0.740018	0.699047	-0.131306	TRUE
CGTGGG	0.513748	0.622823	0.0146263	0.366253	-0.741337	0.117335	-0.959022	-0.0443245	TRUE
CGTGGT	0.260939	0.60206	0.0143987	0.292124	-0.0872146	0.0670143	-0.22658	-0.0389475	TRUE
CGTGTA	0.170864	0.310516	0.0147164	0	0.0381236	-0.385423	0.13305	0.0206166	TRUE
CGTGTC	0.422059	0.323763	0.0156745	0.418038	0.0309632	-0.0569033	0.568273	-0.0264371	TRUE
CGTGTG	0.266353	0.292201	0.0146752	0	-0.101761	0.0825694	0.254044	0.0636272	TRUE
CGTGTT	0.0800856	0.244197	0.0142921	0	0.317397	-0.163044	0.216486	0.138678	TRUE
CGTTAA	-0.147219	0.371813	0.0137775	0	0.8838	-0.847898	0.00891969	0.0723636	TRUE
CGTTAC	0.304531	0.357547	0.0160803	0	0.238899	-0.151308	0.180908	0.100165	TRUE
CGTTAG	-0.222338	0.449512	0.0142763	-0.62552	-0.644791	-1.10188	-0.368434	-0.00410164	TRUE
CGTTAT	0.00157144	0.431654	0.0147297	0	0.462017	-0.599082	0.0491294	0.266388	TRUE
CGTTCA	0.285569	0.550178	0.0138762	0	0.321908	0.149354	0.633392	0.192418	TRUE
CGTTCC	0.351121	0.676694	0.0157159	0.394966	-0.0599666	0.531725	1.02324	0.0148306	TRUE
CGTTCG	0.744027	0.658011	0.0248985	0.601263	-0.398065	0.77492	0.75318	0.210236	TRUE
CGTTCT	0.136096	0.60206	0.0138942	0	0.362043	0.0680394	0.232302	0.286184	TRUE
CGTTGA	0.128525	0.312246	0.0147272	0	0.519033	0.501989	0.672216	0.138501	TRUE
CGTTGC	0.247937	0.339576	0.0164708	0.190903	-0.097571	0.316294	0.822364	0.150958	TRUE
CGTTGG	0.23479	0.442466	0.0155329	0.289642	-0.629624	0.538422	-0.0579141	0.139678	TRUE
CGTTGT	0.0306224	0.298366	0.014878	0	0.0958332	-0.229552	-0.110409	0.182606	TRUE
CGTTTA	-0.119693	0.178613	0.0136374	0	0.517077	-0.804283	-0.165858	0.186813	TRUE
CGTTTC	0.0863585	0.111732	0.0150402	0	0.28647	0.117083	0.255073	0.275041	TRUE
CGTTTG	0.126094	0.293524	0.013958	0	0.00601339	0.170087	-0.0614448	0.0259082	TRUE
CGTTTT	-0.162606	0.004111	0.0135625	0	0.521459	-0.462603	-0.494791	0.261039	TRUE
CTAAAA	-0.473998	-0.289471	0.00279372	-0.424285	0.819968	-1.10132	-0.0620998	0.0545872	FALSE
CTAAAC	-0.182737	-0.121487	0.00472742	-0.455978	0.7858	-0.466057	0.236863	0.0180826	FALSE
CTAAAG	-0.0638405	-0.0171388	0.00353247	-0.363656	0.551409	-0.256025	-0.0228452	0.120561	FALSE
CTAAAT	-0.476495	-0.217552	0.00304573	-0.492822	0.870128	-1.1772	-0.458002	0.120038	FALSE
CTAACA	-0.315632	-0.0280877	0.00345475	0	1.55774	-0.645937	0.305754	0.127418	FALSE
CTAACC	-0.186074	0.249614	0.00528881	-0.217211	1.78686	-0.485604	0.511028	0.0479213	FALSE
CTAACG	0.0294558	0.341112	0.0142763	0	1.5735	-0.230458	0.331313	0.0123519	TRUE
CTAACT	-0.386518	-0.00790754	0.00328297	-0.371309	1.7901	-0.682686	-0.241375	0.128342	FALSE
CTAAGA	-0.233675	0.0957011	0.00328824	0	0.39085	-0.0377844	0.226792	0.105091	FALSE
CTAAGC	-0.15295	0.0710939	0.00479661	-0.283484	0.280445	-0.331601	0.296607	0.0489615	FALSE
CTAAGG	-0.157706	0.282577	0.00400558	-0.376646	0.0735182	-0.46165	-0.319439	-0.0468805	FALSE
CTAAGT	-0.451011	-0.0457226	0.00346487	-0.515429	0.764366	-0.88463	-0.539712	0.192399	FALSE
CTAATA	-0.533665	-0.1237	0.00352526	-0.704853	1.47411	-1.24704	-0.539378	0.102709	FALSE
CTAATC	-0.312314	0.114128	0.00453999	0	1.6791	-0.56374	-0.0389078	0.00384323	FALSE
CTAATG	-0.218902	0.0804553	0.00385344	-0.382088	1.52719	-0.790946	-0.184763	-0.0249009	FALSE
CTAATT	-0.785348	-0.170705	0.00322028	-0.681508	1.67537	-1.47556	-0.588185	0.305626	FALSE
CTACAA	0.215163	-0.0693602	0.00408908	0	0.236272	0.39924	0.907141	0.185106	FALSE
CTACAC	0.303078	0.0223792	0.00589865	0	-0.293861	0.365544	0.874379	0.201666	FALSE
CTACAG	0.161151	-0.0204297	0.00425632	0	-0.182323	0.434476	0.96288	0.0888781	FALSE
CTACAT	0.0966413	-0.114243	0.00505014	0	0.317577	0.219416	0.65505	0.101806	FALSE
CTACCA	0.22457	0.0769567	0.00398848	-0.188259	-0.138003	0.350812	0.876869	0.107126	FALSE
CTACCC	0.225637	0.16978	0.00587319	-0.211168	-0.263068	0.0397303	0.578383	0.0425465	FALSE
CTACCG	0.789043	0.293316	0.0154013	0.355942	-0.43303	0.656335	0.665511	0.0805893	TRUE
CTACCT	0.191055	0.0238142	0.0041696	0	0.0814517	0.077405	0.429424	-0.0664193	FALSE
CTACGA	0.932404	0.367977	0.0151371	0.366284	-0.406907	1.2401	1.24145	0.0036241	TRUE
CTACGC	0.779087	0.393245	0.017484	0.445594	-0.652293	0.724008	1.28186	0.00674048	TRUE
CTACGG	0.858288	0.26266	0.0164088	0.50258	-0.912545	0.999375	0.626433	0.0602958	TRUE
CTACGT	0.578771	0.175138	0.0158907	0.34817	-0.171308	0.72157	1.208	0.0470684	TRUE
CTACTA	-0.203387	-0.101155	0.00425829	0	0.433248	-0.407805	0.509423	0.0847451	FALSE
CTACTC	-0.0635664	0.0201143	0.00507951	0	0.269452	0.373038	0.459318	-0.132025	FALSE
CTACTG	0.141741	-0.03604	0.00417915	0.181546	0.008196	0.431827	0.558652	0.0565946	FALSE
CTACTT	-0.118001	-0.15833	0.00364595	0	0.36675	-0.0483741	0.116348	0.840327	FALSE
CTAGAA	-0.264575	0.144053	0.00329229	0	-0.246805	-0.419678	0.0491074	-0.0463482	FALSE
CTAGAC	-0.148714	0.347365	0.00535083	-0.350142	-0.310906	-0.458849	0.242288	-0.0497781	FALSE
CTAGAG	-0.113227	0.433268	0.00418459	-0.314792	-0.646485	-0.622497	0.021407	-0.0805066	FALSE
CTAGAT	-0.376471	0.326438	0.00406352	-0.380847	-0.316297	-0.717496	-0.404249	0.0142178	FALSE
CTAGCA	-0.21053	0.203453	0.003837	-0.847916	-0.345396	-0.795522	0.360774	0.0562773	FALSE
CTAGCC	-0.175156	0.425161	0.00521897	-0.415492	-0.55275	-0.459228	0.353236	-0.137162	FALSE
CTAGCG	0.121249	0.484545	0.014733	0	-0.494186	-0.360737	-0.0252475	-0.0748777	TRUE
CTAGCT	-0.376531	0.220417	0.00361779	-0.44125	-0.0928183	-0.889366	-0.238168	-0.0809418	FALSE
CTAGGA	-0.44327	0.283508	0.0037777	0	-0.734469	-0.442952	0.141032	-0.0901266	FALSE
CTAGGC	-0.415645	0.474226	0.0053189	-0.456594	-0.865007	-0.959446	0.0816689	-0.129369	FALSE
CTAGGG	-0.360679	0.528776	0.00456559	-0.599894	-0.964973	-1.89512	-1.42792	-0.00660665	FALSE
CTAGGT	-0.701897	0.318094	0.00418656	-0.664847	-0.419232	-1.89979	-0.820482	-0.105159	FALSE
CTAGTA	-0.488869	0.0204936	0.00412338	-0.925061	-0.0370943	-1.52999	-0.810086	0.0107035	FALSE
CTAGTC	-0.368093	0.279089	0.00486778	-0.377852	-0.0381198	-1.06476	0.0334188	-0.0776851	FALSE
CTAGTG	-0.12397	0.249392	0.00422351	-0.387223	-0.24009	-1.00672	-0.319655	-0.00861835	FALSE
CTAGTT	-0.642858	0.0131263	0.00360224	-0.554579	-0.130542	-1.72243	-0.732678	-0.0778388	FALSE
CTATAA	-0.349722	-0.140451	0.00462487	-0.565903	0.705252	-1.31876	-0.314249	0.175056	FALSE
CTATAC	-0.132518	0.0167924	0.00699155	0	0.209622	-0.883167	0.131218	0.0922272	FALSE
CTATAG	-0.341432	0.0913035	0.00587825	-0.604444	-0.165671	-1.4814	-0.474866	-0.0470547	FALSE
CTATAT	-0.4185	-0.103798	0.00589039	-0.635529	0.404929	-1.00853	-0.762479	0.253339	FALSE
CTATCA	-0.0368256	-0.0766401	0.00451387	-0.456188	0.101047	-0.265027	-0.0987897	0.148922	FALSE
CTATCC	-0.0122729	0.101566	0.00606891	0	-0.231014	0.0112768	0.51637	0.201601	FALSE
CTATCG	0.428325	0.410729	0.0152571	0	-0.14984	0.469651	0.339701	0.0464816	TRUE
CTATCT	-0.236345	-0.105451	0.00495776	0	0.426913	-0.440732	0.0487206	0.10126	FALSE
CTATGA	0.221737	0.0238075	0.00499251	0	0.191128	-0.422989	0.31515	0.131321	FALSE
CTATGC	0.174317	0.117668	0.0069997	-0.227509	-0.067806	-0.332151	-0.157884	0.180386	FALSE
CTATGG	0.244312	0.207167	0.00572784	0	-0.44727	-0.0798469	-0.417823	0.109274	FALSE
CTATGT	-0.143423	-0.108467	0.00559128	-0.307315	0.332347	-0.896055	-0.688475	0.150902	FALSE
CTATTA	-0.395112	-0.173189	0.00403481	-0.634378	0.398286	-1.50391	-0.706313	0.383463	FALSE
CTATTC	-0.217542	-0.0583976	0.00544099	-0.292336	0.375723	-0.484914	-0.269669	0.0886405	FALSE
CTATTG	-0.201764	0.044524	0.00540309	-0.357458	0.181596	-0.689157	-0.486364	-0.00741709	FALSE
CTATTT	-0.507832	-0.366006	0.00367756	-0.569238	0.600893	-1.14823	-0.632253	0.455267	FALSE
CTCAAA	-0.252836	-0.200219	0.0030143	-0.487758	0.587103	-0.224722	0.383089	0.130827	FALSE
CTCAAC	0.274778	0.018917	0.00551841	0	0.454322	0.651724	1.17606	0.184052	FALSE
CTCAAG	0.131319	0.16638	0.00363242	0	-0.173239	0.476858	0.884185	0.0914114	FALSE
CTCAAT	-0.0820213	0.0023981	0.00493413	0	0.817441	-0.40597	0.193982	0.14354	FALSE
CTCACA	-0.0472596	-0.0280577	0.0037168	0	0.962105	-0.404955	0.663782	-0.0430176	FALSE
CTCACC	0.182044	0.193091	0.0054549	0	0.773217	0.472426	1.53374	0.139708	FALSE
CTCACG	0.0660686	0.354924	0.0142576	0	0.598283	0.320747	0.877167	-0.0560826	TRUE
CTCACT	-0.319799	-0.050143	0.00372661	0	1.08787	-0.211639	0.157156	0.158042	FALSE
CTCAGA	0.154411	0.102139	0.00323749	0	-0.14175	0.190254	0.599445	0.0716935	FALSE
CTCAGC	0.00330817	0.160124	0.00494857	0	-0.0936461	0.351129	1.31811	0.197273	FALSE
CTCAGG	0.0212615	0.27132	0.00396666	-0.315725	-0.396657	-0.198023	0.0318656	0.130276	FALSE
CTCAGT	-0.0343799	-0.0102012	0.0037652	0	0.429524	-0.526109	0.266143	0.111262	FALSE
CTCATA	-0.286102	-0.0310342	0.00458114	-0.431177	0.770223	-0.708449	-0.0311873	0.216031	FALSE
CTCATC	0.217727	0.105412	0.00522912	0	0.524149	0.769713	0.922268	0.157613	FALSE
CTCATG	-0.0459148	0.170101	0.00478495	0	0.718887	-0.205212	-0.076029	0.133536	FALSE
CTCATT	-0.263738	-0.181965	0.00401566	0	0.977707	-0.702566	-0.336411	0.297944	FALSE
CTCCAA	0.222371	0.193424	0.00392894	0	-0.00901099	0.450773	1.03471	-0.0354316	FALSE
CTCCAC	0.203725	0.27153	0.00524866	0	-0.224739	0.736409	1.46474	-0.00809885	FALSE
CTCCAG	0.16802	0.319345	0.00374283	-0.111728	-0.587431	0.904487	1.24789	-0.252076	FALSE
CTCCAT	0.0196177	0.139213	0.00456866	0	-0.00201482	0.471959	0.971599	0.237147	FALSE
CTCCCA	-0.140698	0.22886	0.00380216	-0.224594	-0.647952	0.0648415	0.586059	0.0736195	FALSE
CTCCCC	0.105251	0.394854	0.0061163	-0.260445	-0.574371	-0.444811	0.0958168	0.156186	FALSE
CTCCCG	0.126898	0.539614	0.0142032	0.377607	-0.612773	0.515622	0.982548	-0.0734026	TRUE
CTCCCT	-0.0181007	0.144492	0.00399526	0	-0.057739	-0.226258	-0.0106848	-0.0053421	FALSE
CTCCGA	0.731409	0.468073	0.0142821	0.506568	-0.615933	0.95794	1.69951	0.0392199	TRUE
CTCCGC	0.355404	0.60206	0.0145969	0.458141	-0.632286	0.942074	1.3478	0.0318872	TRUE
CTCCGG	0.697092	0.504705	0.0150938	0.531629	-0.7453	1.23424	0.743005	-0.117059	TRUE
CTCCGT	0.202586	0.30103	0.0154005	0.48134	-0.243629	0.408241	1.11951	0.291685	TRUE
CTCCTA	-0.0168554	0.114316	0.00410684	0	0.236239	-0.245514	0.0906942	0.321792	FALSE
CTCCTC	0.187771	0.217781	0.00495294	0	0.121015	0.650812	1.67108	-0.0813174	FALSE
CTCCTG	-0.0355917	0.209979	0.00394817	0.443602	0.01391	0.731443	0.32441	0.0167933	FALSE
CTCCTT	-0.0534581	0.0260599	0.00351666	0	0.381751	0.0765567	0.233095	0.0322234	FALSE
CTCGAA	0.0604952	0.613225	0.0127	0	-0.286276	0.562023	1.03907	0.0757467	TRUE
CTCGAC	0.535092	0.834633	0.013384	0.491469	-0.0752003	1.10447	1.57189	0.0139725	TRUE
CTCGAG	0.492156	0.861584	0.0124255	0.307843	-0.61627	0.56093	0.618586	0.0419433	TRUE
CTCGAT	0.114339	0.669432	0.0126935	0.284647	-0.0208918	0.43196	0.480857	0.201674	TRUE
CTCGCA	0.513297	0.700962	0.014052	0	-0.387158	-0.218005	1.31285	0.0169765	TRUE
CTCGCC	0.565527	0.801061	0.0131521	0.455189	-0.538566	0.304085	1.94709	-0.000111552	TRUE
CTCGCG	0.705518	0.78612	0.0188571	0.535738	-0.743699	-0.302079	0.850785	-0.128288	TRUE
CTCGCT	0.24461	0.585192	0.0134498	0	0.0579046	-0.223189	0.330732	0.31914	TRUE
CTCGGA	0.72984	0.522879	0.0136736	0.519574	-0.647159	1.2122	1.13456	-0.0735439	TRUE
CTCGGC	0.131701	0.686115	0.0140983	0.431739	-0.50552	1.09446	1.15195	-0.339568	TRUE
CTCGGG	0.335653	0.655138	0.0138539	0.322718	-0.850079	-0.202511	-0.813072	0.0633887	TRUE
CTCGGT	0.404371	0.474245	0.0138984	0	-0.212671	-0.128893	0.076681	0.107435	TRUE
CTCGTA	0.131837	0.569752	0.014785	0	-0.0824836	-0.599754	0.30385	0.310722	TRUE
CTCGTC	0.431139	0.732579	0.0144625	0.485542	-0.250792	0.994253	2.13146	-0.183469	TRUE
CTCGTG	0.209323	0.742332	0.013507	0.249689	-0.140912	0.307027	0.502929	-0.230664	TRUE
CTCGTT	0.106769	0.667705	0.0134613	0	-0.00499028	-0.41277	0.126513	-0.030711	TRUE
CTCTAA	-0.353823	0.00430353	0.00351344	-0.382045	1.33981	-0.816446	0.317866	0.184918	FALSE
CTCTAC	0.0077497	-0.0229492	0.00585304	0	0.222398	0.545993	1.23048	0.140883	FALSE
CTCTAG	-0.322669	0.267655	0.00418459	-0.38691	-0.586536	-0.934499	-0.386121	-0.0208448	FALSE
CTCTAT	-0.137214	-0.0617057	0.00544832	-0.373841	0.354134	-0.76627	-0.336382	0.115206	FALSE
CTCTCA	-0.0118409	-0.00300089	0.00383878	0	0.535633	-0.273165	0.331037	0.398366	FALSE
CTCTCC	0.0522644	0.135481	0.00531188	0	-0.0646334	0.709951	1.19982	-0.129325	FALSE
CTCTCG	0.378286	0.611343	0.0134485	0.264336	-0.217812	0.314982	0.506988	0.187558	TRUE
CTCTCT	-0.266612	-0.0204017	0.00404864	0	0.535459	-0.195228	-0.281543	0.30155	FALSE
CTCTGA	0.0637195	0.0011535	0.00328195	0	0.77671	0.268144	0.586547	0.421474	FALSE
CTCTGC	0.0769296	0.0778228	0.0052027	0.263074	-0.301604	0.489428	1.56558	0.00553598	FALSE
CTCTGG	0.153771	0.290142	0.00385184	0	-0.380743	0.257622	-0.219499	0.149046	FALSE
CTCTGT	-0.251972	-0.109042	0.00384517	0	0.210777	-0.713747	0.322755	0.130177	FALSE
CTCTTA	-0.345584	0.00564393	0.00362046	-0.64227	0.692794	-1.21592	-0.603059	0.494971	FALSE
CTCTTC	0.0995951	-0.0211257	0.004693	0	0.285754	0.636761	0.760135	0.258377	FALSE
CTCTTG	-0.209509	0.179445	0.00390435	-0.256686	0.103045	-0.194107	0.119257	0.173851	FALSE
CTCTTT	-0.323079	-0.202947	0.00346197	-0.351764	0.594362	-0.684614	-0.468741	-0.122374	FALSE
CTGAAA	0.00537132	-0.27101	0.00261298	0	0.480803	0.231844	0.703938	0.0674027	FALSE
CTGAAC	0.231084	0.0654509	0.00488437	0	0.597309	0.639582	0.994821	0.0985016	FALSE
CTGAAG	0.346149	0.0169602	0.00313656	0.266279	-0.0407872	1.27108	0.981531	-0.0460458	FALSE
CTGAAT	-0.135098	-0.143414	0.00319544	0	0.802328	0.468949	0.431128	0.199209	FALSE
CTGACA	0.148986	-0.0213489	0.0034679	0	1.11014	0.258962	0.831253	-0.00343681	FALSE
CTGACC	0.125408	0.220693	0.00521903	0.26378	1.04298	0.618866	1.31788	0.0861843	FALSE
CTGACG	0.610337	0.395795	0.0145378	0.52155	0.896736	1.03397	0.704398	-0.0637981	TRUE
CTGACT	-0.0020592	0.0130107	0.00331695	0	1.26659	0.309587	0.831606	0.0434957	FALSE
CTGAGA	-0.019963	0.128556	0.00329142	0	-0.0414266	0.582895	0.773318	-0.0789834	FALSE
CTGAGC	0.228992	0.105235	0.00515308	0	-0.0438654	0.421879	0.900804	-0.0409912	FALSE
CTGAGG	-0.0130297	0.238401	0.0038293	0	-0.297811	0.468697	-0.0618543	-0.143442	FALSE
CTGAGT	-0.145346	-0.036562	0.00368268	0	0.405554	-0.0419242	0.133057	0.0953001	FALSE
CTGATA	-0.144375	-0.0827355	0.00378209	0	0.96572	-0.11952	0.0216786	0.0611755	FALSE
CTGATC	0.148539	0.24968	0.00482432	0	0.770636	0.550317	0.875523	0.187523	FALSE
CTGATG	0.246047	0.135316	0.00389043	0.235103	0.824534	0.533117	0.512534	0.112215	FALSE
CTGATT	-0.218663	-0.0812148	0.0033298	0	1.24648	-0.068896	-0.0715111	0.259525	FALSE
CTGCAA	0.0546682	-0.0456423	0.00392396	0	0.148443	0.813472	1.31743	-0.0265207	FALSE
CTGCAC	0.151849	0.133719	0.00580095	0.259732	-0.583944	0.719934	1.4055	-0.206918	FALSE
CTGCAG	0.377951	0.0767787	0.00409095	0	-0.269271	0.747349	0.796341	-0.161874	FALSE
CTGCAT	0.0068648	-0.0243888	0.00469177	0	-0.032142	0.433969	0.714836	0.0253328	FALSE
CTGCCA	0.272297	0.128726	0.0038926	0	-0.269084	0.648669	1.1457	0.139781	FALSE
CTGCCC	0.328458	0.329594	0.00565151	0	-0.532597	0.293262	0.428641	0.179956	FALSE
CTGCCG	0.732641	0.386164	0.0144821	0.619101	-0.376633	1.13598	1.04856	-0.0361653	TRUE
CTGCCT	-0.065635	0.0573528	0.00379717	0.309668	0.0147949	0.641007	0.697558	-0.0144763	FALSE
CTGCGA	0.761572	0.378045	0.0141542	0.658968	-0.340947	1.20945	1.34214	-0.0740379	TRUE
CTGCGC	0.769182	0.365329	0.0151948	0.585375	-0.578833	0.852336	1.26991	0.20672	TRUE
CTGCGG	0.891169	0.223655	0.0146645	0.580623	-0.813294	1.13032	0.557854	-0.0655151	TRUE
CTGCGT	0.41134	0.295402	0.0157568	0.423233	-0.188939	0.668643	0.907564	0.0441126	TRUE
CTGCTA	0.0710122	-0.0110233	0.00373245	0	0.26516	0.0700612	0.354671	-0.0547208	FALSE
CTGCTC	0.322497	0.212743	0.00504158	0.334074	-0.0752361	0.39985	1.0502	0.154269	FALSE
CTGCTG	0.474335	0.0702233	0.00375374	0.333317	-0.0771093	0.965544	1.27306	-0.128417	FALSE
CTGCTT	-0.0460468	-0.094196	0.00329832	0	0.352059	0.295749	0.347808	-0.0651215	FALSE
CTGGAA	0.229769	0.0894479	0.0031989	0	-0.242678	1.12964	0.86065	-0.0990519	FALSE
CTGGAC	0.532892	0.392404	0.00513728	0	-0.437918	1.17171	0.980486	-0.166648	FALSE
CTGGAG	0.360417	0.422982	0.00374283	0	-0.760889	1.25612	0.601412	-0.101853	FALSE
CTGGAT	0.243209	0.305323	0.00375823	0.433947	-0.0358627	1.17125	0.659695	0.0591621	FALSE
CTGGCA	0.238295	0.270145	0.00394198	0	-0.66418	0.379582	0.734685	-0.0496873	FALSE
CTGGCC	0.299273	0.520866	0.00523997	0	-0.539007	0.583177	0.661867	-0.149616	FALSE
CTGGCG	0.735825	0.640192	0.0140483	0.31685	-0.679895	0.885034	0.67055	-0.193033	TRUE
CTGGCT	0.123228	0.323916	0.00368084	0	-0.244607	0.417766	0.580712	0.0225587	FALSE
CTGGGA	-0.125202	0.261616	0.00367469	0.115097	-0.756372	0.302517	-0.651115	-0.0965463	FALSE
CTGGGC	0.126108	0.493919	0.00534694	0	-0.90191	-0.132236	-0.527497	-0.202603	FALSE
CTGGGG	0.200366	0.565581	0.00506325	0	-0.822512	-0.678407	-1.89876	0.17114	FALSE
CTGGGT	-0.171993	0.317554	0.00422927	0	-0.459163	-0.81028	-1.70683	0.0319731	FALSE
CTGGTA	-0.0376496	0.14656	0.00397898	-0.387714	-0.199429	-0.61506	-0.823048	0.0674012	FALSE
CTGGTC	0.0446723	0.493005	0.00500556	0	-0.143256	0.329567	0.182533	-0.342899	FALSE
CTGGTG	0.393283	0.374721	0.00418317	0	-0.274133	0.159203	-0.196471	-0.0749855	FALSE
CTGGTT	-0.0303574	0.193463	0.00381097	0	-0.0520662	-0.134406	-0.39036	0.0345485	FALSE
CTGTAA	-0.536159	-0.181127	0.00356618	0	0.711994	-0.725508	0.012623	-0.0762475	FALSE
CTGTAC	0.118283	-0.00308708	0.00603273	0	0.183701	-0.0310053	0.396722	0.0416538	FALSE
CTGTAG	-0.413525	0.0414389	0.00425632	-0.556169	-0.587249	-0.859251	-0.329559	0.0882165	FALSE
CTGTAT	-0.236728	-0.195256	0.00466187	0	0.334596	-0.495511	-0.227578	-0.0384599	FALSE
CTGTCA	0.00239231	-0.0964386	0.00352684	0	-0.135372	-0.0689289	0.50128	0.075132	FALSE
CTGTCC	0.188132	0.134572	0.00522209	0.214124	-0.10923	0.381955	0.762176	-0.0147549	FALSE
CTGTCG	0.255053	0.501703	0.0138745	0.539977	-0.217878	0.77707	0.538959	-0.161726	TRUE
CTGTCT	-0.244362	-0.12809	0.00371463	0	0.512392	-0.0678897	0.104022	0.0741947	FALSE
CTGTGA	0.0930291	-0.0832176	0.00336457	0.272404	0.133922	0.44541	0.496333	-0.129911	FALSE
CTGTGC	0.18587	0.0973645	0.00550009	-0.311724	-0.00995466	0.0610057	0.542242	0.103307	FALSE
CTGTGG	0.242926	0.14392	0.00392655	0.169306	-0.478037	0.212645	-0.489151	-0.0515987	FALSE
CTGTGT	-0.122278	-0.170678	0.00396428	-0.177097	0.253238	-0.373506	0.002171	0.273268	FALSE
CTGTTA	-0.310785	-0.169553	0.00333075	0	0.354	-0.890366	-0.0447433	-0.0138279	FALSE
CTGTTC	-0.0304617	-0.0125487	0.00497225	0	0.293036	0.205322	0.146643	0.12229	FALSE
CTGTTG	-0.124435	-0.0208231	0.00386012	0	0.0522924	-0.388373	0.0936899	0.113654	FALSE
CTGTTT	-0.351044	-0.319118	0.00312525	0	0.510638	-0.729041	-0.237005	0.280527	FALSE
CTTAAA	-0.433787	-0.233694	0.00258061	-0.878596	0.645635	-1.25015	-0.218071	0.319115	FALSE
CTTAAC	-0.396448	0.0337592	0.00462551	-0.432117	1.27279	-0.937547	0.109834	0.0586619	FALSE
CTTAAG	-0.363183	0.0580965	0.00311307	-0.426944	0.280333	-1.02997	-0.390781	-0.0755003	FALSE
CTTAAT	-0.492049	-0.0561014	0.00313108	-0.598203	1.0552	-1.22374	-0.689166	0.174862	FALSE
CTTACA	-0.116268	-0.0996568	0.00374264	-0.564014	1.00673	-0.681959	0.21888	0.136018	FALSE
CTTACC	-0.0392596	0.0751706	0.00515322	0	0.989491	-0.242977	0.451643	0.208257	FALSE
CTTACG	0.188562	0.232423	0.0157226	0	0.718079	0.093661	0.0961357	0.318646	TRUE
CTTACT	-0.218038	-0.13605	0.00346334	0	1.19919	-0.638908	-0.151969	0.161794	FALSE
CTTAGA	-0.305929	0.0933382	0.00323063	-0.502987	0.135128	-1.06841	-0.317608	0.025298	FALSE
CTTAGC	-0.379757	0.177005	0.00489578	-0.5144	-0.0839657	-1.20663	-0.0651394	0.0605498	FALSE
CTTAGG	-0.540072	0.260654	0.00367707	-0.727199	-0.43404	-1.25901	-0.758743	-0.0308527	FALSE
CTTAGT	-0.496741	0.040844	0.00356318	-0.773879	0.1748	-2.15332	-0.834084	0.0354247	FALSE
CTTATA	-0.447643	-0.0701394	0.00421038	-0.790669	0.967905	-1.46018	-0.727743	0.206641	FALSE
CTTATC	-0.172201	-0.0228181	0.00493868	0	0.803108	-0.382582	0.278731	0.561444	FALSE
CTTATG	-0.0947074	0.0493162	0.00420672	-0.307481	0.749697	-0.79895	-0.52621	0.0413472	FALSE
[truncated: 2,097 more rows]

## Sheet: Figure 3
chrom	pos	ref	alt	assay	assay_value	type
chr1	3385486	C	T	DN	-0.133676	missense_variant
chr1	8421838	C	A	DN	0.0387035	missense_variant
chr1	11205057	T	C	DN	-0.501835	missense_variant
chr1	17907117	G	T	DN	-0.1978	missense_variant
chr1	19528292	T	G	DN	-0.321398	missense_variant
chr1	20966445	C	T	DN	0.176068	stop_gained
chr1	28595732	G	C	DN	0.0951837	synonymous_variant
chr1	28595739	G	A	DN	0.476569	missense_variant
chr1	32790137	C	T	DN	-0.0524139	missense_variant
chr1	35656105	T	C	DN	0.244698	missense_variant
chr1	36759462	A	G	DN	0.476142	missense_variant
chr1	38047837	C	T	DN	0.0431748	missense_variant
chr1	38411441	C	T	DN	0.727386	missense_variant
chr1	40875459	T	A	DN	0.17961	stop_gained
chr1	43665169	G	A	DN	-0.442273	missense_variant
chr1	43830302	C	T	DN	-0.244268	missense_variant
chr1	44169774	A	T	DN	0.19059	missense_variant
chr1	51768226	G	A	DN	-0.150961	synonymous_variant
chr1	52729524	G	A	DN	0.141605	missense_variant
chr1	53513562	G	C	DN	-0.0567328	missense_variant
chr1	57489303	T	G	DN	-0.0122872	missense_variant
chr1	85488002	C	T	DN	0.140631	missense_variant
chr1	89435131	G	A	DN	-0.118585	missense_variant
chr1	92707822	A	G	DN	0.703404	synonymous_variant
chr1	92729282	C	T	DN	1.14087	missense_variant
chr1	93580638	C	T	DN	-0.076623	missense_variant
chr1	94009717	A	C	DN	-0.0738093	missense_variant
chr1	100573238	T	C	DN	0.064089	synonymous_variant
chr1	100742858	C	T	DN	-0.0211239	missense_variant
chr1	115280664	G	A	DN	-0.804191	stop_gained
chr1	149881028	C	G	DN	-0.582915	missense_variant
chr1	150529511	C	T	DN	0.499757	missense_variant
chr1	150789281	C	A	DN	0.145717	synonymous_variant
chr1	151015830	T	C	DN	0.230976	synonymous_variant
chr1	151397495	C	T	DN	-0.310521	missense_variant
chr1	154920144	C	T	DN	0.153127	missense_variant
chr1	156244414	C	T	DN	-0.216664	missense_variant
chr1	156883034	C	T	DN	-2.06591	missense_variant
chr1	156911203	C	T	DN	0.200845	missense_variant
chr1	160125943	C	T	DN	-0.0214264	missense_variant
chr1	160460440	G	C	DN	-1.54244	missense_variant
chr1	163131737	C	T	DN	-0.158146	missense_variant
chr1	173490530	G	A	DN	-1.00378	synonymous_variant
chr1	178866831	G	A	DN	-0.0756472	synonymous_variant
chr1	179311252	C	A	DN	-2.64661	missense_variant
chr1	181708295	G	A	DN	-0.238552	missense_variant
chr1	196251455	G	A	DN	-0.284251	missense_variant
chr1	200578018	A	G	DN	0.127606	synonymous_variant
chr1	200811145	G	A	DN	-0.487315	synonymous_variant
chr1	202119524	T	C	DN	0.644907	missense_variant
chr1	202746219	A	T	DN	-0.0924583	missense_variant
chr1	204946815	A	G	DN	0.203855	missense_variant
chr1	206658355	G	A	DN	0.166129	synonymous_variant
chr1	207874932	G	A	DN	0.00694004	missense_variant
chr1	212532095	G	A	DN	-0.0141965	missense_variant
chr1	215751377	G	A	DN	-0.45415	missense_variant
chr1	216011431	T	C	DN	0.346297	synonymous_variant
chr1	220345992	C	T	DN	-0.296742	synonymous_variant
chr1	222697001	A	G	DN	0.0447615	missense_variant
chr1	222920400	G	A	DN	-0.222846	missense_variant
chr1	223810522	G	A	DN	-0.0350436	synonymous_variant
chr1	228538569	G	A	DN	0.421718	missense_variant
chr1	228601547	C	G	DN	0.254046	missense_variant
chr1	231935948	C	G	DN	0.0884265	missense_variant
chr1	236706890	C	A	DN	-0.00930314	missense_variant
chr1	236979786	T	C	DN	0.202187	missense_variant
chr1	240976989	C	T	DN	0.291723	synonymous_variant
chr10	3207621	G	A	DN	-0.275272	missense_variant
chr10	12257793	G	A	DN	0.00472866	missense_variant
chr10	13275601	C	T	DN	0.36064	missense_variant
chr10	15634273	G	A	DN	-0.0110448	missense_variant
chr10	17746509	A	T	DN	0.45746	missense_variant
chr10	32106768	T	C	DN	0.0140518	missense_variant
chr10	33224471	T	C	DN	0.167494	missense_variant
chr10	50109868	C	A	DN	-0.261281	missense_variant
chr10	70048699	G	A	DN	-0.0549038	synonymous_variant
chr10	70143890	T	C	DN	0.238133	missense_variant
chr10	103771485	T	C	DN	0.052875	missense_variant
chr10	112570155	C	T	DN	-0.524086	synonymous_variant
chr10	112650336	G	A	DN	-0.12024	missense_variant
chr10	115406755	C	T	DN	-0.118654	missense_variant
chr10	132965064	T	C	DN	-0.105389	missense_variant
chr11	373219	C	T	DN	0.0777477	synonymous_variant
chr11	541593	G	C	DN	-0.124697	synonymous_variant
chr11	1090362	G	A	DN	-0.0422275	missense_variant
chr11	2939260	C	T	DN	0.0964432	missense_variant
chr11	6580460	A	G	DN	0.454858	missense_variant
chr11	8936405	G	A	DN	0.095937	synonymous_variant
chr11	9072167	C	T	DN	-0.0265684	missense_variant
chr11	9770711	A	T	DN	0.745423	missense_variant
chr11	10014632	C	T	DN	-0.0789883	missense_variant
chr11	10540638	C	T	DN	-0.0278736	missense_variant
chr11	17167443	T	C	DN	-0.0526816	missense_variant
chr11	20117286	C	T	DN	0.157919	synonymous_variant
chr11	43905540	G	A	DN	-0.139307	missense_variant
chr11	45926730	G	A	DN	-0.679426	missense_variant
chr11	57268502	G	A	DN	0.0397593	missense_variant
chr11	61557978	C	T	DN	0.205333	missense_variant
chr11	61907717	G	C	DN	-0.300307	missense_variant
chr11	62490296	C	T	DN	-0.220411	missense_variant
chr11	63682719	G	A	DN	-0.0808213	missense_variant
chr11	64593981	G	A	DN	-0.0172093	synonymous_variant
chr11	64681310	G	A	DN	-0.18815	synonymous_variant
chr11	64702860	C	T	DN	0.0815473	missense_variant
chr11	65396096	G	T	DN	-0.00345593	missense_variant
chr11	65629462	A	G	DN	0.488299	synonymous_variant
chr11	66052363	G	A	DN	-0.542594	missense_variant
chr11	66055332	G	A	DN	-0.176391	missense_variant
chr11	67046915	G	A	DN	0.290023	synonymous_variant
chr11	67200123	G	T	DN	0.0781973	synonymous_variant
chr11	67265421	G	A	DN	-0.117539	synonymous_variant
chr11	67434383	C	T	DN	-0.0530496	synonymous_variant
chr11	70821018	C	G	DN	-0.502916	synonymous_variant
chr11	73057978	T	C	DN	0.00970815	synonymous_variant
chr11	94322379	A	T	DN	0.0510579	missense_variant
chr11	102234425	A	T	DN	-0.22245	synonymous_variant
chr11	107944174	G	A	DN	0.106135	missense_variant
chr11	113631634	G	A	DN	-0.258071	missense_variant
chr11	116732054	G	A	DN	-0.109258	synonymous_variant
chr11	117309629	T	C	DN	0.0940518	synonymous_variant
chr11	118532369	C	A	DN	-0.476387	missense_variant
chr11	119185283	C	T	DN	-0.356429	missense_variant
chr11	124971114	G	A	DN	-0.33998	missense_variant
chr11	125298961	C	T	DN	0.10467	synonymous_variant
chr11	125648663	A	G	DN	-0.0449179	synonymous_variant
chr11	134072722	A	G	DN	0.275922	missense_variant
chr12	332337	C	T	DN	0.277744	missense_variant
chr12	332363	G	A	DN	0.0925155	missense_variant
chr12	6687251	C	T	DN	-0.32858	synonymous_variant
chr12	6788667	T	C	DN	0.0446945	missense_variant
chr12	6879357	C	T	DN	0.350812	synonymous_variant
chr12	7480936	C	T	DN	0.0509113	synonymous_variant
chr12	10462283	G	A	DN	-0.0414304	synonymous_variant
chr12	21713361	G	A	DN	-0.283733	synonymous_variant
chr12	48528577	G	A	DN	-0.251452	missense_variant
chr12	51090925	C	T	DN	0.269266	missense_variant
chr12	52789568	G	C	DN	0.00822101	missense_variant
chr12	54735998	C	T	DN	-0.0682195	synonymous_variant
chr12	54926025	A	G	DN	0.590967	synonymous_variant
chr12	56704761	T	G	DN	0.421793	missense_variant
chr12	56742977	G	C	DN	0.173348	synonymous_variant
chr12	56814652	C	T	DN	-0.152982	synonymous_variant
chr12	58129165	G	A	DN	0.313362	missense_variant
chr12	65122784	G	A	DN	-0.211574	synonymous_variant
chr12	85626531	T	G	DN	-0.161706	synonymous_variant
chr12	101588900	C	T	DN	2.34864	synonymous_variant
chr12	102008304	C	T	DN	0.0116501	missense_variant
chr12	109510128	C	T	DN	0.394122	missense_variant
chr12	112491413	C	T	DN	-0.343302	synonymous_variant
chr12	113711426	T	G	DN	0.728655	missense_variant
chr12	118460135	C	A	DN	-0.0320059	missense_variant
chr12	123341266	C	T	DN	0.720066	missense_variant
chr13	21205235	T	G	DN	-0.166203	stop_gained
chr13	24167578	G	T	DN	0.64255	missense_variant
chr13	26792703	G	A	DN	-0.158199	synonymous_variant
chr13	27829410	A	G	DN	-0.217628	missense_variant
chr13	35697627	A	G	DN	0.530989	missense_variant
chr13	36764150	A	C	DN	-0.323329	missense_variant
chr13	41328210	C	T	DN	0.0779112	synonymous_variant
chr13	42733479	G	A	DN	-0.218125	missense_variant
chr13	52004449	G	A	DN	0.200233	missense_variant
chr13	52991204	C	T	DN	0.573321	synonymous_variant
chr13	95830016	G	A	DN	0.0568798	synonymous_variant
chr13	100207823	A	G	DN	0.421598	synonymous_variant
chr13	111340095	G	A	DN	0.0224986	missense_variant
chr13	113052379	G	A	DN	0.143061	synonymous_variant
chr14	21462160	G	A	DN	-0.0665806	missense_variant
chr14	23244691	C	T	DN	-0.21956	missense_variant
chr14	30102146	G	A	DN	-0.205101	missense_variant
chr14	67807173	G	A	DN	-0.725065	stop_gained
chr14	70517735	G	A	DN	-0.0526363	synonymous_variant
chr14	73181190	C	T	DN	-0.113956	missense_variant
chr14	73418524	C	T	DN	-0.00675209	synonymous_variant
chr14	76368504	C	T	DN	-0.424844	stop_gained
chr14	93392965	G	A	DN	-0.154836	missense_variant
chr14	103434646	G	A	DN	0.0688358	stop_gained
chr15	26828534	C	T	DN	-0.557296	missense_variant
chr15	27017557	C	T	DN	-0.0624026	missense_variant
chr15	34654782	G	A	DN	-0.594751	synonymous_variant
chr15	42531918	C	T	DN	-0.0311453	missense_variant
chr15	42967936	C	T	DN	0.0745238	stop_gained
chr15	50923683	T	C	DN	0.312439	missense_variant
chr15	52675342	G	C	DN	-0.222439	missense_variant
chr15	56735680	C	T	DN	-0.180342	missense_variant
chr15	66198459	G	A	DN	-0.0162015	missense_variant
chr15	67528398	G	T	DN	-0.395114	synonymous_variant
chr15	68599749	G	A	DN	-0.258215	synonymous_variant
chr15	75044182	C	A	DN	-0.0538508	synonymous_variant
chr15	78770676	C	T	DN	0.131245	synonymous_variant
chr15	79217696	A	G	DN	0.110441	synonymous_variant
chr15	80467407	A	T	DN	0.0216103	missense_variant
chr16	719572	T	C	DN	0.543478	missense_variant
chr16	1412838	C	T	DN	0.490846	missense_variant
chr16	1716165	G	A	DN	-0.0139082	synonymous_variant
chr16	3842074	C	T	DN	-0.55156	missense_variant
chr16	8996017	G	C	DN	-0.227536	missense_variant
chr16	15122788	C	T	DN	-0.433156	missense_variant
chr16	21987556	A	T	DN	-0.0303552	missense_variant
chr16	27544696	G	A	DN	0.0392352	synonymous_variant
chr16	28495432	A	G	DN	-0.199331	synonymous_variant
chr16	28895947	C	T	DN	-0.031167	missense_variant
chr16	30529129	C	T	DN	0.065929	synonymous_variant
chr16	30981006	G	A	DN	-0.240314	synonymous_variant
chr16	31338218	C	T	DN	-0.604076	synonymous_variant
chr16	46764519	G	A	DN	-0.361784	synonymous_variant
chr16	50741846	A	G	DN	0.0351232	synonymous_variant
chr16	67681078	G	A	DN	-0.380092	missense_variant
chr16	69875980	C	T	DN	0.00236089	missense_variant
chr16	81892756	C	G	DN	0.0700992	missense_variant
chr16	82197737	G	A	DN	0.263619	synonymous_variant
chr16	88815817	G	A	DN	0.0420525	synonymous_variant
chr16	88947174	C	T	DN	-0.115585	synonymous_variant
chr16	89212368	G	A	DN	0.227314	synonymous_variant
chr16	89845384	G	T	DN	0.0784853	synonymous_variant
chr17	69451	G	A	DN	-0.40704	synonymous_variant
chr17	916389	C	T	DN	0.250432	missense_variant
chr17	1003915	C	T	DN	-0.0406154	missense_variant
chr17	1370862	C	A	DN	0.0625415	missense_variant
chr17	1584115	G	A	DN	-0.203326	missense_variant
chr17	3917418	G	A	DN	-0.464467	synonymous_variant
chr17	4444853	G	T	DN	-0.854842	missense_variant
chr17	8457299	T	C	DN	2.13421	missense_variant
chr17	12620732	C	T	DN	-0.438644	missense_variant
chr17	18152174	C	T	DN	0.182669	missense_variant
chr17	18827253	A	G	DN	0.146286	missense_variant
chr17	19232957	A	G	DN	0.217116	missense_variant
chr17	19261156	C	A	DN	-0.247574	synonymous_variant
chr17	19642319	G	C	DN	-0.19271	missense_variant
chr17	21203961	G	A	DN	-0.979933	missense_variant
chr17	25633881	G	T	DN	0.0956008	missense_variant
chr17	29684348	C	T	DN	0.137399	missense_variant
chr17	31087364	G	A	DN	-0.560312	synonymous_variant
chr17	33747329	G	T	DN	-0.480427	missense_variant
chr17	34205584	G	C	DN	0.588361	missense_variant
chr17	37816478	C	T	DN	-0.209008	synonymous_variant
chr17	38178730	C	T	DN	-0.0647975	missense_variant
chr17	38715177	C	T	DN	0.062746	missense_variant
chr17	39912444	T	C	DN	0.0726298	missense_variant
chr17	41122338	T	C	DN	0.0334538	missense_variant
chr17	48551595	T	C	DN	-0.013312	synonymous_variant
chr17	48647139	G	A	DN	-0.539779	synonymous_variant
chr17	53848508	T	C	DN	0.0492711	missense_variant
chr17	56285320	G	A	DN	-0.0369721	missense_variant
chr17	56404108	A	G	DN	-0.659472	missense_variant
chr17	61903451	G	A	DN	0.0319552	missense_variant
chr17	64685129	C	T	DN	-0.312933	synonymous_variant
chr17	73491637	C	T	DN	0.280807	missense_variant
chr17	73501981	C	T	DN	-0.458883	synonymous_variant
chr17	73626754	G	A	DN	-0.146571	missense_variant
chr17	80020802	G	A	DN	0.341691	missense_variant
chr17	80086416	G	A	DN	0.0242954	missense_variant
chr18	348118	C	T	DN	0.000701702	missense_variant
chr18	2589301	A	G	DN	0.358147	missense_variant
chr18	2923776	T	C	DN	-1.40789	missense_variant
chr18	6890533	C	T	DN	-0.439063	synonymous_variant
chr18	11066193	G	A	DN	0.0840347	synonymous_variant
chr18	18572849	G	A	DN	-0.282973	synonymous_variant
chr18	47581662	T	C	DN	0.497351	synonymous_variant
chr18	59772826	T	C	DN	0.704642	synonymous_variant
chr18	77096655	C	A	DN	-0.0140839	synonymous_variant
chr19	536266	C	T	DN	-0.030039	synonymous_variant
chr19	1458039	G	A	DN	0.395083	missense_variant
chr19	1987195	G	A	DN	-0.749507	synonymous_variant
chr19	3743971	C	T	DN	-0.221057	synonymous_variant
chr19	4498311	G	A	DN	-0.156496	missense_variant
chr19	4702679	G	A	DN	-0.16298	synonymous_variant
chr19	5218803	G	A	DN	0.072648	synonymous_variant
chr19	5737199	G	A	DN	-0.192315	missense_variant
chr19	6044241	G	A	DN	-0.1393	missense_variant
chr19	6732507	G	A	DN	-0.141983	synonymous_variant
chr19	7707910	G	T	DN	-0.541205	synonymous_variant
chr19	8320710	A	T	DN	-0.057606	missense_variant
chr19	8434160	T	G	DN	-0.268445	missense_variant
chr19	9451802	A	T	DN	-0.456324	missense_variant
chr19	9870563	T	C	DN	-0.0611764	synonymous_variant
chr19	10226255	C	T	DN	-0.124136	missense_variant
chr19	10229773	G	A	DN	-0.153341	synonymous_variant
chr19	10742577	C	T	DN	-0.24105	synonymous_variant
chr19	10823679	C	T	DN	-0.0685417	missense_variant
chr19	11577075	T	A	DN	-0.229903	missense_variant
chr19	15763419	C	T	DN	-1.24198	missense_variant
chr19	15791068	A	C	DN	0.0283648	missense_variant
chr19	16973723	C	T	DN	-0.223583	missense_variant
chr19	18288571	C	G	DN	0.0886675	stop_gained
chr19	19762593	G	A	DN	-0.0819751	missense_variant
chr19	36218664	C	T	DN	0.266708	synonymous_variant
chr19	36616392	G	A	DN	-0.107738	missense_variant
chr19	37916858	C	A	DN	0.428915	synonymous_variant
chr19	38867064	C	G	DN	0.0242869	missense_variant
chr19	38954113	C	T	DN	0.0624181	synonymous_variant
chr19	39019316	G	A	DN	-0.0563048	missense_variant
chr19	39077208	A	G	DN	0.221191	missense_variant
chr19	39086584	A	G	DN	0.155426	missense_variant
chr19	39362308	C	T	DN	0.637268	missense_variant
chr19	39591970	G	T	DN	0.0744743	missense_variant
chr19	41201931	C	T	DN	-0.126363	missense_variant
chr19	46893372	C	T	DN	0.332735	missense_variant
chr19	47342798	C	T	DN	0.334211	missense_variant
chr19	48221860	C	T	DN	-0.0845116	missense_variant
chr19	49012757	G	T	DN	0.150942	synonymous_variant
chr19	49341342	C	T	DN	0.0205672	missense_variant
chr19	50360983	G	A	DN	0.289819	missense_variant
chr19	51631235	G	A	DN	1.27183	missense_variant
chr19	54387473	C	A	DN	-0.443351	synonymous_variant
chr19	54647460	T	C	DN	0.0126003	missense_variant
chr19	54781417	C	T	DN	-3.36687	synonymous_variant
chr2	1658190	C	T	DN	-0.0587592	missense_variant
chr2	15761198	G	A	DN	-0.399605	missense_variant
chr2	24469704	C	T	DN	0.198103	missense_variant
chr2	26432717	C	A	DN	-0.189795	missense_variant
chr2	26590022	C	A	DN	0.190821	missense_variant
chr2	27258861	A	G	DN	0.012733	missense_variant
chr2	27669186	G	A	DN	0.0159624	missense_variant
chr2	27865336	G	C	DN	0.0241044	missense_variant
chr2	32314636	C	G	DN	0.202024	missense_variant
chr2	37364142	G	A	DN	-0.545246	stop_gained
chr2	40405541	A	G	DN	0.220172	missense_variant
chr2	45789855	G	A	DN	0.288772	missense_variant
chr2	46070195	G	A	DN	0.260652	synonymous_variant
chr2	48040938	T	A	DN	0.0559799	missense_variant
chr2	61561048	C	T	DN	-0.567938	missense_variant
chr2	61647938	T	C	DN	0.35216	missense_variant
chr2	68794512	G	A	DN	-0.0975719	synonymous_variant
chr2	70392261	T	C	DN	0.0512203	missense_variant
chr2	134060646	G	T	DN	0.0613366	missense_variant
chr2	135982012	A	G	DN	-0.0130842	missense_variant
chr2	148695726	C	T	DN	-0.155558	missense_variant
chr2	152403966	A	G	DN	0.149825	missense_variant
chr2	152544812	C	T	DN	-0.0455131	synonymous_variant
chr2	152548841	T	A	DN	-0.813449	synonymous_variant
chr2	160231217	A	C	DN	0.51347	missense_variant
chr2	162728881	T	C	DN	0.380407	missense_variant
chr2	162865076	G	T	DN	0.434503	stop_gained
chr2	163083056	G	A	DN	0.169005	missense_variant
chr2	165950891	C	T	DN	-0.0859479	missense_variant
chr2	166234111	C	T	DN	-0.214152	missense_variant
chr2	166788316	T	A	DN	-0.13769	synonymous_variant
chr2	170885884	C	T	DN	-0.0529326	synonymous_variant
chr2	171819397	T	G	DN	0.138289	missense_variant
chr2	173882206	G	A	DN	-0.0367824	missense_variant
chr2	173885400	A	G	DN	0.134636	missense_variant
chr2	174096941	G	A	DN	-0.109283	missense_variant
chr2	183791570	C	A	DN	-0.540278	stop_gained
chr2	187495573	T	C	DN	0.242943	synonymous_variant
chr2	187531933	T	G	DN	-0.582171	missense_variant
chr2	191850362	C	T	DN	-0.118815	missense_variant
chr2	197866561	T	C	DN	2.72962	missense_variant
chr2	207422202	G	A	DN	-0.0716451	missense_variant
chr2	207823094	A	T	DN	-0.273624	missense_variant
chr2	212522487	T	C	DN	0.0397362	synonymous_variant
chr2	215917234	C	T	DN	0.145638	missense_variant
chr2	216246987	A	G	DN	0.56232	synonymous_variant
chr2	219130141	T	A	DN	-0.223641	missense_variant
chr2	220045455	A	T	DN	-0.373765	missense_variant
chr2	220100806	C	T	DN	-0.581572	synonymous_variant
chr2	220341659	G	T	DN	1.15511	synonymous_variant
chr2	230636299	G	A	DN	-0.558757	missense_variant
chr2	230650558	C	T	DN	0.137132	missense_variant
chr2	233103250	C	A	DN	-0.138205	missense_variant
chr2	233675982	C	T	DN	-0.135933	stop_gained
chr2	234356957	G	A	DN	-0.0700784	missense_variant
chr2	234676519	C	T	DN	-0.00647979	stop_gained
chr2	238419715	G	A	DN	-0.148099	missense_variant
chr2	238617225	G	A	DN	0.200618	synonymous_variant
chr2	241514478	C	A	DN	0.211634	missense_variant
chr2	241680764	C	T	DN	0.253356	missense_variant
chr2	242187734	A	G	DN	0.725636	synonymous_variant
chr2	242619679	C	G	DN	0.0270214	missense_variant
chr20	2775267	C	T	DN	-0.488045	missense_variant
chr20	2842706	G	A	DN	-0.580564	missense_variant
chr20	3655475	G	A	DN	-3.42252	stop_gained
chr20	9389314	T	C	DN	-0.263695	synonymous_variant
chr20	20505529	G	A	DN	-0.486315	missense_variant
chr20	21319718	A	G	DN	-0.487738	missense_variant
chr20	30525216	A	G	DN	0.369163	missense_variant
chr20	32246540	C	T	DN	0.300906	missense_variant
chr20	32246607	C	T	DN	0.557424	missense_variant
chr20	33589105	A	C	DN	0.244447	missense_variant
chr20	34130278	A	G	DN	-0.227539	missense_variant
chr20	43942709	G	A	DN	0.115824	synonymous_variant
chr21	10942981	C	A	DN	0.375289	synonymous_variant
chr21	10943003	C	T	DN	0.562559	missense_variant
chr21	33692861	A	G	DN	-0.136829	synonymous_variant
chr21	38103412	C	T	DN	0.309502	synonymous_variant
chr21	42842590	C	T	DN	0.308188	missense_variant
chr21	47957426	G	A	DN	-0.0514826	stop_gained
chr22	21337368	G	A	DN	-0.189214	missense_variant
chr22	28293829	A	G	DN	-0.0401235	synonymous_variant
chr22	32804767	T	A	DN	-0.10542	missense_variant
chr22	36715636	C	T	DN	-0.247827	missense_variant
chr22	40760307	C	T	DN	-0.104585	synonymous_variant
chr22	40804965	A	G	DN	-1.39176	missense_variant
chr22	41231637	G	C	DN	1.1846	missense_variant
chr22	51018177	T	C	DN	0.367108	missense_variant
chr3	9089078	C	T	DN	-0.0728097	missense_variant
chr3	9424941	T	C	DN	-0.265812	synonymous_variant
chr3	10387773	G	A	DN	-0.285443	missense_variant
chr3	11067472	C	T	DN	0.346436	missense_variant
chr3	11067505	G	T	DN	0.505327	missense_variant
chr3	12570418	T	C	DN	0.0594229	synonymous_variant
chr3	14513738	C	T	DN	-0.00723748	synonymous_variant
chr3	21606120	G	A	DN	0.296431	synonymous_variant
chr3	30029683	C	T	DN	-0.123222	missense_variant
chr3	35748540	G	A	DN	0.508541	missense_variant
chr3	37081716	G	A	DN	0.260027	missense_variant
chr3	40553954	C	A	DN	0.250063	synonymous_variant
chr3	49743440	A	G	DN	-0.214769	missense_variant
chr3	49751405	A	G	DN	0.0822962	missense_variant
chr3	50223736	C	T	DN	0.0833988	missense_variant
chr3	50425026	G	A	DN	0.0130855	synonymous_variant
chr3	52813031	G	C	DN	-0.0828582	missense_variant
chr3	52874588	G	A	DN	0.244556	synonymous_variant
chr3	53764493	C	G	DN	0.0743895	missense_variant
chr3	56807841	G	A	DN	-0.508147	missense_variant
chr3	57069148	G	A	DN	-0.0926758	synonymous_variant
chr3	66313775	G	A	DN	-0.124659	missense_variant
chr3	67578618	G	A	DN	-0.107885	stop_gained
chr3	71026115	G	A	DN	-0.0956659	stop_gained
chr3	113497631	G	A	DN	-0.131409	missense_variant
chr3	119205717	C	T	DN	-0.356543	missense_variant
chr3	127334731	C	A	DN	-0.0875257	synonymous_variant
chr3	127806574	A	T	DN	-0.485473	missense_variant
chr3	129303005	C	A	DN	-0.886163	missense_variant
chr3	136046531	A	G	DN	-0.573445	missense_variant
chr3	138192456	C	T	DN	-0.0315582	synonymous_variant
chr3	148773129	T	A	DN	-0.396227	synonymous_variant
chr3	155208647	G	C	DN	0.108673	missense_variant
chr3	172504293	G	A	DN	-1.02035	synonymous_variant
chr3	176765107	A	G	DN	0.880526	missense_variant
chr3	179605524	C	T	DN	-0.729533	missense_variant
chr3	188202397	C	T	DN	0.451368	missense_variant
chr3	193016950	C	A	DN	-0.184543	missense_variant
chr4	1348625	C	T	DN	0.00503023	missense_variant
chr4	1807344	G	A	DN	0.204358	missense_variant
chr4	3029661	C	T	DN	-0.346246	synonymous_variant
chr4	5687134	T	C	DN	0.0687695	missense_variant
chr4	7016219	T	C	DN	0.0878861	synonymous_variant
chr4	8620162	C	T	DN	0.665581	missense_variant
chr4	15981050	A	G	DN	1.61111	synonymous_variant
chr4	39217743	G	A	DN	0.0524285	missense_variant
chr4	40762471	A	C	DN	0.248352	missense_variant
chr4	47900786	C	A	DN	-0.402066	missense_variant
chr4	72352706	T	G	DN	0.0677479	missense_variant
chr4	73981598	T	G	DN	-0.356578	missense_variant
chr4	80954694	C	T	DN	-0.186646	missense_variant
chr4	85630453	C	T	DN	0.221705	missense_variant
chr4	85719152	T	A	DN	0.394071	stop_gained
chr4	90833158	G	C	DN	-1.18036	missense_variant
chr4	100137360	C	A	DN	0.125931	missense_variant
chr4	110681734	T	C	DN	0.50996	synonymous_variant
chr4	123797538	C	T	DN	-0.318253	missense_variant
chr4	143235911	C	T	DN	-0.0635938	missense_variant
chr4	144797973	C	T	DN	-0.249811	missense_variant
chr4	151793883	C	T	DN	0.0595333	synonymous_variant
chr4	167921556	G	C	DN	-0.137904	missense_variant
chr4	167921570	G	C	DN	0.176715	missense_variant
chr4	185350213	C	T	DN	0.10259	synonymous_variant
chr5	251135	G	A	DN	-0.342879	missense_variant
chr5	9050563	G	C	DN	0.028674	missense_variant
chr5	11018111	C	T	DN	0.237159	missense_variant
chr5	14388774	C	T	DN	-0.161757	missense_variant
chr5	14394220	A	T	DN	0.0610511	missense_variant
chr5	37177727	T	C	DN	0.444376	missense_variant
chr5	37329315	A	G	DN	-0.0401426	missense_variant
chr5	41762252	C	T	DN	-0.185978	synonymous_variant
chr5	52340901	C	T	DN	0.0954634	synonymous_variant
chr5	54563046	G	A	DN	-0.139413	stop_gained
chr5	64892348	C	T	DN	-1.44556	synonymous_variant
chr5	65334296	C	T	DN	-0.658202	missense_variant
chr5	70900233	C	G	DN	-0.427908	missense_variant
chr5	75923263	G	A	DN	-0.263156	stop_gained
chr5	78975417	G	C	DN	0.00517296	missense_variant
chr5	79354068	C	G	DN	0.193809	missense_variant
chr5	102340877	T	C	DN	0.259533	synonymous_variant
chr5	110809065	G	A	DN	0.322888	missense_variant
chr5	110843072	C	G	DN	0.163223	missense_variant
chr5	115336139	A	G	DN	-0.0344123	missense_variant
chr5	134059281	C	A	DN	0.711229	missense_variant
chr5	134059282	C	G	DN	0.521969	missense_variant
chr5	138714322	C	T	DN	0.0647368	synonymous_variant
chr5	142281566	G	A	DN	-0.365698	missense_variant
chr5	142287334	A	G	DN	-0.0167398	missense_variant
chr5	146804493	C	T	DN	-0.231589	missense_variant
chr5	149631595	T	A	DN	0.331631	missense_variant
chr5	150095135	G	A	DN	0.199537	synonymous_variant
chr5	151173742	A	G	DN	-0.135357	missense_variant
chr5	153390810	T	C	DN	0.27564	synonymous_variant
chr5	162869089	C	A	DN	0.0261636	synonymous_variant
chr5	169025515	C	T	DN	-0.214671	synonymous_variant
chr5	169412870	C	T	DN	-0.223524	synonymous_variant
chr5	170597192	C	T	DN	0.106455	missense_variant
chr5	172315717	G	A	DN	-0.0467337	synonymous_variant
chr5	175921055	A	G	DN	-0.533547	missense_variant
chr5	176334136	G	C	DN	-0.0680092	missense_variant
chr5	176715871	C	G	DN	-0.532534	missense_variant
chr5	177669356	C	T	DN	0.104171	missense_variant
chr5	178373955	T	C	DN	-0.0579333	missense_variant
chr5	180485372	T	A	DN	-0.140827	missense_variant
chr6	489025	G	C	DN	-0.0658844	missense_variant
chr6	3263960	G	A	DN	-0.143931	missense_variant
chr6	17426910	G	A	DN	-0.499871	missense_variant
chr6	33403326	G	A	DN	-0.12508	missense_variant
chr6	36446911	G	C	DN	0.447686	missense_variant
chr6	37280756	G	A	DN	0.00761271	missense_variant
chr6	41657498	T	A	DN	-0.095714	missense_variant
chr6	42657338	G	T	DN	0.00293719	missense_variant
chr6	43276060	T	C	DN	0.0476206	missense_variant
chr6	55364049	C	A	DN	-0.213971	synonymous_variant
chr6	65146093	G	A	DN	0.336742	synonymous_variant
chr6	70040421	G	A	DN	-0.219974	missense_variant
chr6	79665395	G	C	DN	0.236535	missense_variant
chr6	83888415	G	A	DN	0.00119615	missense_variant
chr6	84366512	G	T	DN	-0.30212	missense_variant
chr6	97512536	G	A	DN	0.219679	synonymous_variant
chr6	99887716	G	A	DN	-0.779238	missense_variant
chr6	105224911	G	A	DN	-0.420113	missense_variant
chr6	112537598	C	T	DN	-0.199114	missense_variant
chr6	114281094	G	A	DN	-0.177555	synonymous_variant
chr6	129468180	A	C	DN	-0.0679058	missense_variant
chr6	131939581	C	T	DN	-0.099595	missense_variant
chr6	135774505	G	A	DN	0.000538994	missense_variant
chr6	138642275	C	T	DN	0.069112	missense_variant
chr6	147122373	T	G	DN	0.00288485	missense_variant
chr6	151744677	T	C	DN	0.230017	missense_variant
chr6	152823811	T	C	DN	0.132087	missense_variant
chr6	158484895	C	T	DN	0.173657	synonymous_variant
chr6	158538772	A	T	DN	0.267486	missense_variant
chr6	159026319	C	A	DN	0.122658	synonymous_variant
chr6	159104006	A	T	DN	-0.166907	stop_gained
chr6	159205699	A	G	DN	-0.197719	synonymous_variant
chr7	624187	G	A	DN	0.0243647	missense_variant
chr7	645850	C	T	DN	0.184162	missense_variant
chr7	933568	C	T	DN	-0.136956	synonymous_variant
chr7	944768	C	T	DN	-0.220576	missense_variant
chr7	3998632	G	A	DN	0.181168	missense_variant
chr7	30486597	G	A	DN	-0.589049	synonymous_variant
chr7	31691581	C	T	DN	-0.15115	missense_variant
chr7	44099712	G	A	DN	0.80743	synonymous_variant
chr7	44282206	C	T	DN	-0.107144	missense_variant
chr7	48089488	G	A	DN	0.124655	synonymous_variant
chr7	48467428	G	C	DN	0.271771	missense_variant
chr7	66474647	T	C	DN	-0.409378	synonymous_variant
chr7	73969529	A	G	DN	0.502849	missense_variant
chr7	77265144	G	A	DN	-0.177095	missense_variant
chr7	81662204	C	G	DN	-1.10506	missense_variant
chr7	87339897	G	A	DN	0.0938011	stop_gained
chr7	92207484	C	T	DN	-0.502009	missense_variant
chr7	97923404	G	A	DN	-0.111665	missense_variant
chr7	99711522	A	G	DN	0.0379762	missense_variant
chr7	99798734	G	T	DN	-1.02777	stop_gained
chr7	100856461	C	T	DN	-0.584543	missense_variant
chr7	105655655	T	C	DN	0.867434	synonymous_variant
chr7	121766464	C	A	DN	0.213529	missense_variant
chr7	127631105	G	A	DN	0.285106	missense_variant
chr7	129094327	G	A	DN	0.513195	missense_variant
chr7	129767258	C	T	DN	-0.413841	stop_gained
chr7	129946692	G	C	DN	-0.413518	missense_variant
chr7	141321569	G	A	DN	0.0875712	missense_variant
chr7	143094667	C	T	DN	-0.123188	missense_variant
chr7	144096873	A	G	DN	0.253876	synonymous_variant
chr7	150839300	C	T	DN	0.331973	synonymous_variant
chr7	151072959	G	C	DN	0.399345	missense_variant
chr7	151927089	A	G	DN	-0.198431	synonymous_variant
chr7	151927315	G	A	DN	0.540115	missense_variant
chr7	158109533	C	T	DN	0.408726	synonymous_variant
chr7	158109594	G	A	DN	0.676106	missense_variant
chr7	158554201	G	A	DN	-0.0214779	missense_variant
chr7	158580720	A	G	DN	0.192627	missense_variant
chr8	2965314	T	C	DN	-0.010365	missense_variant
chr8	9473105	C	T	DN	-0.0904632	synonymous_variant
chr8	9567684	G	C	DN	-0.120405	missense_variant
chr8	11415531	T	C	DN	-0.128152	missense_variant
chr8	17504519	G	A	DN	-0.319338	missense_variant
chr8	22463609	A	G	DN	-0.100971	missense_variant
chr8	22873175	G	A	DN	0.0522789	missense_variant
chr8	24261575	C	T	DN	-0.222646	synonymous_variant
chr8	25898178	G	T	DN	0.0858577	missense_variant
chr8	61484615	C	T	DN	0.487186	synonymous_variant
chr8	61484622	C	T	DN	-0.314909	stop_gained
chr8	66534524	C	A	DN	-0.420087	missense_variant
chr8	92301444	A	G	DN	0.257562	missense_variant
chr8	92406244	A	G	DN	-0.317759	missense_variant
chr8	113812431	G	A	DN	-0.185199	synonymous_variant
chr8	120580466	A	G	DN	-0.0770433	missense_variant
chr8	143356191	G	A	DN	0.0483957	missense_variant
chr8	144397947	C	T	DN	-0.325021	synonymous_variant
chr8	144400250	T	C	DN	-0.0493586	missense_variant
chr8	144658323	C	T	DN	-0.261976	synonymous_variant
chr8	145545015	C	T	DN	-0.353347	missense_variant
chr9	4605416	T	A	DN	0.242074	synonymous_variant
chr9	21015926	G	A	DN	-0.793281	synonymous_variant
chr9	27291044	G	T	DN	0.0120336	missense_variant
chr9	34297077	C	T	DN	-0.56924	synonymous_variant
chr9	34621479	C	G	DN	0.918542	synonymous_variant
chr9	35231139	C	G	DN	0.556554	synonymous_variant
chr9	35558533	C	T	DN	0.519582	missense_variant
chr9	35739074	G	A	DN	-0.708651	stop_gained
chr9	71853630	G	A	DN	-0.0986507	synonymous_variant
chr9	71986456	A	C	DN	0.0612352	missense_variant
chr9	77245254	T	G	DN	0.0886153	missense_variant
chr9	79932586	A	T	DN	0.00212756	missense_variant
chr9	85926860	A	G	DN	0.414221	missense_variant
chr9	86585713	C	T	DN	-0.305619	missense_variant
chr9	95782633	A	G	DN	-0.189924	missense_variant
chr9	96437988	C	T	DN	0.15431	stop_gained
chr9	111637184	G	A	DN	-0.0884091	missense_variant
chr9	115456456	T	G	DN	0.135103	missense_variant
chr9	117005834	C	T	DN	-0.0101583	synonymous_variant
chr9	123725027	G	A	DN	0.102949	stop_gained
chr9	125054092	G	A	DN	0.0753278	missense_variant
chr9	125852099	C	A	DN	-0.551466	synonymous_variant
chr9	127089685	C	T	DN	0.238387	missense_variant
chr9	128112612	C	T	DN	-1.37519	missense_variant
chr9	131715118	C	A	DN	0.126511	missense_variant
chr9	135357714	G	A	DN	-0.266697	synonymous_variant
chr9	135418362	G	C	DN	0.281385	synonymous_variant
chr9	135927515	G	A	DN	-0.115612	synonymous_variant
chr9	139396487	C	T	DN	-0.314269	stop_gained
chr9	139699840	G	A	DN	-1.61525	missense_variant
chr9	139726740	G	A	DN	0.505208	missense_variant
chrX	601587	G	A	DN	0.183879	missense_variant
chrX	2793922	G	C	DN	0.128718	missense_variant
chrX	48054199	T	C	DN	-1.9942	missense_variant
chrX	48374469	C	T	DN	0.258475	missense_variant
chrX	48399823	T	C	DN	-0.149254	synonymous_variant
chrX	48435434	G	A	DN	-0.399812	missense_variant
chrX	48923351	C	T	DN	-0.226756	missense_variant
chrX	70776554	C	T	DN	0.371692	missense_variant
chrX	79279657	G	A	DN	-0.00588332	missense_variant
chrX	101095482	A	G	DN	-0.124692	synonymous_variant
chrX	106097468	G	A	DN	-0.477014	missense_variant
chrX	106145431	C	T	DN	0.0236754	stop_gained
chrX	107413877	A	G	DN	0.245265	missense_variant
chrX	128888517	G	A	DN	-0.127811	missense_variant
chrX	128894535	C	T	DN	-0.222352	synonymous_variant
chrX	152085704	A	G	DN	0.0305283	missense_variant
chr1	5926503	G	A	MaPSy	0.213175	missense_variant
chr1	5969253	G	A	MaPSy	-0.177998	stop_gained
chr1	16374847	G	A	MaPSy	-0.881157	missense_variant
chr1	16375051	C	T	MaPSy	0.483291	missense_variant
chr1	16375069	C	T	MaPSy	2.08543	missense_variant
chr1	16377052	C	T	MaPSy	0.292236	missense_variant
chr1	16377088	C	A	MaPSy	1.60418	missense_variant
chr1	16378015	G	A	MaPSy	-1.11004	missense_variant
chr1	16378016	G	A	MaPSy	1.07546	missense_variant
chr1	16378039	T	C	MaPSy	-0.423081	missense_variant
chr1	16381956	C	T	MaPSy	-0.862421	stop_gained
chr1	16382003	G	A	MaPSy	0.359468	stop_gained
chr1	16382201	G	A	MaPSy	0.472798	missense_variant
chr1	16382988	C	A	MaPSy	-0.186952	stop_gained
chr1	17322756	C	T	MaPSy	-0.595911	missense_variant
chr1	17330838	G	T	MaPSy	-4.13184	missense_variant
chr1	17359560	C	T	MaPSy	-0.290811	missense_variant
chr1	17359563	C	T	MaPSy	-0.338139	missense_variant
chr1	17359564	A	G	MaPSy	0.179096	missense_variant
chr1	17359567	A	T	MaPSy	0.248603	missense_variant
chr1	17359572	C	T	MaPSy	-0.212953	missense_variant
chr1	17359581	A	G	MaPSy	0.066737	missense_variant
chr1	17359603	T	C	MaPSy	0.0930887	missense_variant
chr1	17359635	C	A	MaPSy	0.250179	missense_variant
chr1	21896814	G	A	MaPSy	-1.72763	stop_gained
chr1	21896819	C	T	MaPSy	-0.287459	missense_variant
chr1	21896820	G	A	MaPSy	-0.162402	missense_variant
chr1	21896820	G	T	MaPSy	-0.451199	missense_variant
chr1	21896829	T	C	MaPSy	-0.390355	missense_variant
chr1	24147023	G	A	MaPSy	-0.206025	stop_gained
chr1	24147035	C	A	MaPSy	-0.213287	stop_gained
chr1	26137953	A	T	MaPSy	-0.448233	missense_variant
chr1	33263369	C	T	MaPSy	0.181402	missense_variant
chr1	33480127	T	C	MaPSy	-5.39414	missense_variant
chr1	40542573	A	G	MaPSy	0.0487628	missense_variant
chr1	40733468	T	C	MaPSy	0.387927	missense_variant
chr1	43221287	G	A	MaPSy	0.353007	stop_gained
chr1	43817891	C	T	MaPSy	0.070777	synonymous_variant
chr1	43817930	C	T	MaPSy	-0.57562	missense_variant
chr1	45341306	A	G	MaPSy	-0.457176	missense_variant
chr1	45341320	A	C	MaPSy	-0.135286	missense_variant
chr1	45478859	C	T	MaPSy	-0.520015	missense_variant
chr1	45796212	C	G	MaPSy	-0.161925	missense_variant
chr1	45797752	G	A	MaPSy	-0.884297	stop_gained
chr1	45798445	C	T	MaPSy	-0.22963	missense_variant
chr1	45798457	C	T	MaPSy	-0.166493	missense_variant
chr1	45798458	G	A	MaPSy	0.123091	missense_variant
chr1	45798460	C	T	MaPSy	-0.157461	missense_variant
chr1	45798466	C	T	MaPSy	-0.0645122	missense_variant
chr1	45798467	G	A	MaPSy	-0.300015	missense_variant
chr1	45798467	G	C	MaPSy	0.00208332	missense_variant
chr1	45798472	T	G	MaPSy	0.0658659	missense_variant
chr1	45798490	C	T	MaPSy	-0.352339	stop_gained
chr1	45798624	G	A	MaPSy	0.927223	missense_variant
chr1	45798961	A	T	MaPSy	-0.41477	stop_gained
chr1	45798963	A	G	MaPSy	0.00026781	missense_variant
chr1	46658200	C	G	MaPSy	0.580785	missense_variant
chr1	46658987	C	T	MaPSy	-1.87397	missense_variant
chr1	46659545	C	T	MaPSy	0.123007	missense_variant
chr1	46659546	G	A	MaPSy	0.172006	stop_gained
chr1	53666402	C	G	MaPSy	0.0637363	missense_variant
chr1	53666438	C	G	MaPSy	-0.0706255	missense_variant
chr1	63867928	T	A	MaPSy	0.170348	stop_gained
chr1	63870204	G	A	MaPSy	-0.526626	missense_variant
chr1	63872032	T	C	MaPSy	0.786069	missense_variant
chr1	63881565	C	A	MaPSy	0.745294	missense_variant
chr1	67474795	C	T	MaPSy	-2.1177	stop_gained
chr1	67518459	G	A	MaPSy	-0.583525	stop_gained
chr1	68905254	A	C	MaPSy	1.45006	missense_variant
chr1	68905269	G	A	MaPSy	-0.105706	stop_gained
chr1	68914327	G	A	MaPSy	-0.279964	missense_variant
chr1	68914385	C	A	MaPSy	-0.294555	stop_gained
chr1	76198554	T	C	MaPSy	-0.582443	missense_variant
chr1	76198566	G	C	MaPSy	-0.115688	missense_variant
chr1	76198571	C	T	MaPSy	-0.400126	missense_variant
chr1	76198574	G	T	MaPSy	-0.0808817	missense_variant
chr1	76198596	C	T	MaPSy	-0.22481	missense_variant
chr1	76200483	C	G	MaPSy	-0.142224	missense_variant
chr1	76200518	A	T	MaPSy	-0.833077	stop_gained
chr1	76200535	G	A	MaPSy	-0.34072	missense_variant
chr1	76200549	T	G	MaPSy	-0.391984	missense_variant
chr1	76200552	T	C	MaPSy	0.138462	missense_variant
chr1	94461693	C	A	MaPSy	-0.330717	missense_variant
chr1	94461717	C	A	MaPSy	-0.387176	missense_variant
chr1	94461724	T	G	MaPSy	0.151793	missense_variant
chr1	94473804	A	T	MaPSy	-0.21005	missense_variant
chr1	94473808	C	T	MaPSy	-0.0783627	missense_variant
chr1	94487251	G	T	MaPSy	0.917866	missense_variant
chr1	94488970	T	A	MaPSy	-0.803567	stop_gained
chr1	94505604	A	C	MaPSy	-0.0632071	missense_variant
chr1	94505675	G	T	MaPSy	-0.155509	stop_gained
chr1	94514466	T	C	MaPSy	-0.248498	missense_variant
chr1	94514475	C	T	MaPSy	-0.107424	missense_variant
chr1	94514477	G	A	MaPSy	0.114761	missense_variant
chr1	94548927	A	G	MaPSy	-0.269481	missense_variant
chr1	98144708	C	T	MaPSy	-0.179324	missense_variant
chr1	98157304	T	G	MaPSy	0.217102	missense_variant
chr1	98157331	C	T	MaPSy	0.188819	missense_variant
chr1	98157332	G	A	MaPSy	0.409865	missense_variant
chr1	98206032	G	T	MaPSy	-0.118709	stop_gained
chr1	98293716	T	C	MaPSy	0.0007099	missense_variant
chr1	100671835	G	T	MaPSy	-1.07283	missense_variant
chr1	100701059	C	A	MaPSy	-0.164512	stop_gained
chr1	103354286	C	A	MaPSy	-2.22431	missense_variant
chr1	103354295	C	T	MaPSy	3.05754	missense_variant
chr1	103379943	C	A	MaPSy	0.636101	stop_gained
chr1	103427466	C	T	MaPSy	0.347942	missense_variant
chr1	103427767	C	G	MaPSy	0.745627	missense_variant
chr1	103455082	C	G	MaPSy	-0.141766	missense_variant
chr1	103468320	C	G	MaPSy	0.217272	missense_variant
chr1	103470189	C	A	MaPSy	0.493139	missense_variant
chr1	103471861	C	A	MaPSy	0.749128	missense_variant
chr1	116275561	G	C	MaPSy	0.00776222	missense_variant
chr1	120269520	C	T	MaPSy	-0.0475657	missense_variant
chr1	150482613	C	T	MaPSy	-2.2191	stop_gained
chr1	154142918	T	C	MaPSy	-0.205693	missense_variant
chr1	154142930	C	T	MaPSy	-0.270052	missense_variant
chr1	154145429	T	G	MaPSy	0.113758	missense_variant
chr1	154145445	T	C	MaPSy	-0.0250868	missense_variant
chr1	154145447	C	T	MaPSy	0.0937082	missense_variant
chr1	154145448	G	A	MaPSy	-0.311087	missense_variant
chr1	154145448	G	C	MaPSy	-0.366222	missense_variant
chr1	155210428	C	T	MaPSy	0.273141	stop_gained
chr1	155210498	T	C	MaPSy	0.806858	missense_variant
chr1	161140729	G	A	MaPSy	-0.430764	stop_gained
chr1	161140730	C	T	MaPSy	-2.32362	stop_gained
chr1	161179680	C	T	MaPSy	-0.58657	stop_gained
chr1	161179690	C	T	MaPSy	-1.78022	missense_variant
chr1	161179702	G	A	MaPSy	-0.788496	missense_variant
chr1	161179705	C	A	MaPSy	-1.15514	missense_variant
chr1	161183463	T	C	MaPSy	-0.477804	missense_variant
chr1	161183502	G	T	MaPSy	-0.00512013	missense_variant
chr1	161183685	T	A	MaPSy	0.655282	missense_variant
chr1	161183693	G	A	MaPSy	-2.95969	missense_variant
chr1	161275927	C	A	MaPSy	0.699016	stop_gained
chr1	161275932	T	A	MaPSy	-0.643313	missense_variant
chr1	161293422	C	A	MaPSy	-0.113145	stop_gained
chr1	161310387	G	A	MaPSy	-0.190657	stop_gained
chr1	161310414	C	G	MaPSy	-0.0448425	missense_variant
chr1	161310418	C	T	MaPSy	-0.310509	missense_variant
chr1	161310419	G	A	MaPSy	-0.319969	missense_variant
chr1	161310428	G	A	MaPSy	-0.231456	missense_variant
chr1	162124198	G	A	MaPSy	0.0852615	missense_variant
chr1	165620270	C	T	MaPSy	-0.106642	missense_variant
chr1	167408592	G	A	MaPSy	-0.400352	stop_gained
chr1	173807344	C	T	MaPSy	-0.0109009	stop_gained
chr1	173807345	G	A	MaPSy	-0.728628	missense_variant
chr1	173825808	A	T	MaPSy	-0.674482	missense_variant
chr1	173876599	C	G	MaPSy	0.0351274	missense_variant
chr1	173876604	T	C	MaPSy	0.140736	missense_variant
chr1	173876607	A	G	MaPSy	0.0277699	missense_variant
chr1	173876616	G	C	MaPSy	0.0479412	stop_gained
chr1	173876617	A	G	MaPSy	-0.0420535	missense_variant
chr1	173876619	A	T	MaPSy	-0.0572409	missense_variant
chr1	173876621	A	T	MaPSy	-0.166797	stop_gained
chr1	173876635	G	A	MaPSy	-0.889546	stop_gained
chr1	173876649	A	G	MaPSy	-0.266792	missense_variant
chr1	179521743	C	T	MaPSy	0.940321	missense_variant
chr1	179521746	T	A	MaPSy	-0.788441	stop_gained
chr1	179521760	G	A	MaPSy	-1.37542	missense_variant
chr1	179521769	T	G	MaPSy	-0.366024	missense_variant
chr1	179521784	T	A	MaPSy	-0.0904884	missense_variant
chr1	179521801	C	A	MaPSy	0.514395	missense_variant
chr1	179521808	A	C	MaPSy	0.0700755	missense_variant
chr1	179521809	C	G	MaPSy	0.341052	missense_variant
chr1	179521812	C	T	MaPSy	-0.0369761	missense_variant
chr1	179523626	A	T	MaPSy	-0.0561174	missense_variant
chr1	179523635	C	T	MaPSy	0.208399	missense_variant
chr1	179528842	A	G	MaPSy	0.0929986	missense_variant
chr1	179528845	C	T	MaPSy	-0.112834	missense_variant
chr1	179528846	G	T	MaPSy	-0.957403	missense_variant
chr1	179528869	T	C	MaPSy	-0.884282	missense_variant
chr1	179530462	C	T	MaPSy	-1.34637	missense_variant
chr1	179530463	G	A	MaPSy	-1.44888	stop_gained
chr1	182763556	C	T	MaPSy	-0.23514	missense_variant
chr1	183556054	C	T	MaPSy	0.210524	missense_variant
chr1	183556057	C	T	MaPSy	0.271091	missense_variant
chr1	183556058	G	A	MaPSy	0.0322115	stop_gained
chr1	183556091	G	A	MaPSy	0.137504	stop_gained
chr1	193099338	G	C	MaPSy	0.02155	missense_variant
chr1	193099350	T	C	MaPSy	-0.108998	missense_variant
chr1	193104556	G	T	MaPSy	-0.240125	stop_gained
chr1	193104702	A	T	MaPSy	0.145336	stop_gained
chr1	193104711	C	T	MaPSy	0.276664	stop_gained
chr1	193181588	G	A	MaPSy	-0.456695	missense_variant
chr1	196645148	G	A	MaPSy	0.0061885	missense_variant
chr1	196645148	G	T	MaPSy	-0.076284	missense_variant
chr1	196645168	T	C	MaPSy	0.228974	missense_variant
chr1	196645183	C	T	MaPSy	-0.652581	missense_variant
chr1	201035402	C	A	MaPSy	0.0853915	missense_variant
chr1	201035411	C	A	MaPSy	-0.0574623	missense_variant
chr1	201328755	T	C	MaPSy	-0.245103	missense_variant
chr1	201328760	T	A	MaPSy	0.0909616	missense_variant
chr1	201328764	C	T	MaPSy	-0.262172	missense_variant
chr1	201328787	T	C	MaPSy	-0.376013	missense_variant
chr1	201333433	C	T	MaPSy	0.478514	missense_variant
chr1	201333434	G	A	MaPSy	1.53271	missense_variant
chr1	201333455	G	A	MaPSy	-0.300644	missense_variant
chr1	201333463	C	T	MaPSy	0.47429	missense_variant
chr1	201333464	G	A	MaPSy	0.272246	missense_variant
chr1	201333469	C	T	MaPSy	-0.503273	missense_variant
chr1	201333479	C	T	MaPSy	1.41219	missense_variant
chr1	201333485	G	C	MaPSy	-0.69974	missense_variant
chr1	201333494	G	A	MaPSy	-0.211146	missense_variant
chr1	201333497	G	A	MaPSy	0.000358389	missense_variant
chr1	201334742	A	C	MaPSy	-0.363974	missense_variant
chr1	201334749	C	T	MaPSy	-0.161665	missense_variant
chr1	201334755	C	T	MaPSy	0.0626733	missense_variant
chr1	201334766	A	T	MaPSy	-0.0578512	missense_variant
chr1	201334772	G	A	MaPSy	-0.149862	missense_variant
chr1	201334794	A	G	MaPSy	-0.101837	missense_variant
chr1	201335973	T	G	MaPSy	-1.72355	missense_variant
chr1	201336931	T	A	MaPSy	0.295103	missense_variant
chr1	201337340	G	A	MaPSy	-0.203282	missense_variant
chr1	201337343	G	A	MaPSy	0.186873	missense_variant
chr1	205766075	G	A	MaPSy	-0.395885	missense_variant
chr1	207933018	G	C	MaPSy	0.0714527	missense_variant
chr1	207958446	C	T	MaPSy	-0.683513	missense_variant
chr1	216246252	G	A	MaPSy	-0.208609	stop_gained
chr1	216500943	G	A	MaPSy	0.180067	missense_variant
chr1	216500979	C	T	MaPSy	0.0577129	missense_variant
chr1	227075813	A	G	MaPSy	0.248527	missense_variant
chr1	227075817	C	A	MaPSy	-0.0588528	missense_variant
chr1	227075817	C	G	MaPSy	0.0780124	missense_variant
chr1	227078994	C	T	MaPSy	-0.0052574	missense_variant
chr1	227173027	G	A	MaPSy	0.15779	missense_variant
chr1	227173033	G	A	MaPSy	-0.0645491	missense_variant
chr1	235897159	C	T	MaPSy	0.130104	stop_gained
chr1	236923045	C	T	MaPSy	0.610001	missense_variant
chr1	237037078	T	C	MaPSy	0.736857	missense_variant
chr1	237923082	C	T	MaPSy	-1.28331	missense_variant
chr1	237923145	T	C	MaPSy	-0.29354	missense_variant
chr1	237935390	T	C	MaPSy	-0.0380479	missense_variant
chr1	237944900	G	T	MaPSy	-1.52938	missense_variant
chr1	237944901	G	C	MaPSy	-0.974453	missense_variant
chr1	237944905	T	A	MaPSy	-0.592543	missense_variant
chr1	237944918	G	A	MaPSy	-1.55253	missense_variant
chr1	237949299	G	A	MaPSy	-0.0170147	missense_variant
chr1	237954741	C	T	MaPSy	-2.17352	missense_variant
chr1	237954748	T	G	MaPSy	2.20948	missense_variant
chr1	237954764	G	A	MaPSy	0.843835	missense_variant
chr1	237954780	G	A	MaPSy	-3.07116	missense_variant
chr1	237958608	T	A	MaPSy	-1.27905	missense_variant
chr1	237958623	A	G	MaPSy	0.579654	missense_variant
chr1	237991729	T	C	MaPSy	0.252883	missense_variant
chr1	243468018	A	T	MaPSy	-0.103093	stop_gained
chr1	243468035	T	G	MaPSy	-0.254573	stop_gained
chr10	13158319	C	G	MaPSy	-0.0839013	missense_variant
chr10	13340236	G	A	MaPSy	-0.755086	missense_variant
chr10	14976745	T	A	MaPSy	-0.109232	missense_variant
chr10	14976746	C	T	MaPSy	-0.488528	missense_variant
chr10	14987109	G	A	MaPSy	-0.0907017	stop_gained
chr10	18795447	G	C	MaPSy	0.364659	missense_variant
chr10	27450059	G	C	MaPSy	-0.414152	missense_variant
chr10	43617415	A	G	MaPSy	-1.44477	missense_variant
chr10	43617427	T	C	MaPSy	0.0502748	missense_variant
chr10	43617428	C	A	MaPSy	0.0554489	missense_variant
chr10	55849801	G	C	MaPSy	-0.132782	stop_gained
chr10	55849814	G	A	MaPSy	0.0733684	stop_gained
chr10	72644953	C	T	MaPSy	-0.179408	missense_variant
chr10	73104012	T	G	MaPSy	-0.69021	missense_variant
chr10	73337695	G	A	MaPSy	-0.294482	missense_variant
chr10	73337707	G	T	MaPSy	-0.0790538	missense_variant
chr10	73483839	G	A	MaPSy	-0.52506	missense_variant
chr10	75960545	G	A	MaPSy	0.0440041	missense_variant
chr10	76430016	C	A	MaPSy	0.00461007	missense_variant
chr10	79745719	G	A	MaPSy	-0.796525	missense_variant
chr10	79795152	C	T	MaPSy	-0.056407	stop_gained
chr10	82045273	G	T	MaPSy	0.0336133	missense_variant
chr10	82045312	A	G	MaPSy	0.218405	missense_variant
chr10	88813137	G	A	MaPSy	-0.553058	missense_variant
chr10	88813145	T	A	MaPSy	-0.252984	missense_variant
chr10	88813149	T	C	MaPSy	-0.001378	missense_variant
chr10	88813155	A	G	MaPSy	-0.54616	missense_variant
chr10	88813158	C	T	MaPSy	-0.600991	missense_variant
chr10	89653797	T	A	MaPSy	0.374848	missense_variant
chr10	89653803	C	A	MaPSy	0.706054	missense_variant
chr10	89653806	T	C	MaPSy	0.679703	missense_variant
chr10	89685286	C	T	MaPSy	-0.361964	missense_variant
chr10	89685287	A	G	MaPSy	-0.11917	missense_variant
chr10	89685300	C	G	MaPSy	0.141771	stop_gained
chr10	89685305	T	G	MaPSy	0.152955	missense_variant
chr10	89685307	T	C	MaPSy	0.152483	missense_variant
chr10	89685307	T	G	MaPSy	0.126926	missense_variant
chr10	89685308	A	G	MaPSy	0.523217	missense_variant
chr10	89685309	C	A	MaPSy	-0.156132	stop_gained
chr10	89690827	C	T	MaPSy	-0.912021	synonymous_variant
chr10	89690828	G	A	MaPSy	-0.439899	missense_variant
chr10	89690838	A	C	MaPSy	0.0895348	missense_variant
chr10	89690843	A	T	MaPSy	-0.0868283	stop_gained
chr10	90701551	G	A	MaPSy	-0.0440064	missense_variant
chr10	90701562	T	C	MaPSy	-0.180575	missense_variant
chr10	90701593	A	G	MaPSy	-0.228146	missense_variant
chr10	90770323	C	A	MaPSy	-0.19556	stop_gained
chr10	90770532	G	A	MaPSy	0.931015	stop_gained
chr10	90982279	G	A	MaPSy	0.0719906	missense_variant
chr10	90982281	A	G	MaPSy	0.4977	missense_variant
chr10	90982299	G	A	MaPSy	-0.108898	missense_variant
chr10	95386424	T	A	MaPSy	-0.246473	missense_variant
chr10	95537177	C	A	MaPSy	0.14069	missense_variant
chr10	95537308	T	A	MaPSy	0.261054	missense_variant
chr10	95537308	T	C	MaPSy	0.227501	missense_variant
chr10	95537310	G	A	MaPSy	-0.370328	missense_variant
chr10	95537349	C	T	MaPSy	-0.25634	missense_variant
chr10	95549859	C	G	MaPSy	-0.263744	missense_variant
chr10	95549885	T	C	MaPSy	-0.0309866	missense_variant
chr10	103535526	G	T	MaPSy	-0.63429	missense_variant
chr10	104593831	G	A	MaPSy	-0.297249	stop_gained
chr10	105795235	G	A	MaPSy	-0.554722	stop_gained
chr10	105801284	A	C	MaPSy	1.27376	stop_gained
chr10	105803610	C	A	MaPSy	-1.259	stop_gained
chr10	105805531	G	A	MaPSy	0.00487071	stop_gained
chr10	105807839	G	A	MaPSy	-0.915826	stop_gained
chr10	105813686	C	T	MaPSy	1.24406	missense_variant
chr10	105815151	G	A	MaPSy	-0.611724	stop_gained
chr10	105823549	G	C	MaPSy	-0.2576	missense_variant
chr10	105823571	C	A	MaPSy	-1.05609	stop_gained
chr10	105831793	G	A	MaPSy	-0.242468	stop_gained
chr10	105831820	G	A	MaPSy	-0.546764	stop_gained
chr10	105840407	G	A	MaPSy	0.0209325	stop_gained
chr10	123246893	T	C	MaPSy	0.156554	missense_variant
chr10	123324058	C	T	MaPSy	-0.137073	missense_variant
chr10	124806732	G	C	MaPSy	0.626056	missense_variant
chr10	127484716	G	A	MaPSy	-0.104303	missense_variant
chr10	127495990	A	G	MaPSy	0.0221155	missense_variant
chr10	127500791	G	A	MaPSy	-0.29352	missense_variant
chr10	127500806	A	G	MaPSy	-0.140599	missense_variant
chr10	127504754	A	G	MaPSy	0.0965276	missense_variant
chr10	127505013	T	C	MaPSy	-0.0300851	missense_variant
chr10	127505059	G	A	MaPSy	-0.181355	missense_variant
chr10	127505062	C	A	MaPSy	0.00446036	missense_variant
chr11	2187248	A	G	MaPSy	1.16256	missense_variant
chr11	2187275	G	A	MaPSy	-2.9249	missense_variant
chr11	2187723	G	A	MaPSy	-0.79542	missense_variant
chr11	2187725	G	C	MaPSy	-2.19965	missense_variant
chr11	2187774	C	A	MaPSy	0.246521	missense_variant
chr11	2189112	C	T	MaPSy	0.403702	missense_variant
chr11	2189370	C	T	MaPSy	-0.52251	missense_variant
chr11	2592558	T	C	MaPSy	-1.94268	missense_variant
chr11	2592560	A	T	MaPSy	-1.04519	missense_variant
chr11	2592563	G	A	MaPSy	-3.17572	missense_variant
chr11	2592575	T	C	MaPSy	-4.02573	missense_variant
chr11	2592576	C	T	MaPSy	0.145108	missense_variant
chr11	2592593	G	A	MaPSy	-3.89929	missense_variant
chr11	2592621	C	T	MaPSy	-0.830063	missense_variant
chr11	2592627	C	T	MaPSy	0.386903	missense_variant
chr11	2790090	C	T	MaPSy	-0.383354	missense_variant
chr11	2790100	T	C	MaPSy	-0.075449	missense_variant
chr11	2790109	T	C	MaPSy	0.0120689	missense_variant
chr11	2790111	C	G	MaPSy	0.0902415	missense_variant
chr11	2790111	C	T	MaPSy	0.0503032	stop_gained
chr11	2790112	G	A	MaPSy	-0.15326	missense_variant
chr11	2790112	G	C	MaPSy	-0.1425	missense_variant
chr11	2790114	C	T	MaPSy	-0.159084	missense_variant
chr11	2790118	T	G	MaPSy	-0.711397	missense_variant
chr11	2790130	T	G	MaPSy	-0.422466	missense_variant
chr11	2790132	G	A	MaPSy	-0.866387	missense_variant
chr11	2790135	A	G	MaPSy	0.091714	missense_variant
chr11	2798226	T	C	MaPSy	-0.918734	missense_variant
chr11	2798227	C	A	MaPSy	-0.779764	missense_variant
chr11	2798227	C	T	MaPSy	-1.06881	missense_variant
chr11	2798230	T	C	MaPSy	-0.795909	missense_variant
chr11	2798230	T	G	MaPSy	-1.23182	missense_variant
chr11	2798232	G	A	MaPSy	-1.30724	missense_variant
chr11	2798233	G	C	MaPSy	-0.0143745	missense_variant
chr11	2798235	A	G	MaPSy	-0.0964821	missense_variant
chr11	2798242	C	T	MaPSy	-0.577438	missense_variant
chr11	2798249	C	A	MaPSy	-1.35798	missense_variant
chr11	2799220	C	T	MaPSy	-0.03924	missense_variant
chr11	2799221	G	A	MaPSy	-0.383805	missense_variant
chr11	2799223	G	A	MaPSy	0.216539	missense_variant
chr11	2799229	A	G	MaPSy	-0.622215	missense_variant
chr11	2799233	C	T	MaPSy	-0.30998	missense_variant
chr11	2799241	G	A	MaPSy	-0.632515	missense_variant
chr11	2799244	C	T	MaPSy	-0.407219	missense_variant
chr11	2799245	G	A	MaPSy	-0.198035	missense_variant
chr11	2799254	G	A	MaPSy	-0.00163446	missense_variant
chr11	2799254	G	C	MaPSy	-0.443347	missense_variant
chr11	2799259	G	A	MaPSy	-0.32156	missense_variant
chr11	6414850	C	T	MaPSy	-1.09377	missense_variant
chr11	6414851	A	G	MaPSy	0.0725414	missense_variant
chr11	6414863	A	G	MaPSy	0.379621	missense_variant
chr11	6414880	T	C	MaPSy	0.373631	missense_variant
chr11	6414894	G	C	MaPSy	-0.817445	missense_variant
chr11	6414897	C	A	MaPSy	-0.343549	missense_variant
chr11	6414910	C	T	MaPSy	-0.58331	stop_gained
chr11	13514351	A	G	MaPSy	1.40873	missense_variant
chr11	17415261	T	C	MaPSy	-0.707218	missense_variant
chr11	17415285	C	T	MaPSy	2.70044	missense_variant
chr11	17415287	A	G	MaPSy	1.98726	missense_variant
chr11	17415288	C	G	MaPSy	1.08364	missense_variant
chr11	17415289	C	G	MaPSy	1.52967	missense_variant
chr11	17415296	A	G	MaPSy	-2.81155	missense_variant
chr11	17417411	C	A	MaPSy	0.00267023	missense_variant
chr11	17417419	C	T	MaPSy	0.253911	missense_variant
chr11	17417423	A	T	MaPSy	0.0409626	missense_variant
chr11	17417431	A	C	MaPSy	0.138833	missense_variant
chr11	17417431	A	G	MaPSy	-0.0646669	missense_variant
chr11	17417434	G	T	MaPSy	0.18852	missense_variant
chr11	17417440	G	T	MaPSy	-0.187372	missense_variant
chr11	17417444	A	G	MaPSy	0.242406	missense_variant
chr11	17417447	T	G	MaPSy	-0.0579147	missense_variant
chr11	17417449	C	T	MaPSy	-0.0697137	missense_variant
chr11	17417450	C	T	MaPSy	-0.209463	missense_variant
chr11	17417456	C	T	MaPSy	-0.305819	missense_variant
chr11	17417461	C	T	MaPSy	-0.243852	missense_variant
chr11	17417462	G	A	MaPSy	-0.0367786	missense_variant
chr11	17417465	C	G	MaPSy	-0.0500616	missense_variant
chr11	17417474	C	T	MaPSy	-0.0353441	missense_variant
chr11	17427052	T	G	MaPSy	-0.0327952	missense_variant
chr11	17434247	C	T	MaPSy	-0.35329	missense_variant
chr11	17434248	G	A	MaPSy	-0.105327	stop_gained
chr11	17434248	G	C	MaPSy	0.0609922	missense_variant
chr11	17434263	G	A	MaPSy	-0.330245	stop_gained
chr11	17434269	G	A	MaPSy	-0.135399	missense_variant
chr11	17434946	C	T	MaPSy	0.624996	missense_variant
chr11	17434982	C	T	MaPSy	-1.09992	missense_variant
chr11	17434988	C	T	MaPSy	-1.373	missense_variant
chr11	17434994	G	A	MaPSy	-2.14813	stop_gained
chr11	17449466	C	T	MaPSy	0.0972048	stop_gained
chr11	17449468	A	G	MaPSy	1.84809	missense_variant
chr11	17449473	A	G	MaPSy	0.685512	missense_variant
chr11	17449479	C	T	MaPSy	1.14105	missense_variant
chr11	17453770	G	C	MaPSy	1.74705	missense_variant
chr11	17542909	G	A	MaPSy	-0.158745	missense_variant
chr11	17548310	G	A	MaPSy	-1.3022	missense_variant
chr11	22239825	C	T	MaPSy	-0.540193	missense_variant
chr11	31815609	T	A	MaPSy	-0.0120232	stop_gained
chr11	31815620	C	G	MaPSy	0.13779	missense_variant
chr11	31815627	G	A	MaPSy	1.0552	stop_gained
chr11	31823441	A	T	MaPSy	6.13744	missense_variant
chr11	32438075	C	G	MaPSy	0.401869	missense_variant
chr11	32439127	T	A	MaPSy	-0.0198773	stop_gained
chr11	32439156	C	T	MaPSy	-0.252253	stop_gained
chr11	44130751	C	T	MaPSy	0.679519	stop_gained
chr11	44130787	G	T	MaPSy	-0.439691	stop_gained
chr11	44130812	C	T	MaPSy	-0.222959	missense_variant
chr11	44257852	C	T	MaPSy	-0.0197256	stop_gained
chr11	45936170	G	A	MaPSy	-0.0826574	stop_gained
chr11	46742092	A	G	MaPSy	0.357997	missense_variant
chr11	47360895	C	T	MaPSy	-2.90115	missense_variant
chr11	47360922	C	T	MaPSy	-0.603781	missense_variant
chr11	47360946	C	A	MaPSy	-1.03132	missense_variant
chr11	47369411	C	T	MaPSy	-1.79265	missense_variant
chr11	47369415	G	A	MaPSy	-0.352414	missense_variant
chr11	47369442	C	T	MaPSy	-1.90438	missense_variant
chr11	57365748	C	T	MaPSy	0.932325	missense_variant
chr11	61724869	C	T	MaPSy	-0.0441054	missense_variant
chr11	61724873	G	T	MaPSy	-0.130376	missense_variant
chr11	61724874	C	A	MaPSy	-0.221616	missense_variant
chr11	61724874	C	G	MaPSy	-1.21819	missense_variant
chr11	61724874	C	T	MaPSy	-2.20797	missense_variant
chr11	61724881	A	C	MaPSy	0.388624	missense_variant
chr11	61724884	G	T	MaPSy	-0.183239	missense_variant
chr11	61724885	T	G	MaPSy	-1.80118	missense_variant
chr11	61724887	G	A	MaPSy	-0.453279	missense_variant
chr11	61724887	G	T	MaPSy	-3.28641	missense_variant
chr11	61724893	T	C	MaPSy	-0.245716	missense_variant
chr11	61724901	T	A	MaPSy	-0.152315	missense_variant
chr11	61724902	A	G	MaPSy	-0.0507765	missense_variant
chr11	61724904	G	A	MaPSy	-0.823434	missense_variant
chr11	61724911	T	A	MaPSy	-0.259033	missense_variant
chr11	61724914	G	C	MaPSy	0.0852226	missense_variant
chr11	61724917	T	A	MaPSy	-0.0122159	missense_variant
chr11	61724919	C	G	MaPSy	-0.328254	missense_variant
chr11	61724920	C	A	MaPSy	-0.294781	missense_variant
chr11	61724922	C	G	MaPSy	-0.686813	missense_variant
chr11	61724925	G	C	MaPSy	0.180141	missense_variant
chr11	61724926	T	C	MaPSy	-0.10916	missense_variant
chr11	61724929	A	G	MaPSy	-0.300345	missense_variant
chr11	61724931	A	T	MaPSy	-0.1273	missense_variant
chr11	61724932	C	G	MaPSy	-0.696526	missense_variant
chr11	61726976	G	A	MaPSy	0.434662	missense_variant
chr11	61726979	C	A	MaPSy	-0.0596133	missense_variant
chr11	61726981	G	C	MaPSy	-0.172362	missense_variant
chr11	61726982	C	G	MaPSy	-1.44469	missense_variant
chr11	61726985	A	G	MaPSy	0.486141	missense_variant
chr11	61726986	T	C	MaPSy	0.520548	missense_variant
chr11	61726988	A	C	MaPSy	0.0160287	missense_variant
chr11	61726988	A	G	MaPSy	0.707977	missense_variant
chr11	61726989	A	G	MaPSy	-0.289481	missense_variant
chr11	61726990	C	A	MaPSy	0.44798	missense_variant
chr11	61726991	C	A	MaPSy	0.218969	missense_variant
chr11	61726991	C	G	MaPSy	1.00058	missense_variant
chr11	61726991	C	T	MaPSy	-2.22109	missense_variant
chr11	61726995	T	C	MaPSy	0.136372	missense_variant
chr11	61726995	T	G	MaPSy	0.447573	missense_variant
chr11	61726997	G	A	MaPSy	-2.85615	missense_variant
chr11	61726998	G	A	MaPSy	0.944775	missense_variant
chr11	61726998	G	C	MaPSy	-0.246791	missense_variant
chr11	61727000	G	A	MaPSy	-1.83791	missense_variant
chr11	61727002	G	C	MaPSy	1.22247	missense_variant
chr11	61727003	G	A	MaPSy	0.795757	missense_variant
chr11	61727004	A	G	MaPSy	-2.84369	missense_variant
chr11	61727006	G	C	MaPSy	0.788744	missense_variant
chr11	61727007	A	C	MaPSy	1.83838	missense_variant
chr11	61727007	A	G	MaPSy	0.864421	missense_variant
chr11	61727007	A	T	MaPSy	-0.679152	missense_variant
chr11	61727010	A	G	MaPSy	0.508475	missense_variant
chr11	61727011	T	A	MaPSy	1.11247	missense_variant
chr11	61727012	G	A	MaPSy	-1.49653	missense_variant
chr11	61727016	T	A	MaPSy	0.128594	missense_variant
chr11	61727016	T	C	MaPSy	0.820943	missense_variant
chr11	61727019	A	G	MaPSy	-0.409062	missense_variant
chr11	61727020	G	C	MaPSy	-0.0720275	missense_variant
chr11	61727021	A	G	MaPSy	-0.280738	missense_variant
chr11	61727022	C	T	MaPSy	-0.42641	missense_variant
chr11	61727025	A	G	MaPSy	0.245487	missense_variant
chr11	61727027	T	C	MaPSy	0.473829	missense_variant
chr11	61727031	T	C	MaPSy	0.508197	missense_variant
chr11	61727034	T	G	MaPSy	0.0407404	missense_variant
chr11	61727036	G	A	MaPSy	0.385033	missense_variant
chr11	61727038	C	A	MaPSy	-0.614738	missense_variant
chr11	62458604	G	A	MaPSy	-0.105975	stop_gained
chr11	62469962	A	G	MaPSy	0.459176	missense_variant
chr11	62469965	G	A	MaPSy	-0.00222034	missense_variant
chr11	62469971	T	C	MaPSy	-0.0278873	missense_variant
chr11	62470002	T	C	MaPSy	0.170086	missense_variant
chr11	64514419	G	A	MaPSy	-2.23038	stop_gained
chr11	64519091	C	T	MaPSy	-1.28773	missense_variant
chr11	64519092	G	A	MaPSy	-0.675281	missense_variant
chr11	64522792	G	A	MaPSy	-0.671774	stop_gained
chr11	64525926	C	T	MaPSy	2.13463	missense_variant
chr11	64525930	C	T	MaPSy	-0.725971	missense_variant
chr11	64525960	C	A	MaPSy	-0.768624	stop_gained
chr11	64574493	A	C	MaPSy	1.5626	missense_variant
chr11	64574538	A	G	MaPSy	0.312716	missense_variant
chr11	64574544	G	T	MaPSy	0.748815	missense_variant
chr11	64574554	C	G	MaPSy	2.0808	missense_variant
chr11	64574554	C	T	MaPSy	2.08188	missense_variant
chr11	64574565	G	T	MaPSy	1.16952	missense_variant
chr11	64574567	G	T	MaPSy	-0.0991816	stop_gained
chr11	64574654	T	G	MaPSy	-0.280484	missense_variant
chr11	64574671	A	C	MaPSy	-2.81402	stop_gained
chr11	64574671	A	T	MaPSy	0.101472	stop_gained
chr11	64574675	A	G	MaPSy	-0.0873285	missense_variant
chr11	64574680	C	T	MaPSy	-0.26527	stop_gained
chr11	64574681	C	T	MaPSy	-0.850292	stop_gained
chr11	64574684	A	G	MaPSy	-0.00639686	missense_variant
chr11	66278540	A	G	MaPSy	0.409621	missense_variant
chr11	66283014	C	T	MaPSy	0.426995	stop_gained
chr11	66293633	G	T	MaPSy	-0.103336	stop_gained
chr11	66293652	T	G	MaPSy	0.168238	missense_variant
chr11	66299149	T	A	MaPSy	-0.0135283	missense_variant
chr11	66299163	G	T	MaPSy	-0.74496	stop_gained
chr11	67223662	C	T	MaPSy	-0.550277	missense_variant
chr11	67799622	C	T	MaPSy	-2.01149	missense_variant
chr11	67799670	C	T	MaPSy	-1.58515	missense_variant
chr11	67811095	C	T	MaPSy	-0.583023	stop_gained
chr11	68560804	G	C	MaPSy	-0.105733	missense_variant
chr11	68560809	G	A	MaPSy	-0.0400679	missense_variant
chr11	68560838	G	C	MaPSy	-0.0129008	missense_variant
chr11	76870496	G	A	MaPSy	0.564328	missense_variant
chr11	76890110	A	T	MaPSy	-0.31299	stop_gained
chr11	76890119	G	T	MaPSy	-0.326606	missense_variant
chr11	76890131	C	T	MaPSy	-0.0871163	stop_gained
chr11	76924052	G	A	MaPSy	0.0797964	missense_variant
chr11	77838439	T	G	MaPSy	0.317587	missense_variant
chr11	87017028	G	C	MaPSy	0.078579	missense_variant
chr11	94170372	G	A	MaPSy	-0.228271	stop_gained
chr11	94212892	T	C	MaPSy	-0.522941	missense_variant
chr11	101324405	T	A	MaPSy	-0.065278	stop_gained
chr11	103080662	C	T	MaPSy	-0.70242	stop_gained
chr11	108002660	T	A	MaPSy	0.643728	stop_gained
chr11	108014766	G	C	MaPSy	-3.17285	missense_variant
chr11	108129749	C	T	MaPSy	-0.781602	stop_gained
chr11	108129750	G	A	MaPSy	-4.90172	missense_variant
chr11	108143283	T	A	MaPSy	0.0188638	stop_gained
chr11	108143283	T	G	MaPSy	-0.137304	stop_gained
chr11	108143296	A	T	MaPSy	-0.215355	stop_gained
chr11	108143317	C	T	MaPSy	-0.949181	missense_variant
chr11	108186590	A	G	MaPSy	-1.56966	missense_variant
chr11	108186631	A	G	MaPSy	0.332927	missense_variant
chr11	108204652	T	C	MaPSy	0.227647	missense_variant
chr11	108204685	T	C	MaPSy	0.348618	missense_variant
chr11	108204688	A	G	MaPSy	-3.27318	missense_variant
chr11	108218020	G	C	MaPSy	-0.0908648	missense_variant
chr11	108218041	C	T	MaPSy	-0.53632	stop_gained
chr11	108218045	A	G	MaPSy	-0.1286	missense_variant
chr11	108218054	T	G	MaPSy	0.0704431	missense_variant
chr11	108225544	T	A	MaPSy	0.00643897	stop_gained
chr11	112099337	A	G	MaPSy	-0.46544	missense_variant
chr11	112099341	C	G	MaPSy	0.00198865	missense_variant
chr11	112099353	T	G	MaPSy	-0.195969	missense_variant
chr11	112099372	A	G	MaPSy	-0.343104	missense_variant
chr11	112101362	C	A	MaPSy	-1.29052	missense_variant
chr11	112101362	C	T	MaPSy	-0.67744	missense_variant
chr11	112101371	T	A	MaPSy	-0.243693	missense_variant
chr11	112101378	T	A	MaPSy	-0.199563	missense_variant
chr11	112101388	C	T	MaPSy	-0.145796	missense_variant
chr11	112101401	T	C	MaPSy	-0.178615	missense_variant
chr11	112103901	C	T	MaPSy	-1.84554	missense_variant
chr11	112103902	C	T	MaPSy	-0.360038	missense_variant
chr11	112103918	T	A	MaPSy	0.13464	missense_variant
chr11	112103928	G	A	MaPSy	-0.302272	missense_variant
chr11	112103931	G	A	MaPSy	-0.265622	missense_variant
chr11	112103938	A	G	MaPSy	0.00963677	missense_variant
chr11	112103939	C	A	MaPSy	-0.799075	stop_gained
chr11	112103940	T	G	MaPSy	0.119886	missense_variant
chr11	112103944	C	T	MaPSy	-1.99718	missense_variant
chr11	112103950	T	C	MaPSy	-0.0924312	missense_variant
chr11	117693139	C	T	MaPSy	-1.79134	missense_variant
chr11	118959007	C	T	MaPSy	0.0677189	missense_variant
chr11	118959008	G	A	MaPSy	-0.536263	missense_variant
chr11	118959008	G	T	MaPSy	0.0971174	missense_variant
chr11	118959014	G	A	MaPSy	0.22144	missense_variant
chr11	118959348	G	A	MaPSy	0.132784	missense_variant
chr11	118959348	G	C	MaPSy	1.32738	missense_variant
chr11	118959349	C	T	MaPSy	-1.1849	missense_variant
chr11	118959352	G	C	MaPSy	-1.15182	missense_variant
chr11	118959357	C	T	MaPSy	-1.7423	stop_gained
chr11	118959361	C	T	MaPSy	-0.872508	missense_variant
chr11	118959382	T	A	MaPSy	-1.42883	stop_gained
chr11	118959382	T	C	MaPSy	1.04677	missense_variant
chr11	118959391	C	A	MaPSy	-2.84012	stop_gained
chr11	118959395	C	A	MaPSy	0.033784	stop_gained
chr11	118959405	C	T	MaPSy	-5.6274	stop_gained
chr11	118959807	C	T	MaPSy	-3.89038	missense_variant
chr11	118959812	G	A	MaPSy	1.09663	missense_variant
chr11	118959812	G	T	MaPSy	-1.87966	missense_variant
chr11	118959948	A	C	MaPSy	-0.281019	missense_variant
chr11	118959955	A	G	MaPSy	-2.73484	missense_variant
chr11	118959958	T	C	MaPSy	0.0551836	missense_variant
chr11	118959973	A	T	MaPSy	-0.71658	missense_variant
chr11	118960413	C	T	MaPSy	0.460609	missense_variant
chr11	118960421	G	A	MaPSy	-0.0175233	missense_variant
chr11	118960421	G	C	MaPSy	-4.79157	missense_variant
chr11	118960422	A	G	MaPSy	-1.1954	missense_variant
chr11	118960770	G	T	MaPSy	0.0997049	stop_gained
chr11	118962847	G	A	MaPSy	-2.79361	missense_variant
chr11	118962861	T	G	MaPSy	-3.81386	stop_gained
chr11	118962865	G	A	MaPSy	-4.13277	missense_variant
chr11	118963475	G	A	MaPSy	-0.339841	missense_variant
chr11	118963478	G	A	MaPSy	-0.767444	missense_variant
chr11	118963505	C	A	MaPSy	-0.391738	missense_variant
chr11	118963505	C	G	MaPSy	-4.86903	missense_variant
chr11	118963652	T	C	MaPSy	1.08166	missense_variant
chr11	118963657	G	A	MaPSy	-1.33471	missense_variant
chr11	118963667	G	A	MaPSy	-2.46101	stop_gained
chr11	118963682	C	A	MaPSy	1.52355	stop_gained
chr11	118963682	C	G	MaPSy	2.37704	stop_gained
chr11	119215049	G	T	MaPSy	-1.9828	stop_gained
chr11	126432745	G	A	MaPSy	-0.0398745	missense_variant
chr12	6094249	C	T	MaPSy	-0.270407	missense_variant
chr12	6094255	C	T	MaPSy	-0.256024	missense_variant
chr12	6094276	C	T	MaPSy	0.124656	missense_variant
chr12	6121256	C	A	MaPSy	-0.119622	missense_variant
chr12	6180488	C	A	MaPSy	0.209875	missense_variant
chr12	6180502	G	A	MaPSy	0.0670476	stop_gained
chr12	6440039	A	T	MaPSy	0.728601	missense_variant
chr12	6440048	A	T	MaPSy	0.311987	missense_variant
chr12	6458147	G	A	MaPSy	0.0538581	stop_gained
chr12	6458353	G	A	MaPSy	0.404431	stop_gained
chr12	6458548	C	T	MaPSy	0.792782	missense_variant
chr12	6978857	G	A	MaPSy	0.601469	missense_variant
chr12	6979237	C	T	MaPSy	-0.10543	stop_gained
chr12	15037154	A	T	MaPSy	-0.215303	stop_gained
chr12	32751500	C	T	MaPSy	-0.0643285	stop_gained
chr12	32945611	C	T	MaPSy	0.153553	stop_gained
chr12	32945615	A	G	MaPSy	-0.0188224	missense_variant
chr12	40619360	C	T	MaPSy	0.198665	missense_variant
chr12	40760814	T	A	MaPSy	1.29894	missense_variant
chr12	48370313	C	G	MaPSy	0.291642	missense_variant
chr12	48370331	C	T	MaPSy	0.315405	missense_variant
chr12	48370929	C	T	MaPSy	-0.170755	missense_variant
chr12	48370932	G	A	MaPSy	-0.186368	stop_gained
chr12	48371390	C	T	MaPSy	-0.107597	missense_variant
chr12	48371427	C	T	MaPSy	-0.14275	missense_variant
chr12	48373302	C	A	MaPSy	0.126322	missense_variant
chr12	48373317	G	A	MaPSy	-0.424653	missense_variant
chr12	48373800	C	G	MaPSy	-0.0578991	missense_variant
chr12	48373812	G	A	MaPSy	0.199453	stop_gained
chr12	48373818	C	A	MaPSy	0.262697	stop_gained
chr12	48374742	C	A	MaPSy	-0.682726	stop_gained
chr12	48374748	C	A	MaPSy	-0.789143	stop_gained
chr12	48375585	C	G	MaPSy	-1.66129	missense_variant
chr12	48375907	C	T	MaPSy	-1.66714	missense_variant
chr12	48375925	C	T	MaPSy	-0.015733	missense_variant
chr12	48375933	C	G	MaPSy	0.0400624	missense_variant
chr12	48375933	C	T	MaPSy	-0.225082	missense_variant
chr12	48377203	C	A	MaPSy	0.0158416	missense_variant
chr12	48377203	C	T	MaPSy	-0.0724503	missense_variant
chr12	48377218	G	A	MaPSy	0.0389798	missense_variant
chr12	48377504	G	A	MaPSy	-0.251091	stop_gained
chr12	48379337	G	A	MaPSy	-3.86829	stop_gained
chr12	48379358	G	A	MaPSy	0.296499	missense_variant
chr12	48379711	C	A	MaPSy	0.0393312	missense_variant
chr12	48379729	C	T	MaPSy	-0.123343	missense_variant
chr12	48379739	C	T	MaPSy	-0.465724	missense_variant
chr12	48380634	C	A	MaPSy	-0.197378	missense_variant
chr12	48380652	C	T	MaPSy	0.0767028	missense_variant
chr12	48380661	C	T	MaPSy	-0.407973	missense_variant
chr12	48383552	C	T	MaPSy	-0.107834	missense_variant
chr12	48383582	G	A	MaPSy	-0.278733	stop_gained
chr12	48386704	C	T	MaPSy	-0.523784	missense_variant
chr12	48387258	C	T	MaPSy	-0.266667	missense_variant
chr12	48387608	C	T	MaPSy	0.147676	missense_variant
chr12	48387802	C	T	MaPSy	-0.0303242	missense_variant
chr12	48387824	G	A	MaPSy	-2.41186	missense_variant
chr12	48388223	C	T	MaPSy	-0.781046	missense_variant
chr12	48389081	C	T	MaPSy	0.157939	missense_variant
chr12	48389536	C	A	MaPSy	-0.842258	missense_variant
chr12	48389665	C	T	MaPSy	-0.0707215	missense_variant
chr12	48389674	C	T	MaPSy	0.10287	missense_variant
chr12	48389687	G	A	MaPSy	-0.255274	stop_gained
chr12	48390384	C	A	MaPSy	-0.13364	stop_gained
chr12	48524176	G	C	MaPSy	-0.0452312	missense_variant
chr12	48524176	G	T	MaPSy	-0.355117	missense_variant
chr12	48528047	G	A	MaPSy	0.734876	missense_variant
chr12	49416115	G	A	MaPSy	-2.11383	stop_gained
chr12	49436379	G	T	MaPSy	-0.296638	stop_gained
chr12	50348425	G	A	MaPSy	-0.765544	missense_variant
chr12	50348440	C	G	MaPSy	-0.34861	missense_variant
chr12	50348455	G	A	MaPSy	-0.108846	missense_variant
chr12	50348474	G	A	MaPSy	-0.404745	missense_variant
chr12	52911924	C	G	MaPSy	0.0338329	missense_variant
chr12	53344142	A	G	MaPSy	0.331483	missense_variant
chr12	53701639	A	G	MaPSy	0.88033	missense_variant
chr12	53701679	G	A	MaPSy	-1.72128	stop_gained
chr12	53701867	G	A	MaPSy	0.0289991	stop_gained
chr12	53701879	G	A	MaPSy	0.0322707	missense_variant
chr12	53708891	G	A	MaPSy	-0.407816	stop_gained
chr12	56846903	G	A	MaPSy	-0.0414177	missense_variant
chr12	56846932	T	C	MaPSy	0.151902	missense_variant
chr12	57406629	A	G	MaPSy	-0.156204	missense_variant
chr12	57435225	C	A	MaPSy	-0.789529	missense_variant
chr12	57957280	A	G	MaPSy	-0.147416	missense_variant
chr12	58157930	C	T	MaPSy	-2.84194	missense_variant
chr12	58157931	G	A	MaPSy	-3.80976	missense_variant
chr12	58157931	G	C	MaPSy	-0.872281	missense_variant
chr12	58157952	G	A	MaPSy	0.329398	missense_variant
chr12	65609805	C	T	MaPSy	-0.179644	stop_gained
chr12	65639711	G	A	MaPSy	-0.864115	stop_gained
chr12	65722364	T	G	MaPSy	-0.212616	missense_variant
chr12	88456495	G	A	MaPSy	-0.369239	stop_gained
chr12	88512326	G	A	MaPSy	-0.264609	stop_gained
chr12	88534777	C	A	MaPSy	-5.9155	stop_gained
chr12	95388025	G	A	MaPSy	0.111574	stop_gained
chr12	100790151	C	T	MaPSy	0.0920576	missense_variant
chr12	102064140	T	C	MaPSy	-0.194976	missense_variant
chr12	102174357	T	G	MaPSy	0.988798	missense_variant
chr12	102190490	A	T	MaPSy	-0.0872951	stop_gained
chr12	102190522	G	A	MaPSy	0.0407059	stop_gained
chr12	103238143	C	G	MaPSy	0.149846	missense_variant
chr12	103240677	G	C	MaPSy	0.0675567	missense_variant
chr12	103240682	C	G	MaPSy	0.201287	missense_variant
chr12	103240689	A	G	MaPSy	0.062829	missense_variant
chr12	103240693	A	G	MaPSy	-0.0508155	missense_variant
chr12	103240701	G	T	MaPSy	-0.309414	missense_variant
chr12	103240702	G	A	MaPSy	-0.233118	missense_variant
chr12	103240707	C	A	MaPSy	0.0419543	missense_variant
chr12	103240713	G	A	MaPSy	-0.104568	missense_variant
chr12	103240713	G	T	MaPSy	-0.0280428	missense_variant
chr12	103240716	G	A	MaPSy	-0.232418	missense_variant
chr12	103240716	G	T	MaPSy	-0.123332	missense_variant
chr12	103240726	T	C	MaPSy	0.0057442	missense_variant
chr12	103260377	C	T	MaPSy	-0.485305	missense_variant
chr12	103260381	A	G	MaPSy	0.0537028	missense_variant
chr12	103260383	T	A	MaPSy	0.0198842	missense_variant
chr12	103260383	T	C	MaPSy	-0.211328	missense_variant
chr12	103260385	G	C	MaPSy	-0.0865813	stop_gained
chr12	103260385	G	T	MaPSy	-0.307214	stop_gained
chr12	103260392	A	G	MaPSy	0.110163	missense_variant
chr12	103260393	T	C	MaPSy	-0.220048	missense_variant
chr12	103260401	A	G	MaPSy	0.00668869	missense_variant
chr12	103260404	T	G	MaPSy	-0.133716	missense_variant
chr12	103260419	C	G	MaPSy	-0.090403	missense_variant
chr12	103260419	C	T	MaPSy	0.226071	missense_variant
chr12	103271253	T	C	MaPSy	-1.24506	missense_variant
chr12	103271281	G	A	MaPSy	-0.34821	stop_gained
chr12	103271286	G	A	MaPSy	-0.0895251	missense_variant
chr12	103271310	G	A	MaPSy	-0.10562	missense_variant
chr12	103271316	G	T	MaPSy	-0.14064	missense_variant
chr12	103271322	C	T	MaPSy	-0.558716	stop_gained
chr12	109998860	C	T	MaPSy	0.190503	missense_variant
chr12	109998861	G	A	MaPSy	0.542681	missense_variant
chr12	109998872	C	T	MaPSy	0.907801	missense_variant
chr12	109998890	G	C	MaPSy	0.833468	missense_variant
chr12	110024579	C	T	MaPSy	-0.855523	stop_gained
chr12	110024582	G	T	MaPSy	0.182092	missense_variant
chr12	110230184	C	T	MaPSy	-1.41804	missense_variant
chr12	110230201	C	T	MaPSy	-1.86959	missense_variant
chr12	110230208	G	T	MaPSy	-0.589522	missense_variant
chr12	110230212	C	T	MaPSy	-1.54566	missense_variant
chr12	110231365	G	T	MaPSy	0.0400803	missense_variant
chr12	110720541	A	G	MaPSy	-0.562326	missense_variant
chr12	110720575	T	C	MaPSy	0.352039	missense_variant
chr12	110720584	C	A	MaPSy	0.532733	missense_variant
chr12	110720596	C	A	MaPSy	0.430979	missense_variant
chr12	110760812	C	T	MaPSy	-0.400149	missense_variant
chr12	110760815	C	A	MaPSy	0.290879	missense_variant
chr12	110760825	G	C	MaPSy	-0.0684329	missense_variant
chr12	110760863	A	C	MaPSy	0.0991987	missense_variant
chr12	110760872	T	G	MaPSy	-0.00293775	missense_variant
chr12	110764207	C	T	MaPSy	-0.358876	missense_variant
chr12	110782696	G	T	MaPSy	-0.188885	missense_variant
chr12	111351093	T	C	MaPSy	0.334763	missense_variant
chr12	111353547	G	T	MaPSy	0.110582	missense_variant
chr12	111356937	C	T	MaPSy	0.0951428	missense_variant
chr12	111356943	T	G	MaPSy	-0.288923	missense_variant
chr12	111356949	A	G	MaPSy	0.172461	missense_variant
chr12	111356964	C	T	MaPSy	0.221272	missense_variant
chr12	112915523	A	G	MaPSy	0.0670619	missense_variant
chr12	112915524	A	C	MaPSy	0.419515	missense_variant
chr12	112915524	A	G	MaPSy	0.0575548	missense_variant
chr12	112915526	A	G	MaPSy	-0.00429471	missense_variant
chr12	112926258	G	C	MaPSy	0.0715533	missense_variant
chr12	112926269	A	C	MaPSy	-0.806072	missense_variant
chr12	112926270	C	T	MaPSy	0.00481944	missense_variant
chr12	115115449	T	A	MaPSy	0.211869	stop_gained
chr12	119624883	A	G	MaPSy	-0.0663068	missense_variant
chr12	119624885	G	C	MaPSy	-0.19581	missense_variant
chr12	119624885	G	T	MaPSy	-0.258312	missense_variant
chr12	121176971	C	T	MaPSy	0.32613	missense_variant
chr12	122284796	G	A	MaPSy	-0.0220169	missense_variant
chr12	122284825	A	C	MaPSy	0.0954533	stop_gained
chr12	122977310	A	C	MaPSy	0.805587	stop_gained
chr12	124110976	C	A	MaPSy	-0.163994	missense_variant
chr12	124203239	C	T	MaPSy	0.587443	stop_gained
chr13	23824778	C	G	MaPSy	0.285469	missense_variant
chr13	23869574	G	T	MaPSy	-0.479627	stop_gained
chr13	23869599	T	G	MaPSy	0.0516054	missense_variant
chr13	32351535	A	C	MaPSy	2.23629	missense_variant
chr13	32900261	A	G	MaPSy	2.03183	missense_variant
chr13	32900386	T	G	MaPSy	-4.45414	missense_variant
chr13	32900409	A	G	MaPSy	-0.279302	missense_variant
chr13	32920978	C	T	MaPSy	-1.35462	stop_gained
chr13	32920979	G	A	MaPSy	-2.37568	missense_variant
chr13	48923106	T	C	MaPSy	-0.200174	missense_variant
chr13	48923136	G	A	MaPSy	-1.07954	stop_gained
chr13	48923156	A	T	MaPSy	-0.154659	stop_gained
chr13	48939076	T	A	MaPSy	-0.370808	missense_variant
chr13	48939096	G	T	MaPSy	-3.53486	stop_gained
chr13	48942673	C	T	MaPSy	-4.14859	stop_gained
chr13	48942685	C	G	MaPSy	0.64105	missense_variant
chr13	48942685	C	T	MaPSy	-1.36858	stop_gained
chr13	48947563	C	T	MaPSy	-0.555495	stop_gained
chr13	48947579	T	A	MaPSy	-0.466542	stop_gained
chr13	48947603	C	A	MaPSy	-0.677875	stop_gained
chr13	48953736	A	T	MaPSy	-0.147309	stop_gained
chr13	48953743	G	A	MaPSy	-1.20384	missense_variant
chr13	48953760	C	T	MaPSy	-1.04754	stop_gained
chr13	48953769	G	T	MaPSy	-5.41289	stop_gained
chr13	48954198	C	T	MaPSy	0.344081	stop_gained
chr13	48954373	T	A	MaPSy	0.807355	stop_gained
chr13	49047507	C	G	MaPSy	1.44157	stop_gained
chr13	49047519	C	G	MaPSy	-1.15343	stop_gained
chr13	51501610	T	A	MaPSy	-0.761311	stop_gained
chr13	51517496	G	T	MaPSy	0.15176	missense_variant
chr13	51517505	A	C	MaPSy	0.292209	missense_variant
chr13	51517508	C	T	MaPSy	0.190832	missense_variant
chr13	51522161	T	C	MaPSy	-0.659702	missense_variant
chr13	51522191	T	C	MaPSy	0.107688	missense_variant
chr13	52535985	A	C	MaPSy	-1.5322	missense_variant
chr13	52535995	C	G	MaPSy	-2.91513	missense_variant
chr13	52535997	A	G	MaPSy	0.079351	missense_variant
chr13	52536042	C	G	MaPSy	-0.84672	missense_variant
chr13	75933988	G	A	MaPSy	-0.71121	stop_gained
chr13	100764134	G	C	MaPSy	0.26762	missense_variant
chr13	100909897	T	A	MaPSy	-0.465707	missense_variant
chr13	100955218	T	G	MaPSy	-0.201047	missense_variant
chr13	100955236	C	T	MaPSy	-0.0249399	missense_variant
chr13	101101510	T	C	MaPSy	0.0285415	missense_variant
chr13	101101551	G	C	MaPSy	-0.259788	missense_variant
chr13	103506663	C	T	MaPSy	0.172505	stop_gained
chr13	110819508	G	C	MaPSy	-0.568156	missense_variant
chr13	110826810	C	T	MaPSy	0.161994	missense_variant
chr13	110828807	C	T	MaPSy	-0.19553	missense_variant
chr13	110844569	C	T	MaPSy	0.0347405	missense_variant
chr13	110844604	C	A	MaPSy	0.0545283	missense_variant
chr13	110844604	C	T	MaPSy	-0.177439	missense_variant
chr13	113768073	T	G	MaPSy	0.10367	missense_variant
chr14	21780602	G	C	MaPSy	-0.290792	missense_variant
chr14	21780625	C	T	MaPSy	-0.12326	stop_gained
chr14	23872967	G	C	MaPSy	-0.290622	missense_variant
chr14	23896042	C	T	MaPSy	-0.332445	missense_variant
chr14	23896043	G	A	MaPSy	-0.25845	missense_variant
chr14	23896043	G	T	MaPSy	-0.192192	missense_variant
chr14	23896053	C	T	MaPSy	-1.22298	missense_variant
chr14	23896058	G	C	MaPSy	-0.188898	missense_variant
chr14	23896480	G	A	MaPSy	-1.93065	missense_variant
chr14	23896496	T	C	MaPSy	-0.376824	missense_variant
chr14	23896502	T	A	MaPSy	-0.592363	stop_gained
chr14	23900672	G	T	MaPSy	-1.69247	missense_variant
chr14	23900677	C	T	MaPSy	-1.52779	missense_variant
chr14	23900684	A	G	MaPSy	0.383322	missense_variant
chr14	24725214	G	A	MaPSy	-0.18166	missense_variant
chr14	24725217	T	C	MaPSy	-0.211894	missense_variant
chr14	24725269	C	T	MaPSy	0.275941	missense_variant
chr14	55312498	A	C	MaPSy	-2.08741	missense_variant
chr14	55312498	A	T	MaPSy	0.866171	missense_variant
chr14	55312505	C	T	MaPSy	-1.24492	missense_variant
chr14	55312510	C	T	MaPSy	0.591549	missense_variant
chr14	55312511	C	T	MaPSy	-2.76242	missense_variant
chr14	55312516	G	A	MaPSy	-3.28464	missense_variant
chr14	55312517	G	C	MaPSy	-0.34974	missense_variant
chr14	55312520	G	A	MaPSy	-0.662208	missense_variant
chr14	55312525	G	T	MaPSy	0.764265	missense_variant
chr14	55312526	C	A	MaPSy	0.207208	missense_variant
chr14	55312541	C	T	MaPSy	-1.44487	missense_variant
chr14	55312550	G	A	MaPSy	-1.77768	stop_gained
chr14	55312555	G	A	MaPSy	-1.51389	missense_variant
chr14	55312555	G	T	MaPSy	-0.592198	missense_variant
chr14	55312558	A	C	MaPSy	0.816294	missense_variant
chr14	55312561	C	T	MaPSy	-0.485283	missense_variant
chr14	55312562	G	A	MaPSy	-0.61722	missense_variant
chr14	55312565	C	T	MaPSy	0.457187	missense_variant
chr14	55313820	G	A	MaPSy	-0.0483325	stop_gained
chr14	55313824	T	A	MaPSy	-0.0219755	missense_variant
chr14	55313824	T	G	MaPSy	-0.109684	missense_variant
chr14	55313826	T	C	MaPSy	-0.325926	missense_variant
chr14	55313831	C	G	MaPSy	0.111291	missense_variant
chr14	55313834	T	C	MaPSy	0.0490338	missense_variant
chr14	55326420	A	C	MaPSy	0.0060068	missense_variant
chr14	55326426	T	G	MaPSy	-0.0421345	missense_variant
chr14	55326445	C	T	MaPSy	-0.387656	missense_variant
chr14	55326447	A	C	MaPSy	-0.0495867	missense_variant
chr14	55326450	T	C	MaPSy	0.113968	missense_variant
chr14	65268515	A	G	MaPSy	0.1497	missense_variant
chr14	68271965	C	A	MaPSy	-0.248342	stop_gained
chr14	68275973	C	A	MaPSy	0.338261	stop_gained
chr14	73653567	C	T	MaPSy	-0.364522	missense_variant
chr14	73653568	A	G	MaPSy	-0.125742	missense_variant
chr14	73653573	T	G	MaPSy	-0.066908	missense_variant
chr14	73653575	G	C	MaPSy	-0.108212	missense_variant
chr14	73653577	T	C	MaPSy	0.00651367	missense_variant
chr14	73653577	T	G	MaPSy	-0.0609327	missense_variant
chr14	73653585	T	C	MaPSy	-0.194818	missense_variant
chr14	73653586	C	T	MaPSy	-0.0314001	missense_variant
chr14	73653589	C	T	MaPSy	-0.238903	missense_variant
chr14	73653598	T	G	MaPSy	-0.005156	missense_variant
chr14	73653599	G	C	MaPSy	-0.285665	missense_variant
chr14	73653600	C	A	MaPSy	-0.543058	missense_variant
chr14	73653601	T	G	MaPSy	0.195289	missense_variant
chr14	73653604	T	C	MaPSy	0.597953	missense_variant
chr14	73653609	T	C	MaPSy	0.566685	missense_variant
chr14	73653610	T	C	MaPSy	0.449353	missense_variant
chr14	73664814	T	G	MaPSy	0.127634	missense_variant
chr14	74425907	G	A	MaPSy	-0.447654	missense_variant
chr14	74947410	G	A	MaPSy	-0.108312	stop_gained
chr14	75474464	C	T	MaPSy	-1.79902	missense_variant
chr14	76099996	C	T	MaPSy	0.164061	missense_variant
chr14	77755120	C	G	MaPSy	-0.0789243	missense_variant
chr14	77895432	G	A	MaPSy	0.00262174	stop_gained
chr14	77902228	G	A	MaPSy	-0.717721	stop_gained
chr14	77904179	G	A	MaPSy	-0.499546	stop_gained
chr14	81528523	C	T	MaPSy	0.338819	missense_variant
chr14	81554306	G	A	MaPSy	-0.258202	missense_variant
chr14	81557454	C	T	MaPSy	-0.166423	missense_variant
chr14	81558891	C	G	MaPSy	-0.177767	missense_variant
chr14	81558907	T	A	MaPSy	-0.218376	missense_variant
chr14	81563048	C	T	MaPSy	0.326693	missense_variant
chr14	88406259	A	G	MaPSy	0.0443308	missense_variant
chr14	88406262	G	A	MaPSy	-0.353794	missense_variant
chr14	88416251	A	C	MaPSy	-0.931575	missense_variant
chr14	88454817	T	C	MaPSy	0.524454	missense_variant
chr14	88454827	C	T	MaPSy	0.0449097	missense_variant
chr14	88454858	G	A	MaPSy	-0.141947	stop_gained
chr14	88454860	G	A	MaPSy	0.0372892	missense_variant
chr14	88903909	C	T	MaPSy	-0.569509	stop_gained
chr15	28231761	G	A	MaPSy	-0.701821	missense_variant
chr15	28231779	A	G	MaPSy	0.386568	missense_variant
chr15	28234776	A	T	MaPSy	0.211351	missense_variant
chr15	28235729	A	G	MaPSy	-0.232002	missense_variant
chr15	28235735	G	A	MaPSy	0.114129	missense_variant
chr15	28235790	C	T	MaPSy	-0.725431	missense_variant
chr15	28261272	T	C	MaPSy	-0.0711028	missense_variant
chr15	29390749	G	C	MaPSy	-0.0381788	missense_variant
chr15	31353650	A	C	MaPSy	0.136032	missense_variant
chr15	40699841	G	A	MaPSy	-0.150624	missense_variant
chr15	40699841	G	C	MaPSy	-2.26084	missense_variant
chr15	40699841	G	T	MaPSy	-0.817602	missense_variant
chr15	40699897	G	A	MaPSy	-0.661844	missense_variant
chr15	40700165	G	T	MaPSy	-0.396182	missense_variant
chr15	40700184	C	G	MaPSy	0.105686	missense_variant
chr15	40707653	C	T	MaPSy	-0.10725	missense_variant
chr15	40707664	A	C	MaPSy	0.0483553	missense_variant
chr15	40708492	T	C	MaPSy	0.215253	missense_variant
chr15	40708535	T	C	MaPSy	1.29664	missense_variant
chr15	40708558	T	G	MaPSy	0.250246	missense_variant
chr15	42676690	G	A	MaPSy	-0.0554409	missense_variant
chr15	42676699	C	T	MaPSy	-0.0324952	stop_gained
chr15	42676703	T	C	MaPSy	0.0177747	missense_variant
chr15	42676723	A	G	MaPSy	0.0207221	missense_variant
chr15	42676729	G	A	MaPSy	-0.00370335	missense_variant
chr15	42684847	C	T	MaPSy	-0.199498	missense_variant
chr15	42684849	G	T	MaPSy	-0.516284	missense_variant
chr15	42684855	T	C	MaPSy	-0.263236	missense_variant
chr15	42684857	T	A	MaPSy	-0.0384541	stop_gained
chr15	42684858	G	T	MaPSy	-0.453425	stop_gained
chr15	42684889	G	A	MaPSy	0.150143	missense_variant
chr15	42684891	C	T	MaPSy	-0.221968	missense_variant
chr15	42684892	A	T	MaPSy	0.201197	missense_variant
chr15	42684893	C	G	MaPSy	0.41171	missense_variant
chr15	42684897	T	A	MaPSy	0.0202327	missense_variant
chr15	42686482	T	C	MaPSy	-0.231413	missense_variant
chr15	42686485	T	C	MaPSy	-0.262414	missense_variant
chr15	42686485	T	G	MaPSy	-1.74608	missense_variant
chr15	42686487	C	G	MaPSy	-2.55941	missense_variant
chr15	42686487	C	T	MaPSy	0.0109086	missense_variant
chr15	42686493	C	T	MaPSy	-0.340103	missense_variant
chr15	42686494	G	A	MaPSy	-0.243494	missense_variant
chr15	42686500	C	T	MaPSy	-0.779958	missense_variant
chr15	42686504	G	C	MaPSy	-0.423084	missense_variant
chr15	42686523	G	A	MaPSy	-0.179054	missense_variant
chr15	42686530	G	A	MaPSy	-1.12826	stop_gained
chr15	42689010	G	A	MaPSy	-0.183149	stop_gained
chr15	42689038	C	T	MaPSy	-0.176103	missense_variant
chr15	42701525	G	T	MaPSy	-0.0784584	stop_gained
chr15	42701565	A	G	MaPSy	0.123813	missense_variant
chr15	42701570	G	T	MaPSy	-0.11623	missense_variant
chr15	42702793	T	C	MaPSy	0.140268	missense_variant
chr15	42702836	C	G	MaPSy	-1.263	stop_gained
chr15	42702843	C	T	MaPSy	-0.62766	stop_gained
chr15	42702844	G	A	MaPSy	0.0611033	missense_variant
chr15	42702846	A	C	MaPSy	0.44962	missense_variant
chr15	42702858	G	A	MaPSy	0.183831	missense_variant
chr15	42703494	A	C	MaPSy	0.493002	missense_variant
chr15	42703497	C	A	MaPSy	0.180793	missense_variant
chr15	42703524	T	C	MaPSy	-0.228201	missense_variant
chr15	43022340	C	A	MaPSy	0.103444	missense_variant
chr15	43027356	A	G	MaPSy	0.662407	missense_variant
chr15	43270108	G	T	MaPSy	-0.0137001	stop_gained
chr15	43374846	T	C	MaPSy	-0.221863	missense_variant
chr15	45895305	C	T	MaPSy	-2.71936	stop_gained
chr15	48513142	G	A	MaPSy	-0.159914	missense_variant
chr15	48513160	C	G	MaPSy	-0.133716	missense_variant
chr15	48513160	C	T	MaPSy	-0.154451	missense_variant
chr15	48513171	G	C	MaPSy	-0.171483	missense_variant
chr15	48513176	T	C	MaPSy	-0.0775461	missense_variant
chr15	48566791	G	T	MaPSy	0.0911423	missense_variant
chr15	48729559	A	C	MaPSy	-4.6629	stop_gained
chr15	48729559	A	T	MaPSy	-1.46972	stop_gained
chr15	48729566	C	T	MaPSy	-1.18957	missense_variant
chr15	48729567	A	G	MaPSy	0.51053	missense_variant
chr15	48729573	G	A	MaPSy	-1.45606	stop_gained
chr15	48752455	C	T	MaPSy	-0.0382348	missense_variant
chr15	48752466	T	A	MaPSy	-0.0822824	missense_variant
chr15	48752489	A	C	MaPSy	-0.126597	missense_variant
chr15	48757990	C	T	MaPSy	0.217846	missense_variant
chr15	48758016	C	G	MaPSy	-3.1955	missense_variant
chr15	48758017	G	A	MaPSy	-1.89069	stop_gained
chr15	48758022	C	A	MaPSy	0.283803	missense_variant
chr15	48758022	C	T	MaPSy	0.758699	missense_variant
chr15	48758026	C	A	MaPSy	-6.707	stop_gained
chr15	48758037	C	A	MaPSy	-1.88192	missense_variant
chr15	48786406	C	T	MaPSy	-0.0117443	missense_variant
chr15	48786442	C	T	MaPSy	-0.375761	missense_variant
chr15	48791188	C	A	MaPSy	-0.0132752	missense_variant
chr15	48791217	C	T	MaPSy	-0.219615	missense_variant
chr15	48791227	G	A	MaPSy	-0.00704328	stop_gained
chr15	48905215	C	T	MaPSy	0.126742	missense_variant
chr15	48905216	A	C	MaPSy	-0.415566	missense_variant
chr15	48905225	C	A	MaPSy	0.132328	stop_gained
chr15	48905243	A	G	MaPSy	-0.101046	missense_variant
chr15	48905251	C	A	MaPSy	-0.0911145	missense_variant
chr15	48905251	C	G	MaPSy	-0.163982	missense_variant
chr15	48905252	A	T	MaPSy	-0.00462946	missense_variant
chr15	48905255	A	G	MaPSy	-0.269839	missense_variant
chr15	48905266	T	C	MaPSy	-0.194092	missense_variant
chr15	48905270	G	A	MaPSy	-0.350033	missense_variant
chr15	48905285	T	C	MaPSy	-0.133054	missense_variant
chr15	53901728	C	T	MaPSy	0.0583098	stop_gained
chr15	55522621	A	C	MaPSy	-0.468999	missense_variant
chr15	59523936	C	G	MaPSy	0.0892695	missense_variant
chr15	63353098	G	A	MaPSy	0.146174	missense_variant
chr15	63353114	A	G	MaPSy	0.0814567	missense_variant
chr15	63353114	A	T	MaPSy	-0.270989	missense_variant
chr15	63353129	T	G	MaPSy	0.077498	missense_variant
chr15	63354418	C	T	MaPSy	-0.0516228	missense_variant
chr15	63354787	G	A	MaPSy	0.102696	missense_variant
chr15	63354814	A	G	MaPSy	0.103448	missense_variant
chr15	63356320	C	T	MaPSy	1.59329	missense_variant
chr15	63356332	T	C	MaPSy	2.90799	missense_variant
chr15	67459174	A	T	MaPSy	-0.412617	missense_variant
chr15	72640052	T	C	MaPSy	-3.23816	missense_variant
chr15	72647903	G	A	MaPSy	-0.32223	stop_gained
chr15	72647932	A	C	MaPSy	-0.0423517	missense_variant
chr15	72647933	G	A	MaPSy	-0.210367	missense_variant
chr15	73002101	A	G	MaPSy	-0.255535	missense_variant
chr15	73027469	T	G	MaPSy	-0.055546	missense_variant
chr15	73027508	C	A	MaPSy	0.456417	missense_variant
chr15	73027520	A	G	MaPSy	-7.60291	missense_variant
chr15	74483230	G	A	MaPSy	0.0345283	missense_variant
chr15	74483514	G	A	MaPSy	-0.566883	stop_gained
chr15	76566770	C	T	MaPSy	0.283978	missense_variant
chr15	76566772	G	A	MaPSy	-0.105477	missense_variant
chr15	76566784	T	C	MaPSy	-0.0458064	missense_variant
chr15	76566805	C	A	MaPSy	-0.794841	missense_variant
chr15	76566824	G	A	MaPSy	0.298343	missense_variant
chr15	76584777	C	T	MaPSy	0.00618387	missense_variant
chr15	80460629	T	C	MaPSy	-0.0713377	missense_variant
chr15	80460631	C	A	MaPSy	-0.518622	stop_gained
chr15	85486730	T	C	MaPSy	-0.28419	missense_variant
chr15	89415269	G	A	MaPSy	0.0661296	missense_variant
chr15	89833462	C	T	MaPSy	-0.124575	stop_gained
chr15	89867060	G	A	MaPSy	-3.08514	stop_gained
chr15	89867078	G	A	MaPSy	-0.502362	stop_gained
chr15	89871763	G	C	MaPSy	-0.969538	missense_variant
chr15	91543193	G	A	MaPSy	0.0200026	stop_gained
chr15	91549932	G	A	MaPSy	-0.129143	missense_variant
chr15	91557072	G	A	MaPSy	-1.05843	stop_gained
chr15	91557626	G	A	MaPSy	-0.18758	stop_gained
chr15	91561061	G	A	MaPSy	-0.277985	stop_gained
chr16	1402124	C	A	MaPSy	-0.142107	missense_variant
chr16	1497038	C	G	MaPSy	0.769615	missense_variant
chr16	1497038	C	T	MaPSy	-0.452339	missense_variant
chr16	1497039	G	A	MaPSy	-1.41988	missense_variant
chr16	1497041	A	G	MaPSy	-1.87398	missense_variant
chr16	1497053	C	A	MaPSy	0.862725	missense_variant
chr16	1497053	C	T	MaPSy	-1.1271	missense_variant
chr16	1497054	G	A	MaPSy	-0.99601	missense_variant
chr16	1497064	G	T	MaPSy	-0.676081	missense_variant
chr16	1497708	C	T	MaPSy	2.4588	missense_variant
chr16	1498709	G	A	MaPSy	1.98334	missense_variant
chr16	1498724	A	G	MaPSy	2.11119	missense_variant
chr16	1499283	G	A	MaPSy	0.925891	stop_gained
chr16	1499300	A	G	MaPSy	0.120601	missense_variant
chr16	1503841	C	T	MaPSy	-0.0795315	missense_variant
chr16	1504445	C	A	MaPSy	-2.01563	stop_gained
chr16	1505759	G	C	MaPSy	-0.940931	missense_variant
chr16	1507266	G	A	MaPSy	-0.217973	stop_gained
chr16	1507296	T	A	MaPSy	-1.04394	missense_variant
chr16	1507331	G	A	MaPSy	-0.481446	missense_variant
chr16	1507331	G	C	MaPSy	-0.319861	missense_variant
chr16	1509142	T	C	MaPSy	-0.0605424	missense_variant
chr16	1509146	G	A	MaPSy	-0.189901	missense_variant
chr16	1509175	C	T	MaPSy	0.161376	missense_variant
chr16	2100432	G	A	MaPSy	-0.0253705	missense_variant
chr16	2100458	G	T	MaPSy	-0.101785	stop_gained
chr16	2106215	C	A	MaPSy	-1.19365	stop_gained
chr16	2107113	G	C	MaPSy	0.0393923	missense_variant
chr16	2107122	T	C	MaPSy	0.268085	missense_variant
chr16	2107156	C	A	MaPSy	-0.503026	missense_variant
chr16	2112983	C	T	MaPSy	-1.25077	stop_gained
chr16	2112996	G	A	MaPSy	-0.201298	missense_variant
chr16	2113008	T	C	MaPSy	-0.234465	missense_variant
chr16	2113008	T	G	MaPSy	-1.31419	missense_variant
chr16	2113043	C	T	MaPSy	-0.669851	stop_gained
chr16	2137867	C	T	MaPSy	-0.543837	stop_gained
chr16	2137898	C	T	MaPSy	-0.301641	missense_variant
chr16	2137908	C	G	MaPSy	-0.356773	stop_gained
chr16	2137917	C	G	MaPSy	-0.0249974	missense_variant
chr16	2137930	C	T	MaPSy	-1.29665	stop_gained
chr16	2137931	A	C	MaPSy	0.19952	missense_variant
chr16	2147766	G	A	MaPSy	-2.54286	stop_gained
chr16	2169178	C	A	MaPSy	0.0772757	missense_variant
chr16	2169323	G	T	MaPSy	-1.46422	stop_gained
chr16	3293868	G	A	MaPSy	-1.50589	missense_variant
chr16	3294269	T	G	MaPSy	0.712645	missense_variant
chr16	3799659	T	A	MaPSy	-0.671832	stop_gained
chr16	3807348	G	T	MaPSy	-1.00424	stop_gained
chr16	8862105	G	A	MaPSy	-0.131976	missense_variant
chr16	8898636	A	G	MaPSy	0.461638	missense_variant
chr16	8898644	G	A	MaPSy	-1.1045	missense_variant
chr16	8898645	T	G	MaPSy	-0.617745	missense_variant
chr16	8898650	C	T	MaPSy	-3.3428	missense_variant
chr16	8898672	A	G	MaPSy	0.371319	missense_variant
chr16	8905499	A	G	MaPSy	-0.337705	missense_variant
chr16	8905505	T	C	MaPSy	-0.463414	missense_variant
chr16	8905517	T	C	MaPSy	-0.182246	missense_variant
chr16	8905531	C	T	MaPSy	-0.810497	missense_variant
chr16	8905561	T	G	MaPSy	-0.293435	missense_variant
chr16	11004113	T	C	MaPSy	-0.223122	missense_variant
chr16	16269791	C	A	MaPSy	-0.287523	missense_variant
chr16	16281050	G	A	MaPSy	0.122281	missense_variant
chr16	23224022	C	T	MaPSy	-0.320375	stop_gained
chr16	23625383	T	C	MaPSy	-0.165336	missense_variant
chr16	23635348	A	C	MaPSy	-0.396324	missense_variant
chr16	23635370	C	T	MaPSy	-0.18918	missense_variant
chr16	23635403	G	A	MaPSy	0.14618	stop_gained
chr16	23635412	G	A	MaPSy	0.400392	missense_variant
chr16	23649416	T	C	MaPSy	-0.499255	missense_variant
chr16	28497923	A	G	MaPSy	-1.81549	missense_variant
chr16	28497947	G	C	MaPSy	0.115429	stop_gained
chr16	28497950	G	C	MaPSy	-0.488469	stop_gained
chr16	28497960	C	G	MaPSy	-3.47297	missense_variant
chr16	28499941	G	A	MaPSy	0.332383	stop_gained
chr16	28502823	C	T	MaPSy	-1.44444	stop_gained
chr16	28905547	C	A	MaPSy	-1.31867	stop_gained
chr16	30080705	G	A	MaPSy	0.00495461	missense_variant
chr16	30762915	T	A	MaPSy	0.717805	missense_variant
chr16	31495998	T	A	MaPSy	-1.40967	missense_variant
chr16	31496018	A	C	MaPSy	0.471707	missense_variant
chr16	47549473	G	T	MaPSy	0.0128447	missense_variant
chr16	47684484	G	A	MaPSy	0.0979697	stop_gained
chr16	47697618	A	G	MaPSy	0.195816	missense_variant
chr16	50750505	G	A	MaPSy	-1.17763	missense_variant
chr16	50757276	G	A	MaPSy	-0.315571	missense_variant
chr16	56543916	G	A	MaPSy	-0.0483787	stop_gained
chr16	56544783	A	T	MaPSy	0.204823	missense_variant
chr16	56902212	C	T	MaPSy	-1.26124	missense_variant
chr16	56902213	G	A	MaPSy	-0.672907	missense_variant
chr16	56902216	G	T	MaPSy	-2.50134	missense_variant
chr16	56902222	T	C	MaPSy	-3.11317	missense_variant
chr16	56902236	G	A	MaPSy	-2.47106	missense_variant
chr16	56902239	A	T	MaPSy	-0.534051	missense_variant
chr16	56902252	G	A	MaPSy	-0.375844	missense_variant
chr16	56902261	G	A	MaPSy	-2.01563	stop_gained
chr16	56902267	C	T	MaPSy	-1.36616	missense_variant
chr16	56902276	C	T	MaPSy	-1.57816	missense_variant
chr16	56912014	G	T	MaPSy	0.902214	missense_variant
chr16	56912017	C	A	MaPSy	-0.0378434	missense_variant
chr16	56912036	G	A	MaPSy	-2.94473	stop_gained
chr16	56912050	A	G	MaPSy	0.890007	missense_variant
chr16	56919195	C	G	MaPSy	-3.81888	missense_variant
chr16	56924244	G	A	MaPSy	-0.186712	missense_variant
chr16	56933467	C	T	MaPSy	0.183434	stop_gained
chr16	56933468	G	A	MaPSy	0.133682	missense_variant
chr16	56933471	T	C	MaPSy	0.00997893	missense_variant
chr16	56933491	A	T	MaPSy	-0.339618	missense_variant
chr16	56938313	C	T	MaPSy	0.0303869	missense_variant
chr16	56938314	G	A	MaPSy	-0.802288	missense_variant
chr16	56938322	A	G	MaPSy	-0.388517	missense_variant
chr16	56938350	C	T	MaPSy	-0.0926517	missense_variant
chr16	56938352	C	T	MaPSy	-0.0523036	stop_gained
chr16	56938353	G	A	MaPSy	-0.0795339	missense_variant
chr16	57003889	T	C	MaPSy	-1.57106	missense_variant
chr16	57005009	G	T	MaPSy	0.900443	stop_gained
chr16	57009058	C	T	MaPSy	0.0790655	stop_gained
chr16	57017292	A	G	MaPSy	-0.935117	missense_variant
chr16	57690156	T	A	MaPSy	-0.0913357	missense_variant
chr16	57690166	G	C	MaPSy	-0.0103924	missense_variant
chr16	57949173	G	A	MaPSy	-0.871336	missense_variant
chr16	58052939	C	T	MaPSy	-0.00868282	stop_gained
chr16	66547689	A	G	MaPSy	0.0204918	missense_variant
chr16	66547698	A	T	MaPSy	-0.185952	missense_variant
chr16	66551110	G	A	MaPSy	-0.0453167	missense_variant
chr16	66551110	G	C	MaPSy	-0.0518945	missense_variant
chr16	66562930	G	A	MaPSy	-2.62705	missense_variant
chr16	66562957	C	T	MaPSy	-0.176554	missense_variant
chr16	66562958	G	A	MaPSy	-0.11066	missense_variant
chr16	66565297	G	T	MaPSy	0.0166118	missense_variant
chr16	66565335	G	A	MaPSy	0.0938898	missense_variant
chr16	66570874	T	C	MaPSy	0.00220311	missense_variant
chr16	66570884	G	A	MaPSy	0.161064	missense_variant
chr16	66575815	G	C	MaPSy	0.0307348	missense_variant
chr16	66575822	G	A	MaPSy	-0.768417	missense_variant
chr16	66582904	G	A	MaPSy	-0.542779	stop_gained
chr16	67202963	C	T	MaPSy	-0.602832	stop_gained
chr16	71603797	C	A	MaPSy	-0.216109	missense_variant
chr16	72050942	G	A	MaPSy	-0.379973	missense_variant
chr16	88712539	G	T	MaPSy	-0.382783	missense_variant
chr16	88712554	G	T	MaPSy	0.864079	stop_gained
chr16	88713169	T	C	MaPSy	-0.231529	missense_variant
chr16	88713181	C	T	MaPSy	-0.163067	missense_variant
chr16	88713182	G	A	MaPSy	-2.78407	missense_variant
chr16	88713182	G	C	MaPSy	-0.959725	missense_variant
chr16	88713189	G	C	MaPSy	-2.39983	stop_gained
chr16	88713189	G	T	MaPSy	-0.837389	stop_gained
chr16	88713548	G	C	MaPSy	2.88984	missense_variant
chr16	88713557	A	G	MaPSy	0.346079	missense_variant
chr16	88713560	A	T	MaPSy	0.330682	missense_variant
chr16	88876532	C	T	MaPSy	-0.78386	missense_variant
chr16	88876544	T	A	MaPSy	-0.590865	missense_variant
chr16	88902630	G	C	MaPSy	0.0973759	missense_variant
chr16	88908335	A	C	MaPSy	-0.585274	missense_variant
chr16	88908337	C	A	MaPSy	0.103209	missense_variant
chr16	88908338	C	A	MaPSy	-0.41694	missense_variant
chr16	88908343	C	A	MaPSy	-0.148502	missense_variant
chr16	88908344	G	A	MaPSy	-0.34989	missense_variant
chr16	88908344	G	C	MaPSy	-0.47765	missense_variant
chr16	88908356	G	A	MaPSy	-4.50348	missense_variant
chr16	88908361	G	A	MaPSy	-0.5397	missense_variant
chr16	88908371	C	T	MaPSy	-0.620087	missense_variant
chr16	89805925	G	A	MaPSy	0.525449	missense_variant
chr16	89807254	G	C	MaPSy	-0.281283	missense_variant
chr16	89813256	T	C	MaPSy	0.284847	missense_variant
chr16	89813265	G	C	MaPSy	0.285505	missense_variant
chr16	89828369	G	C	MaPSy	0.28095	stop_gained
chr16	89828402	T	C	MaPSy	0.104882	missense_variant
chr16	89828403	C	T	MaPSy	-0.166904	missense_variant
chr16	89837024	T	G	MaPSy	-0.111519	missense_variant
chr16	89842176	C	G	MaPSy	-0.0643323	missense_variant
chr16	89845243	C	T	MaPSy	-1.21934	missense_variant
chr16	89845356	G	A	MaPSy	-1.44101	stop_gained
chr16	89846347	G	A	MaPSy	-0.149703	stop_gained
chr16	89865605	C	A	MaPSy	-0.936357	stop_gained
chr16	89865611	G	A	MaPSy	-0.216123	stop_gained
chr16	89866018	A	G	MaPSy	1.07994	missense_variant
chr16	89866028	G	A	MaPSy	-5.88979	stop_gained
chr16	89869741	G	A	MaPSy	-0.931301	stop_gained
chr17	1372839	C	T	MaPSy	-0.0788438	missense_variant
chr17	1372861	T	G	MaPSy	0.277041	missense_variant
chr17	1381755	G	A	MaPSy	1.57089	missense_variant
chr17	1385828	G	A	MaPSy	0.524579	missense_variant
chr17	2568725	T	C	MaPSy	0.254261	missense_variant
chr17	2569333	T	G	MaPSy	-3.282	stop_gained
chr17	2569344	T	C	MaPSy	-0.150677	missense_variant
chr17	3543515	G	A	MaPSy	-0.761471	stop_gained
chr17	3550800	G	A	MaPSy	0.137843	missense_variant
chr17	4805768	T	G	MaPSy	-1.09573	missense_variant
chr17	7123945	G	A	MaPSy	0.157166	missense_variant
chr17	7123983	C	T	MaPSy	0.64096	missense_variant
chr17	7127142	G	A	MaPSy	-1.3994	stop_gained
chr17	7127171	A	G	MaPSy	0.631191	missense_variant
chr17	7127178	G	A	MaPSy	4.20445	missense_variant
chr17	7127184	G	A	MaPSy	3.8524	missense_variant
chr17	7127698	C	T	MaPSy	-0.562118	missense_variant
chr17	7127707	G	A	MaPSy	-0.252625	missense_variant
chr17	7128180	C	A	MaPSy	1.0681	missense_variant
chr17	7490063	T	C	MaPSy	-1.23434	missense_variant
chr17	7576872	C	A	MaPSy	-0.289574	missense_variant
chr17	7576921	G	A	MaPSy	-0.287582	missense_variant
chr17	7579705	C	T	MaPSy	0.584695	missense_variant
chr17	7912848	T	G	MaPSy	-0.192675	missense_variant
chr17	7912849	T	C	MaPSy	-0.559272	missense_variant
chr17	7912872	A	G	MaPSy	0.0433926	missense_variant
chr17	7980043	G	A	MaPSy	0.402481	stop_gained
chr17	7984448	A	T	MaPSy	0.804829	missense_variant
chr17	7984479	G	A	MaPSy	0.0690416	missense_variant
chr17	10310241	C	T	MaPSy	-0.304009	missense_variant
chr17	10544634	C	T	MaPSy	-0.500603	missense_variant
chr17	10544635	G	A	MaPSy	-0.453312	missense_variant
chr17	10550697	G	A	MaPSy	-0.706321	missense_variant
chr17	14063243	C	T	MaPSy	0.111308	missense_variant
chr17	18027872	C	T	MaPSy	-1.3209	stop_gained
chr17	18034815	C	A	MaPSy	-1.24944	stop_gained
chr17	18034837	G	A	MaPSy	-0.713752	missense_variant
chr17	18042903	T	C	MaPSy	-0.248465	missense_variant
chr17	18058003	G	C	MaPSy	0.309156	missense_variant
chr17	18058028	G	A	MaPSy	-2.3965	missense_variant
chr17	19555881	C	T	MaPSy	0.133998	missense_variant
chr17	27065739	C	T	MaPSy	0.180858	missense_variant
chr17	29324307	C	T	MaPSy	-0.0544313	stop_gained
chr17	29486068	C	T	MaPSy	-1.87016	missense_variant
chr17	29486070	C	T	MaPSy	0.135243	stop_gained
chr17	29486092	T	C	MaPSy	0.21749	missense_variant
chr17	29486100	T	C	MaPSy	0.0851333	missense_variant
chr17	29486101	G	A	MaPSy	0.166565	missense_variant
chr17	29508500	T	C	MaPSy	0.0653933	missense_variant
chr17	29508740	T	C	MaPSy	0.145444	missense_variant
chr17	29508761	G	T	MaPSy	-1.98179	stop_gained
chr17	29508778	C	G	MaPSy	-0.0117976	stop_gained
chr17	29508779	C	T	MaPSy	-1.34685	stop_gained
chr17	29508788	C	T	MaPSy	-1.87896	stop_gained
chr17	29528480	T	C	MaPSy	0.0731078	missense_variant
chr17	29528484	T	G	MaPSy	0.00971099	missense_variant
chr17	29528489	C	T	MaPSy	-0.227742	stop_gained
chr17	29548872	T	C	MaPSy	-0.0488798	missense_variant
chr17	29548884	A	C	MaPSy	-1.58705	missense_variant
chr17	29548884	A	G	MaPSy	0.00465601	missense_variant
chr17	29548938	G	A	MaPSy	-1.84253	stop_gained
chr17	29548939	G	A	MaPSy	-1.41017	stop_gained
chr17	29554272	T	C	MaPSy	0.160044	missense_variant
chr17	29554544	T	C	MaPSy	-0.184972	missense_variant
chr17	29554554	C	G	MaPSy	-0.772982	missense_variant
chr17	29554557	A	C	MaPSy	0.212894	missense_variant
chr17	29554562	A	T	MaPSy	-0.375504	stop_gained
chr17	29554565	T	C	MaPSy	-0.0617273	missense_variant
chr17	29554567	G	C	MaPSy	-0.166263	missense_variant
chr17	29554567	G	T	MaPSy	-0.569194	missense_variant
chr17	29554571	C	T	MaPSy	-0.532641	stop_gained
chr17	29557869	G	T	MaPSy	-0.196661	missense_variant
chr17	29557886	A	T	MaPSy	-0.0950592	missense_variant
chr17	29557909	C	T	MaPSy	-0.549056	stop_gained
chr17	29664855	C	G	MaPSy	0.0243873	missense_variant
chr17	29664881	G	A	MaPSy	0.287665	stop_gained
chr17	29664885	G	T	MaPSy	0.200064	stop_gained
chr17	29686029	C	G	MaPSy	-0.0396774	stop_gained
chr17	34147071	G	A	MaPSy	-0.781948	missense_variant
chr17	40469204	T	C	MaPSy	-0.77962	missense_variant
chr17	40469207	C	G	MaPSy	-0.110274	missense_variant
[truncated: 15,909 more rows]

## Sheet: Figure 4a
Dimer	Human_avg_EI	Human_enrichment	Bacteria_enrichment	High_EI
AA	0.0873312	1.43366	1.18883	FALSE
AC	0.0913074	0.894792	1.06135	FALSE
AD	0.186631	0.857807	1.00228	FALSE
AE	0.142313	0.964905	1.01074	FALSE
AF	-0.163411	1.08141	0.927079	FALSE
AG	0.0119421	1.06581	1.07063	FALSE
AH	-0.0477424	0.857186	0.928271	FALSE
AI	-0.131482	0.904449	0.944844	FALSE
AK	-0.10814	0.848639	0.872419	FALSE
AL	-0.0619592	1.04496	1.06711	FALSE
AM	-0.0132001	0.931689	0.960434	FALSE
AN	-0.0636466	0.792884	0.815744	FALSE
AP	-0.0151235	0.98134	0.878763	FALSE
AQ	-0.120939	0.980105	1.01587	FALSE
AR	0.133851	0.945713	1.0385	FALSE
AS	-0.00734947	0.995683	0.927911	FALSE
AT	-0.0118545	0.983614	0.937263	FALSE
AV	0.0499787	1.12748	1.02371	FALSE
AW	0.138739	0.969711	0.978808	FALSE
AY	-0.199481	0.823035	0.869388	FALSE
CA	-0.117351	0.801737	0.915235	FALSE
CC	0.147897	1.37336	1.60744	FALSE
CD	0.222335	0.947966	1.04786	FALSE
CE	0.217355	0.835075	0.891876	FALSE
CF	-0.104668	1.03684	1.01916	FALSE
CG	0.138132	1.31355	1.30369	FALSE
CH	-0.0901809	1.17308	1.36422	FALSE
CI	-0.140989	0.958108	0.914053	FALSE
CK	-0.134061	0.932619	0.794988	FALSE
CL	-0.0166307	0.995121	0.91733	FALSE
CM	-0.0414677	0.763199	0.778303	FALSE
CN	-0.118034	1.03549	0.941512	FALSE
CP	-0.0484294	0.977367	1.19482	FALSE
CQ	-0.11684	1.02994	0.933528	FALSE
CR	0.0982947	1.04194	1.02771	FALSE
CS	-0.0714424	1.07551	1.05967	FALSE
CT	-0.048963	0.915525	0.94534	FALSE
CV	-0.0496623	0.963459	0.929657	FALSE
CW	-0.0208492	1.09782	1.00241	FALSE
CY	-0.102588	1.00601	1.05579	FALSE
DA	0.326198	0.860243	0.992832	TRUE
DC	0.246645	0.985411	0.944158	FALSE
DD	0.413688	1.125	0.986668	TRUE
DE	0.281772	0.981043	1.09404	FALSE
DF	0.0450832	1.20159	1.08437	FALSE
DG	0.251305	1.05693	1.04008	FALSE
DH	0.10033	0.899547	0.985025	FALSE
DI	0.136343	1.20983	1.04197	FALSE
DK	0.0716729	0.887088	0.940157	FALSE
DL	0.21507	1.04621	1.00874	FALSE
DM	0.117504	0.98309	0.823754	FALSE
DN	0.0739226	0.9472	0.908424	FALSE
DP	0.139727	0.969732	1.15023	FALSE
DQ	0.116053	0.789241	0.854554	FALSE
DR	0.210842	0.892692	1.03016	FALSE
DS	0.0642541	1.04729	0.846992	FALSE
DT	0.120009	0.962143	0.894068	FALSE
DV	0.209653	1.06615	1.01477	FALSE
DW	0.171996	1.06595	1.19404	FALSE
DY	0.0103155	1.13027	1.15616	FALSE
EA	0.222948	1.06063	1.00494	FALSE
EC	0.0169362	0.994565	0.764333	FALSE
ED	0.607035	1.28817	0.874523	TRUE
EE	0.461088	1.5693	1.0884	TRUE
EF	0.0532748	0.780272	0.899561	FALSE
EG	0.00533804	0.900149	0.84097	FALSE
EH	0.0993987	0.804661	1.05783	FALSE
EI	0.12476	0.99867	1.11816	FALSE
EK	0.183369	1.32433	1.26908	FALSE
EL	0.0777963	0.90561	1.01532	FALSE
EM	0.127707	1.02885	0.934014	FALSE
EN	0.147513	1.21452	1.11112	FALSE
EP	0.141389	0.743647	0.842701	FALSE
EQ	0.0530135	0.914063	1.20198	FALSE
ER	0.227335	0.999138	1.15951	FALSE
ES	0.166558	0.732184	0.855215	FALSE
ET	0.268803	0.881667	0.974851	FALSE
EV	0.0622473	0.967248	0.972077	FALSE
EW	0.0192846	0.816005	0.924248	FALSE
EY	0.00788356	0.844741	0.932371	FALSE
FA	0.0378252	0.778541	0.935882	FALSE
FC	0.0615254	1.15744	1.23982	FALSE
FD	0.119228	0.953944	1.18184	FALSE
FE	0.0249518	0.769681	0.958763	FALSE
FF	-0.0800727	1.18995	1.13187	FALSE
FG	0.0212596	0.939595	1.09628	FALSE
FH	-0.0110872	1.12406	0.971079	FALSE
FI	-0.00581197	1.15352	0.996308	FALSE
FK	-0.10466	0.854761	0.923949	FALSE
FL	0.00860053	1.12592	0.927227	FALSE
FM	-0.0991411	0.891395	0.825159	FALSE
FN	-0.0512124	1.01909	1.12589	FALSE
FP	-0.173329	0.88414	0.887616	FALSE
FQ	-0.0456818	1.04917	0.852264	FALSE
FR	0.126692	0.992743	0.840531	FALSE
FS	-0.0523118	1.14093	1.19821	FALSE
FT	0.0373399	1.05787	1.05928	FALSE
FV	-0.0165092	0.972138	0.971384	FALSE
FW	-0.0163555	1.13912	1.06684	FALSE
FY	-0.151691	1.20675	1.12089	FALSE
GA	0.0507648	1.00795	0.919372	FALSE
GC	0.0764905	0.891178	1.1785	FALSE
GD	0.157182	0.999945	0.942258	FALSE
GE	0.079581	0.92135	0.95294	FALSE
GF	-0.055718	1.02254	1.10335	FALSE
GG	-0.0277324	1.20248	1.02561	FALSE
GH	0.0440031	0.997502	1.04386	FALSE
GI	0.0109122	0.957194	1.07397	FALSE
GK	0.0590609	1.04245	1.10154	FALSE
GL	-0.0181166	0.923049	0.98151	FALSE
GM	0.053261	0.873062	1.02413	FALSE
GN	0.112727	1.00102	0.936835	FALSE
GP	0.070848	1.06885	0.74817	FALSE
GQ	-0.0337197	0.898641	0.955162	FALSE
GR	0.153948	1.01318	1.01866	FALSE
GS	-0.00658693	1.08276	1.00229	FALSE
GT	0.114861	1.03315	1.04214	FALSE
GV	-0.0535707	0.916442	1.04946	FALSE
GW	-0.0745995	1.00709	1.19161	FALSE
GY	-0.144012	1.00808	1.15091	FALSE
HA	0.0918189	0.734241	0.91873	FALSE
HC	0.0313062	1.25389	1.32125	FALSE
HD	0.140941	0.700185	0.990658	FALSE
HE	0.115551	0.713025	0.882551	FALSE
HF	-0.190398	1.13868	1.10638	FALSE
HG	0.15117	0.92085	1.07293	FALSE
HH	-0.127505	1.37433	1.41456	FALSE
HI	-0.0754452	1.07404	0.92803	FALSE
HK	-0.0519256	0.857061	0.777626	FALSE
HL	-0.038194	1.14445	1.02417	FALSE
HM	-0.0497156	0.968622	0.735675	FALSE
HN	-0.0905687	0.914294	0.912451	FALSE
HP	-0.0287417	1.02626	1.39374	FALSE
HQ	-0.117736	1.13415	1.04991	FALSE
HR	0.0623805	1.09907	1.06359	FALSE
HS	-0.0711406	1.08828	0.917884	FALSE
HT	0.017374	1.17446	0.914698	FALSE
HV	0.0419333	0.943935	0.910732	FALSE
HW	0.0140374	1.11151	1.20788	FALSE
HY	-0.184586	1.16322	1.16884	FALSE
IA	-0.00425631	0.841611	1.03953	FALSE
IC	0.0565384	1.12194	1.10672	FALSE
ID	0.0695487	0.933569	1.15523	FALSE
IE	-0.00704664	0.813397	1.09462	FALSE
IF	-0.161455	1.19585	0.957716	FALSE
IG	0.00126751	0.761373	1.03309	FALSE
IH	0.0359586	1.26779	0.931278	FALSE
II	-0.0893897	1.23764	0.994647	FALSE
IK	-0.154016	1.01982	1.07077	FALSE
IL	-0.00646543	1.05098	0.876818	FALSE
IM	-0.0974576	0.978094	0.76036	FALSE
IN	-0.104355	1.13599	1.15911	FALSE
IP	-0.0797998	0.950126	1.00599	FALSE
IQ	0.0492328	1.08244	0.854119	FALSE
IR	0.100905	0.958596	0.878749	FALSE
IS	-0.0791571	1.00786	1.09945	FALSE
IT	-0.0517304	1.10023	1.04626	FALSE
IV	-0.0544984	0.946187	0.984752	FALSE
IW	0.0010042	0.959698	0.783142	FALSE
IY	-0.177184	1.16713	0.981156	FALSE
KA	0.0640161	1.0107	0.89191	FALSE
KC	-0.0604128	0.965057	0.702739	FALSE
KD	0.347827	1.11631	0.969349	TRUE
KE	0.278585	1.22275	1.13174	FALSE
KF	-0.0129131	0.816291	0.81253	FALSE
KG	-0.0663778	0.857707	0.868731	FALSE
KH	0.0200841	0.937348	0.909531	FALSE
KI	0.104554	1.09616	1.15542	FALSE
KK	0.359983	1.38179	1.44089	TRUE
KL	0.036086	0.891881	0.930582	FALSE
KM	0.141066	1.05984	0.85707	FALSE
KN	0.201898	1.1241	1.31681	FALSE
KP	0.0555829	0.905246	0.973508	FALSE
KQ	0.010263	0.934568	1.07322	FALSE
KR	0.221698	1.01171	0.922636	FALSE
KS	0.105018	0.807111	0.968415	FALSE
KT	0.251273	1.00214	1.06502	FALSE
KV	-0.0744968	0.986915	0.954792	FALSE
KW	-0.0517165	0.872229	0.812381	FALSE
KY	-0.123552	1.01306	1.07292	FALSE
LA	-0.0343384	0.993367	1.0948	FALSE
LC	-0.0591683	0.995895	1.01508	FALSE
LD	0.13498	0.990757	1.03141	FALSE
LE	0.049789	1.01253	0.960554	FALSE
LF	-0.158649	0.940438	0.966705	FALSE
LG	-0.0831271	0.928233	0.980726	FALSE
LH	0.0232278	1.05918	0.950314	FALSE
LI	-0.0910488	0.885411	0.921738	FALSE
LK	-0.0281317	1.00217	1.02929	FALSE
LL	0.0468871	1.11645	0.987742	FALSE
LM	-0.0157725	0.847707	0.858733	FALSE
LN	-0.0697285	0.964793	0.99353	FALSE
LP	0.0219902	0.975881	1.08823	FALSE
LQ	-0.019827	1.22638	0.936732	FALSE
LR	0.208818	1.06895	1.0067	FALSE
LS	-0.0351742	0.965282	1.12832	FALSE
LT	0.0659067	0.966088	1.03329	FALSE
LV	-0.124421	0.935218	0.962791	FALSE
LW	0.0245973	0.959144	0.876041	FALSE
LY	-0.20499	0.963202	0.867251	FALSE
MA	0.104273	1.30939	1.03762	FALSE
MC	-0.0823257	0.806376	0.797905	FALSE
MD	0.449235	1.20765	0.915618	TRUE
ME	0.361273	1.20674	0.888774	TRUE
MF	0.049546	0.925173	0.823415	FALSE
MG	-0.107782	0.92078	0.953933	FALSE
MH	-0.105362	0.846302	0.919945	FALSE
MI	0.106915	0.871602	0.99008	FALSE
MK	0.274179	1.14476	1.18845	FALSE
ML	0.00670272	0.926554	0.983915	FALSE
MM	0.19403	1.12667	1.06607	FALSE
MN	0.290048	1.14668	1.15742	FALSE
MP	0.0751644	0.825049	1.10528	FALSE
MQ	-0.0809162	0.89708	1.04176	FALSE
MR	0.094385	0.858735	0.993055	FALSE
MS	0.0313028	0.867709	1.15072	FALSE
MT	0.281229	0.971866	1.19613	FALSE
MV	-0.132844	1.05741	0.953191	FALSE
MW	0.0536193	0.935274	0.673429	FALSE
MY	-0.100046	0.978823	0.719889	FALSE
NA	0.100107	0.812045	0.872189	FALSE
NC	0.0813187	1.02977	1.03758	FALSE
ND	0.195265	0.863395	0.914975	FALSE
NE	0.0831206	0.852459	0.883103	FALSE
NF	0.0011716	1.11117	1.04536	FALSE
NG	0.106266	1.02401	0.981566	FALSE
NH	-0.00282686	1.01276	0.982701	FALSE
NI	-0.00620735	1.31518	1.15836	FALSE
NK	-0.0193484	1.03741	1.06677	FALSE
NL	0.0992531	1.04466	0.999193	FALSE
NM	-0.0230316	1.0641	0.821321	FALSE
NN	0.0462842	1.14606	1.21615	FALSE
NP	-0.0137884	0.950807	1.28443	FALSE
NQ	0.0265223	0.943081	1.05572	FALSE
NR	0.0989119	0.89677	0.919433	FALSE
NS	-0.015763	1.03542	0.962479	FALSE
NT	0.0931507	1.00477	0.982153	FALSE
NV	0.0846942	0.99642	0.924219	FALSE
NW	0.0472742	1.03832	1.0806	FALSE
NY	-0.0648666	1.17612	1.19936	FALSE
PA	0.0386314	1.14333	1.03312	FALSE
PC	0.0881629	0.820033	0.800237	FALSE
PD	0.0632416	0.930584	1.2042	FALSE
PE	0.106245	1.01382	1.24034	FALSE
PF	-0.255806	0.853999	1.01206	FALSE
PG	0.109672	1.3287	1.05872	FALSE
PH	-0.0858835	0.893241	1.03189	FALSE
PI	-0.190384	0.701303	0.845916	FALSE
PK	-0.21084	0.774969	0.850231	FALSE
PL	-0.0620656	0.850759	0.942356	FALSE
PM	-0.0303886	0.712897	0.809661	FALSE
PN	-0.207099	0.794516	0.917719	FALSE
PP	-0.0910835	1.58628	0.97454	FALSE
PQ	-0.176931	0.963428	1.00321	FALSE
PR	0.155405	0.958169	0.837948	FALSE
PS	-0.0509574	1.10131	0.981415	FALSE
PT	-0.0359632	0.935881	0.976069	FALSE
PV	-0.0152715	1.025	1.1116	FALSE
PW	0.149833	0.926164	1.06304	FALSE
PY	-0.256287	0.989667	0.984812	FALSE
QA	-8.91e-05	1.06755	1.06229	FALSE
QC	-0.114883	0.909541	0.792078	FALSE
QD	0.271181	1.01158	0.811675	FALSE
QE	0.215419	1.15839	0.936771	FALSE
QF	-0.0721126	0.787741	0.913036	FALSE
QG	-0.102045	0.920946	0.892766	FALSE
QH	-0.0685584	1.06002	1.04065	FALSE
QI	-0.0332036	0.935683	1.02065	FALSE
QK	0.136234	1.0662	1.06388	FALSE
QL	-0.0747478	1.00515	1.02269	FALSE
QM	0.0541778	0.993428	0.924195	FALSE
QN	0.0606406	1.06126	1.0047	FALSE
QP	-0.159304	0.963773	0.997999	FALSE
QQ	-0.0690818	1.36384	1.42077	FALSE
QR	0.140341	1.12047	1.10592	FALSE
QS	-0.0268487	0.785891	0.938072	FALSE
QT	0.0649377	0.889768	0.981998	FALSE
QV	-0.205841	0.969491	0.995139	FALSE
QW	-0.0468834	0.94908	1.08234	FALSE
QY	-0.212882	0.890084	0.938691	FALSE
RA	0.127414	0.986159	0.943137	FALSE
RC	0.156073	0.981253	0.94934	FALSE
RD	0.265057	1.01614	0.979028	FALSE
RE	0.20212	0.991523	1.07304	FALSE
RF	0.00421643	0.901146	1.07359	FALSE
RG	0.122864	0.982268	0.850872	FALSE
RH	0.0304933	1.07292	1.1298	FALSE
RI	0.163752	1.00192	1.01393	FALSE
RK	0.15823	1.12333	0.91351	FALSE
RL	0.0841428	0.97721	1.07408	FALSE
RM	0.177509	0.896908	0.891627	FALSE
RN	0.220008	1.04238	0.909058	FALSE
RP	0.156877	0.924901	0.975938	FALSE
RQ	0.000122652	0.979078	1.11201	FALSE
RR	0.378268	1.37985	1.20342	TRUE
RS	0.164086	0.905975	0.921657	FALSE
RT	0.29248	0.9301	0.926134	FALSE
RV	0.00139788	0.939717	0.968001	FALSE
RW	0.0571296	1.04852	1.1625	FALSE
RY	-0.0148068	0.954202	1.09257	FALSE
SA	0.0899404	0.924346	0.924133	FALSE
SC	0.129842	1.01397	0.993005	FALSE
SD	0.141862	0.96403	0.957065	FALSE
SE	0.0852076	0.871948	0.905521	FALSE
SF	-0.127709	1.01858	1.11687	FALSE
SG	0.0340851	1.04086	1.15395	FALSE
SH	-0.0690122	0.993229	0.995348	FALSE
SI	-0.116896	0.879766	1.00914	FALSE
SK	-0.0632116	0.834807	0.93942	FALSE
SL	-0.0523918	0.995937	1.0238	FALSE
SM	-0.0248004	0.804356	0.882196	FALSE
SN	-0.0669393	0.897781	0.978395	FALSE
SP	-0.0368469	1.16049	1.01897	FALSE
SQ	-0.171711	0.978117	0.980871	FALSE
SR	0.115511	0.964718	0.95265	FALSE
SS	0.0116731	1.36491	1.08816	FALSE
ST	-0.00105904	1.019	0.988206	FALSE
SV	-0.0216731	0.963551	0.977271	FALSE
SW	0.104974	1.09173	1.05833	FALSE
SY	-0.132394	0.943212	1.05527	FALSE
TA	0.0787194	1.01445	0.995759	FALSE
TC	0.140344	1.0981	0.909237	FALSE
TD	0.219107	0.94709	0.978961	FALSE
TE	0.155711	0.913843	0.87847	FALSE
TF	-0.085501	1.09464	0.991442	FALSE
TG	0.0292692	1.06166	1.14901	FALSE
TH	-0.0668394	0.980835	0.984407	FALSE
TI	-0.0987256	1.01559	1.00429	FALSE
TK	-0.0541807	0.854655	0.815304	FALSE
TL	0.0342693	1.00563	1.06241	FALSE
TM	0.00962906	0.890287	0.819587	FALSE
TN	-0.0359419	0.892238	0.920264	FALSE
TP	0.0135703	1.09194	1.23636	FALSE
TQ	-0.106734	0.895729	0.900624	FALSE
TR	0.195952	0.815724	0.877013	FALSE
TS	0.0689501	1.05112	0.977619	FALSE
TT	0.021409	1.08957	1.06096	FALSE
TV	0.0270314	1.19645	1.09537	FALSE
TW	0.199505	1.09932	0.941965	FALSE
TY	-0.152268	1.0002	0.971563	FALSE
VA	-0.00833221	1.02213	1.02357	FALSE
VC	-0.0512787	1.07047	1.07495	FALSE
VD	0.255332	1.00802	1.04399	FALSE
VE	0.187231	0.892796	1.01443	FALSE
VF	-0.0831886	1.0961	0.993805	FALSE
VG	-0.106564	0.867131	0.930913	FALSE
VH	-0.0264971	1.01892	0.924634	FALSE
VI	-0.00168226	1.10819	1.00392	FALSE
VK	0.0860204	0.960351	0.940112	FALSE
VL	-0.0492982	1.04548	1.00469	FALSE
VM	0.0333793	0.924448	0.919822	FALSE
VN	0.0327841	1.01887	0.984364	FALSE
VP	-0.0753942	0.978615	1.00169	FALSE
VQ	-0.0896837	0.942026	0.850976	FALSE
VR	0.0618949	0.882263	0.984406	FALSE
VS	-0.0643564	0.969216	1.05718	FALSE
VT	0.102375	1.18729	1.07349	FALSE
VV	-0.0932363	1.10286	1.11986	FALSE
VW	-0.0237206	0.987987	0.893956	FALSE
VY	-0.17981	1.00272	0.897951	FALSE
WA	-0.0869405	0.953714	0.809207	FALSE
WC	-0.0517687	0.934172	1.16653	FALSE
WD	0.107968	1.11031	0.916484	FALSE
WE	0.0270008	0.948269	0.840776	FALSE
WF	-0.168271	1.05416	1.07462	FALSE
WG	-0.211785	0.921309	0.881016	FALSE
WH	-0.0474753	0.972807	1.19867	FALSE
WI	0.28811	1.04129	0.926528	FALSE
WK	0.296115	1.17818	0.93002	FALSE
WL	-0.0377979	1.02234	1.20957	FALSE
WM	0.34211	1.13558	1.01851	TRUE
WN	0.352853	1.25684	1.09425	TRUE
WP	0.0148357	0.69869	0.890368	FALSE
WQ	0.0411337	0.930385	1.45066	FALSE
WR	0.272789	1.08487	1.18942	FALSE
WS	0.105606	0.89341	1.02618	FALSE
WT	0.413477	1.0469	0.945782	TRUE
WV	-0.341308	0.956357	0.900298	FALSE
WW	-0.211885	1.3856	1.38598	FALSE
WY	-0.277753	1.06497	0.963156	FALSE
YA	0.0188114	0.74841	0.863059	FALSE
YC	0.00856703	1.13678	1.19514	FALSE
YD	0.125232	0.993451	1.07403	FALSE
YE	0.0234393	0.917196	0.933666	FALSE
YF	-0.216855	1.2543	1.16155	FALSE
YG	0.0467067	0.961797	1.03342	FALSE
YH	-0.058043	1.0811	1.07227	FALSE
YI	-0.101407	1.18198	0.896113	FALSE
YK	-0.140988	0.995917	0.953953	FALSE
YL	-0.0195717	0.998091	1.02956	FALSE
YM	-0.150189	0.94983	0.73612	FALSE
YN	-0.175055	1.12074	1.09825	FALSE
YP	-0.0521679	0.783098	1.00919	FALSE
YQ	-0.0957714	1.00734	1.14812	FALSE
YR	0.0424445	1.08197	1.09585	FALSE
YS	-0.0701734	0.993124	1.02328	FALSE
YT	0.0249125	1.0235	0.971274	FALSE
YV	-0.0552679	0.974258	0.891912	FALSE
YW	-0.020075	1.15529	1.10518	FALSE
YY	-0.191496	1.314	1.21263	FALSE

## Sheet: Figure 4b-c
Dimer	Codons	Codons_inst	Position	Mut_NT	Codons_created	Dimer_created	Mut_type	Mean_ERM_rate	Mean_Delta_EI	High_EI
EE	GAAGAA	30278	1	A	AAAGAA	KE	Missense	0.00227837	-0.349134	TRUE
EE	GAAGAA	30278	1	C	CAAGAA	QE	Missense	0.00199718	-0.19388	TRUE
EE	GAAGAA	30278	1	T	TAAGAA	*E	Stop_gain	0.00942849	-0.536545	TRUE
EE	GAAGAA	30278	2	C	GCAGAA	AE	Missense	0.00118104	-0.600787	TRUE
EE	GAAGAA	30278	2	G	GGAGAA	GE	Missense	0.00310604	-0.362057	TRUE
EE	GAAGAA	30278	2	T	GTAGAA	VE	Missense	0.000898	-0.939322	TRUE
EE	GAAGAA	30278	3	C	GACGAA	DE	Missense	0.00140751	-0.132921	TRUE
EE	GAAGAA	30278	3	G	GAGGAA	EE	Synonymous	0.00492608	-0.40673	TRUE
EE	GAAGAA	30278	3	T	GATGAA	DE	Missense	0.000725	-0.420617	TRUE
EE	GAAGAA	30278	4	A	GAAAAA	EK	Missense	0.00434989	-0.793905	TRUE
EE	GAAGAA	30278	4	C	GAACAA	EQ	Missense	0.0019203	-0.448554	TRUE
EE	GAAGAA	30278	4	T	GAATAA	E*	Stop_gain	0.00662246	-0.866743	TRUE
EE	GAAGAA	30278	5	C	GAAGCA	EA	Missense	0.00178712	-0.469841	TRUE
EE	GAAGAA	30278	5	G	GAAGGA	EG	Missense	0.00388588	-0.164844	TRUE
EE	GAAGAA	30278	5	T	GAAGTA	EV	Missense	0.00126097	-0.611426	TRUE
EE	GAAGAA	30278	6	C	GAAGAC	ED	Missense	0.00180351	0.0226675	TRUE
EE	GAAGAA	30278	6	G	GAAGAG	EE	Synonymous	0.00390983	-0.117406	TRUE
EE	GAAGAA	30278	6	T	GAAGAT	ED	Missense	0.00111848	-0.172839	TRUE
EE	GAAGAG	23025	1	A	AAAGAG	KE	Missense	0.00228943	-0.349134	TRUE
EE	GAAGAG	23025	1	C	CAAGAG	QE	Missense	0.00200637	-0.19388	TRUE
EE	GAAGAG	23025	1	T	TAAGAG	*E	Stop_gain	0.0116974	-0.536545	TRUE
EE	GAAGAG	23025	2	C	GCAGAG	AE	Missense	0.00117727	-0.600787	TRUE
EE	GAAGAG	23025	2	G	GGAGAG	GE	Missense	0.00308991	-0.362057	TRUE
EE	GAAGAG	23025	2	T	GTAGAG	VE	Missense	0.000898	-0.939322	TRUE
EE	GAAGAG	23025	3	C	GACGAG	DE	Missense	0.00136088	-0.0499483	TRUE
EE	GAAGAG	23025	3	G	GAGGAG	EE	Synonymous	0.00497367	-0.310549	TRUE
EE	GAAGAG	23025	3	T	GATGAG	DE	Missense	0.000676	-0.497788	TRUE
EE	GAAGAG	23025	4	A	GAAAAG	EK	Missense	0.0023058	-0.444376	TRUE
EE	GAAGAG	23025	4	C	GAACAG	EQ	Missense	0.00310376	-0.385196	TRUE
EE	GAAGAG	23025	4	T	GAATAG	E*	Stop_gain	0.00920692	-0.721912	TRUE
EE	GAAGAG	23025	5	C	GAAGCG	EA	Missense	0.00137089	-0.0293813	TRUE
EE	GAAGAG	23025	5	G	GAAGGG	EG	Missense	0.00470904	-0.429258	TRUE
EE	GAAGAG	23025	5	T	GAAGTG	EV	Missense	0.0015153	-0.292894	TRUE
EE	GAAGAG	23025	6	A	GAAGAA	EE	Synonymous	0.00253404	0.117406	TRUE
EE	GAAGAG	23025	6	C	GAAGAC	ED	Missense	0.00353448	0.140074	TRUE
EE	GAAGAG	23025	6	T	GAAGAT	ED	Missense	0.00972468	-0.0554327	TRUE
EE	GAGGAA	20183	1	A	AAGGAA	KE	Missense	0.0019137	-0.0936078	TRUE
EE	GAGGAA	20183	1	C	CAGGAA	QE	Missense	0.00309632	-0.176395	TRUE
EE	GAGGAA	20183	1	T	TAGGAA	*E	Stop_gain	0.0131074	-0.620191	TRUE
EE	GAGGAA	20183	2	C	GCGGAA	AE	Missense	0.00124548	0.203176	TRUE
EE	GAGGAA	20183	2	G	GGGGAA	GE	Missense	0.00357624	-0.328004	TRUE
EE	GAGGAA	20183	2	T	GTGGAA	VE	Missense	0.00128232	-0.0835157	TRUE
EE	GAGGAA	20183	3	A	GAAGAA	EE	Synonymous	0.00138663	0.40673	TRUE
EE	GAGGAA	20183	3	C	GACGAA	DE	Missense	0.0022392	0.273809	TRUE
EE	GAGGAA	20183	3	T	GATGAA	DE	Missense	0.0103917	-0.0138878	TRUE
EE	GAGGAA	20183	4	A	GAGAAA	EK	Missense	0.00206149	-0.0566224	TRUE
EE	GAGGAA	20183	4	C	GAGCAA	EQ	Missense	0.00160697	-0.24714	TRUE
EE	GAGGAA	20183	4	T	GAGTAA	E*	Stop_gain	0.00902972	-0.359498	TRUE
EE	GAGGAA	20183	5	C	GAGGCA	EA	Missense	0.00133681	-0.248285	TRUE
EE	GAGGAA	20183	5	G	GAGGGA	EG	Missense	0.00325116	-0.233411	TRUE
EE	GAGGAA	20183	5	T	GAGGTA	EV	Missense	0.00114273	-0.6296	TRUE
EE	GAGGAA	20183	6	C	GAGGAC	ED	Missense	0.00129573	0.107981	TRUE
EE	GAGGAA	20183	6	G	GAGGAG	EE	Synonymous	0.00460074	-0.112282	TRUE
EE	GAGGAA	20183	6	T	GAGGAT	ED	Missense	0.00103403	-0.136808	TRUE
EE	GAGGAG	38230	1	A	AAGGAG	KE	Missense	0.00205665	-0.0936078	TRUE
EE	GAGGAG	38230	1	C	CAGGAG	QE	Missense	0.0030997	-0.176395	TRUE
EE	GAGGAG	38230	1	T	TAGGAG	*E	Stop_gain	0.0181359	-0.620191	TRUE
EE	GAGGAG	38230	2	C	GCGGAG	AE	Missense	0.00125316	0.203176	TRUE
EE	GAGGAG	38230	2	G	GGGGAG	GE	Missense	0.00348705	-0.328004	TRUE
EE	GAGGAG	38230	2	T	GTGGAG	VE	Missense	0.00125912	-0.0835157	TRUE
EE	GAGGAG	38230	3	A	GAAGAG	EE	Synonymous	0.00137962	0.310549	TRUE
EE	GAGGAG	38230	3	C	GACGAG	DE	Missense	0.00198918	0.260601	TRUE
EE	GAGGAG	38230	3	T	GATGAG	DE	Missense	0.0102854	-0.187238	TRUE
EE	GAGGAG	38230	4	A	GAGAAG	EK	Missense	0.00234998	0.220553	TRUE
EE	GAGGAG	38230	4	C	GAGCAG	EQ	Missense	0.00220195	-0.222021	TRUE
EE	GAGGAG	38230	4	T	GAGTAG	E*	Stop_gain	0.0113297	-0.514224	TRUE
EE	GAGGAG	38230	5	C	GAGGCG	EA	Missense	0.00148898	0.0241002	TRUE
EE	GAGGAG	38230	5	G	GAGGGG	EG	Missense	0.00370823	-0.450839	TRUE
EE	GAGGAG	38230	5	T	GAGGTG	EV	Missense	0.00151015	-0.373584	TRUE
EE	GAGGAG	38230	6	A	GAGGAA	EE	Synonymous	0.00224999	0.112282	TRUE
EE	GAGGAG	38230	6	C	GAGGAC	ED	Missense	0.00235416	0.220263	TRUE
EE	GAGGAG	38230	6	T	GAGGAT	ED	Missense	0.00993265	-0.0245261	TRUE

## Sheet: Figure 4d-e, Supp. Fig. 7
Dimer	Codons	Codons_inst	Position	Mut_NT	Codons_created	Dimer_created	Mut_type	Mean_ERM_rate	Mean_Delta_EI	High_EI
AA	GCAGCA	7828	1	A	ACAGCA	TA	Missense	0.00383228	0.0360574	FALSE
AA	GCAGCA	7828	1	C	CCAGCA	PA	Missense	0.00138785	0.0517939	FALSE
AA	GCAGCA	7828	1	T	TCAGCA	SA	Missense	0.0147272	-0.0136274	FALSE
AA	GCAGCA	7828	2	A	GAAGCA	EA	Missense	0.00893266	0.606748	FALSE
AA	GCAGCA	7828	2	G	GGAGCA	GA	Missense	0.00181946	0.450476	FALSE
AA	GCAGCA	7828	2	T	GTAGCA	VA	Missense	0.00415927	-0.283827	FALSE
AA	GCAGCA	7828	3	C	GCCGCA	AA	Synonymous	0.00160043	0.142266	FALSE
AA	GCAGCA	7828	3	G	GCGGCA	AA	Synonymous	0.00482641	0.110659	FALSE
AA	GCAGCA	7828	3	T	GCTGCA	AA	Synonymous	0.00123791	0.249049	FALSE
AA	GCAGCA	7828	4	A	GCAACA	AT	Missense	0.00213056	0.210735	FALSE
AA	GCAGCA	7828	4	C	GCACCA	AP	Missense	0.00162984	-0.202575	FALSE
AA	GCAGCA	7828	4	T	GCATCA	AS	Missense	0.00880667	-0.0356475	FALSE
AA	GCAGCA	7828	5	A	GCAGAA	AE	Missense	0.0069	0.265195	FALSE
AA	GCAGCA	7828	5	G	GCAGGA	AG	Missense	0.00231664	0.150091	FALSE
AA	GCAGCA	7828	5	T	GCAGTA	AV	Missense	0.00413555	-0.226283	FALSE
AA	GCAGCA	7828	6	C	GCAGCC	AA	Synonymous	0.00198372	-0.040933	FALSE
AA	GCAGCA	7828	6	G	GCAGCG	AA	Synonymous	0.00489711	0.197971	FALSE
AA	GCAGCA	7828	6	T	GCAGCT	AA	Synonymous	0.00141353	-0.0958519	FALSE
AA	GCAGCC	10189	1	A	ACAGCC	TA	Missense	0.00433228	0.0360574	FALSE
AA	GCAGCC	10189	1	C	CCAGCC	PA	Missense	0.00144694	0.0517939	FALSE
AA	GCAGCC	10189	1	T	TCAGCC	SA	Missense	0.0194153	-0.0136274	FALSE
AA	GCAGCC	10189	2	A	GAAGCC	EA	Missense	0.00898134	0.606748	FALSE
AA	GCAGCC	10189	2	G	GGAGCC	GA	Missense	0.00172283	0.450476	FALSE
AA	GCAGCC	10189	2	T	GTAGCC	VA	Missense	0.00409374	-0.283827	FALSE
AA	GCAGCC	10189	3	C	GCCGCC	AA	Synonymous	0.0013538	0.362344	FALSE
AA	GCAGCC	10189	3	G	GCGGCC	AA	Synonymous	0.00341626	0.330736	FALSE
AA	GCAGCC	10189	3	T	GCTGCC	AA	Synonymous	0.00117775	0.501124	FALSE
AA	GCAGCC	10189	4	A	GCAACC	AT	Missense	0.00260016	0.360228	FALSE
AA	GCAGCC	10189	4	C	GCACCC	AP	Missense	0.00179113	0.193792	FALSE
AA	GCAGCC	10189	4	T	GCATCC	AS	Missense	0.00720481	0.32235	FALSE
AA	GCAGCC	10189	5	A	GCAGAC	AD	Missense	0.00889947	0.331371	FALSE
AA	GCAGCC	10189	5	G	GCAGGC	AG	Missense	0.0029082	0.0856195	FALSE
AA	GCAGCC	10189	5	T	GCAGTC	AV	Missense	0.00483927	0.147824	FALSE
AA	GCAGCC	10189	6	A	GCAGCA	AA	Synonymous	0.0180045	0.040933	FALSE
AA	GCAGCC	10189	6	G	GCAGCG	AA	Synonymous	0.0020868	0.238904	FALSE
AA	GCAGCC	10189	6	T	GCAGCT	AA	Synonymous	0.00252836	-0.0549189	FALSE
AA	GCAGCG	1728	1	A	ACAGCG	TA	Missense	0.00412992	0.0360574	FALSE
AA	GCAGCG	1728	1	C	CCAGCG	PA	Missense	0.00144081	0.0517939	FALSE
AA	GCAGCG	1728	1	T	TCAGCG	SA	Missense	0.0187593	-0.0136274	FALSE
AA	GCAGCG	1728	2	A	GAAGCG	EA	Missense	0.00877083	0.606748	FALSE
AA	GCAGCG	1728	2	G	GGAGCG	GA	Missense	0.00176829	0.450476	FALSE
AA	GCAGCG	1728	2	T	GTAGCG	VA	Missense	0.00405614	-0.283827	FALSE
AA	GCAGCG	1728	3	C	GCCGCG	AA	Synonymous	0.00174654	0.343409	FALSE
AA	GCAGCG	1728	3	G	GCGGCG	AA	Synonymous	0.00518778	0.346075	FALSE
AA	GCAGCG	1728	3	T	GCTGCG	AA	Synonymous	0.00156106	0.372287	FALSE
AA	GCAGCG	1728	4	A	GCAACG	AT	Missense	0.00184267	0.27125	FALSE
AA	GCAGCG	1728	4	C	GCACCG	AP	Missense	0.00187678	-0.086108	FALSE
AA	GCAGCG	1728	4	T	GCATCG	AS	Missense	0.00655665	-0.0534659	FALSE
AA	GCAGCG	1728	5	A	GCAGAG	AE	Missense	0.0904371	0.00937374	FALSE
AA	GCAGCG	1728	5	G	GCAGGG	AG	Missense	0.00346576	-0.369011	FALSE
AA	GCAGCG	1728	5	T	GCAGTG	AV	Missense	0.00926838	-0.177783	FALSE
AA	GCAGCG	1728	6	A	GCAGCA	AA	Synonymous	0.00575027	-0.197971	FALSE
AA	GCAGCG	1728	6	C	GCAGCC	AA	Synonymous	0.00411667	-0.238904	FALSE
AA	GCAGCG	1728	6	T	GCAGCT	AA	Synonymous	0.0997166	-0.293822	FALSE
AA	GCAGCT	8780	1	A	ACAGCT	TA	Missense	0.00389822	0.0360574	FALSE
AA	GCAGCT	8780	1	C	CCAGCT	PA	Missense	0.00135937	0.0517939	FALSE
AA	GCAGCT	8780	1	T	TCAGCT	SA	Missense	0.0147637	-0.0136274	FALSE
AA	GCAGCT	8780	2	A	GAAGCT	EA	Missense	0.00908184	0.606748	FALSE
AA	GCAGCT	8780	2	G	GGAGCT	GA	Missense	0.00177993	0.450476	FALSE
AA	GCAGCT	8780	2	T	GTAGCT	VA	Missense	0.00416868	-0.283827	FALSE
AA	GCAGCT	8780	3	C	GCCGCT	AA	Synonymous	0.00176898	0.258684	FALSE
AA	GCAGCT	8780	3	G	GCGGCT	AA	Synonymous	0.0038819	0.227076	FALSE
AA	GCAGCT	8780	3	T	GCTGCT	AA	Synonymous	0.00136464	0.476391	FALSE
AA	GCAGCT	8780	4	A	GCAACT	AT	Missense	0.00263736	0.340934	FALSE
AA	GCAGCT	8780	4	C	GCACCT	AP	Missense	0.00299069	-0.0839272	FALSE
AA	GCAGCT	8780	4	T	GCATCT	AS	Missense	0.00652636	0.0313111	FALSE
AA	GCAGCT	8780	5	A	GCAGAT	AD	Missense	0.00679644	0.172588	FALSE
AA	GCAGCT	8780	5	G	GCAGGT	AG	Missense	0.00297421	-0.195005	FALSE
AA	GCAGCT	8780	5	T	GCAGTT	AV	Missense	0.00267713	0.11289	FALSE
AA	GCAGCT	8780	6	A	GCAGCA	AA	Synonymous	0.00123294	0.0958519	FALSE
AA	GCAGCT	8780	6	C	GCAGCC	AA	Synonymous	0.00429235	0.0549189	FALSE
AA	GCAGCT	8780	6	G	GCAGCG	AA	Synonymous	0.00140079	0.293822	FALSE
AA	GCCGCA	1422	1	A	ACCGCA	TA	Missense	0.00350511	0.00649603	FALSE
AA	GCCGCA	1422	1	C	CCCGCA	PA	Missense	0.00195707	-0.140283	FALSE
AA	GCCGCA	1422	1	T	TCCGCA	SA	Missense	0.013836	0.0275576	FALSE
AA	GCCGCA	1422	2	A	GACGCA	DA	Missense	0.0102391	0.360319	FALSE
AA	GCCGCA	1422	2	G	GGCGCA	GA	Missense	0.00159367	0.0372387	FALSE
AA	GCCGCA	1422	2	T	GTCGCA	VA	Missense	0.00363556	0.167629	FALSE
AA	GCCGCA	1422	3	A	GCAGCA	AA	Synonymous	0.0883063	-0.142266	FALSE
AA	GCCGCA	1422	3	G	GCGGCA	AA	Synonymous	0.00366885	-0.0316074	FALSE
AA	GCCGCA	1422	3	T	GCTGCA	AA	Synonymous	0.00413796	0.106783	FALSE
AA	GCCGCA	1422	4	A	GCCACA	AT	Missense	0.0115761	-0.0129754	FALSE
AA	GCCGCA	1422	4	C	GCCCCA	AP	Missense	0.00282811	-0.246237	FALSE
AA	GCCGCA	1422	4	T	GCCTCA	AS	Missense	0.0977115	0.0223438	FALSE
AA	GCCGCA	1422	5	A	GCCGAA	AE	Missense	0.00768943	0.210623	FALSE
AA	GCCGCA	1422	5	G	GCCGGA	AG	Missense	0.00111362	0.418236	FALSE
AA	GCCGCA	1422	5	T	GCCGTA	AV	Missense	0.00211447	-0.0640352	FALSE
AA	GCCGCA	1422	6	C	GCCGCC	AA	Synonymous	0.00233675	0.0587336	FALSE
AA	GCCGCA	1422	6	G	GCCGCG	AA	Synonymous	0.00679907	0.299586	FALSE
AA	GCCGCA	1422	6	T	GCCGCT	AA	Synonymous	0.00157417	-0.00879026	FALSE
AA	GCCGCC	5247	1	A	ACCGCC	TA	Missense	0.00370369	0.00649603	FALSE
AA	GCCGCC	5247	1	C	CCCGCC	PA	Missense	0.00207691	-0.140283	FALSE
AA	GCCGCC	5247	1	T	TCCGCC	SA	Missense	0.0177967	0.0275576	FALSE
AA	GCCGCC	5247	2	A	GACGCC	DA	Missense	0.0100025	0.360319	FALSE
AA	GCCGCC	5247	2	G	GGCGCC	GA	Missense	0.00160373	0.0372387	FALSE
AA	GCCGCC	5247	2	T	GTCGCC	VA	Missense	0.00341499	0.167629	FALSE
AA	GCCGCC	5247	3	A	GCAGCC	AA	Synonymous	0.0701701	-0.362344	FALSE
AA	GCCGCC	5247	3	G	GCGGCC	AA	Synonymous	0.0024101	-0.0316074	FALSE
AA	GCCGCC	5247	3	T	GCTGCC	AA	Synonymous	0.00424329	0.13878	FALSE
AA	GCCGCC	5247	4	A	GCCACC	AT	Missense	0.00761986	-0.332389	FALSE
AA	GCCGCC	5247	4	C	GCCCCC	AP	Missense	0.00243251	-0.217143	FALSE
AA	GCCGCC	5247	4	T	GCCTCC	AS	Missense	0.0732315	0.0329739	FALSE
AA	GCCGCC	5247	5	A	GCCGAC	AD	Missense	0.00828961	0.135679	FALSE
AA	GCCGCC	5247	5	G	GCCGGC	AG	Missense	0.00145152	-0.00616353	FALSE
AA	GCCGCC	5247	5	T	GCCGTC	AV	Missense	0.00220573	0.323121	FALSE
AA	GCCGCC	5247	6	A	GCCGCA	AA	Synonymous	0.0169599	-0.0587336	FALSE
AA	GCCGCC	5247	6	G	GCCGCG	AA	Synonymous	0.00268848	0.240853	FALSE
AA	GCCGCC	5247	6	T	GCCGCT	AA	Synonymous	0.00241411	-0.0675239	FALSE
AA	GCCGCG	1405	1	A	ACCGCG	TA	Missense	0.00393002	0.00649603	FALSE
AA	GCCGCG	1405	1	C	CCCGCG	PA	Missense	0.00213825	-0.140283	FALSE
AA	GCCGCG	1405	1	T	TCCGCG	SA	Missense	0.0202792	0.0275576	FALSE
AA	GCCGCG	1405	2	A	GACGCG	DA	Missense	0.00971129	0.360319	FALSE
AA	GCCGCG	1405	2	G	GGCGCG	GA	Missense	0.00165853	0.0372387	FALSE
AA	GCCGCG	1405	2	T	GTCGCG	VA	Missense	0.0032838	0.167629	FALSE
AA	GCCGCG	1405	3	A	GCAGCG	AA	Synonymous	0.0454747	-0.343409	FALSE
AA	GCCGCG	1405	3	G	GCGGCG	AA	Synonymous	0.0052384	0.00266585	FALSE
AA	GCCGCG	1405	3	T	GCTGCG	AA	Synonymous	0.00532078	0.0288785	FALSE
AA	GCCGCG	1405	4	A	GCCACG	AT	Missense	0.00495561	-0.394049	FALSE
AA	GCCGCG	1405	4	C	GCCCCG	AP	Missense	0.00344979	-0.462506	FALSE
AA	GCCGCG	1405	4	T	GCCTCG	AS	Missense	0.0468206	-0.182516	FALSE
AA	GCCGCG	1405	5	A	GCCGAG	AE	Missense	0.0563611	-0.267951	FALSE
AA	GCCGCG	1405	5	G	GCCGGG	AG	Missense	0.00312455	-0.216588	FALSE
AA	GCCGCG	1405	5	T	GCCGTG	AV	Missense	0.00450776	-0.20474	FALSE
AA	GCCGCG	1405	6	A	GCCGCA	AA	Synonymous	0.00631817	-0.299586	FALSE
AA	GCCGCG	1405	6	C	GCCGCC	AA	Synonymous	0.00535239	-0.240853	FALSE
AA	GCCGCG	1405	6	T	GCCGCT	AA	Synonymous	0.0587727	-0.308377	FALSE
AA	GCCGCT	1800	1	A	ACCGCT	TA	Missense	0.00344529	0.00649603	FALSE
AA	GCCGCT	1800	1	C	CCCGCT	PA	Missense	0.00196984	-0.140283	FALSE
AA	GCCGCT	1800	1	T	TCCGCT	SA	Missense	0.0132319	0.0275576	FALSE
AA	GCCGCT	1800	2	A	GACGCT	DA	Missense	0.010278	0.360319	FALSE
AA	GCCGCT	1800	2	G	GGCGCT	GA	Missense	0.00159261	0.0372387	FALSE
AA	GCCGCT	1800	2	T	GTCGCT	VA	Missense	0.00365956	0.167629	FALSE
AA	GCCGCT	1800	3	A	GCAGCT	AA	Synonymous	0.087338	-0.258684	FALSE
AA	GCCGCT	1800	3	G	GCGGCT	AA	Synonymous	0.00363872	-0.0316074	FALSE
AA	GCCGCT	1800	3	T	GCTGCT	AA	Synonymous	0.00479914	0.217707	FALSE
AA	GCCGCT	1800	4	A	GCCACT	AT	Missense	0.00903338	-0.174366	FALSE
AA	GCCGCT	1800	4	C	GCCCCT	AP	Missense	0.00289571	-0.159171	FALSE
AA	GCCGCT	1800	4	T	GCCTCT	AS	Missense	0.0901358	-0.117742	FALSE
AA	GCCGCT	1800	5	A	GCCGAT	AD	Missense	0.00700756	-0.0573714	FALSE
AA	GCCGCT	1800	5	G	GCCGGT	AG	Missense	0.00165953	-0.0536276	FALSE
AA	GCCGCT	1800	5	T	GCCGTT	AV	Missense	0.00177625	-0.0947133	FALSE
AA	GCCGCT	1800	6	A	GCCGCA	AA	Synonymous	0.00135383	0.00879026	FALSE
AA	GCCGCT	1800	6	C	GCCGCC	AA	Synonymous	0.00579906	0.0675239	FALSE
AA	GCCGCT	1800	6	G	GCCGCG	AA	Synonymous	0.00147733	0.308377	FALSE
AA	GCGGCA	1454	1	A	ACGGCA	TA	Missense	0.00235865	0.0123767	FALSE
AA	GCGGCA	1454	1	C	CCGGCA	PA	Missense	0.00156979	0.0656824	FALSE
AA	GCGGCA	1454	1	T	TCGGCA	SA	Missense	0.0135681	0.0204433	FALSE
AA	GCGGCA	1454	2	A	GAGGCA	EA	Missense	0.0841378	-0.102725	FALSE
AA	GCGGCA	1454	2	G	GGGGCA	GA	Missense	0.00279098	-0.303664	FALSE
AA	GCGGCA	1454	2	T	GTGGCA	VA	Missense	0.00886283	-0.194117	FALSE
AA	GCGGCA	1454	3	A	GCAGCA	AA	Synonymous	0.00455261	-0.110659	FALSE
AA	GCGGCA	1454	3	C	GCCGCA	AA	Synonymous	0.00337171	0.0316074	FALSE
AA	GCGGCA	1454	3	T	GCTGCA	AA	Synonymous	0.0956346	0.13839	FALSE
AA	GCGGCA	1454	4	A	GCGACA	AT	Missense	0.0040043	0.0357207	FALSE
AA	GCGGCA	1454	4	C	GCGCCA	AP	Missense	0.00118323	0.254102	FALSE
AA	GCGGCA	1454	4	T	GCGTCA	AS	Missense	0.0127655	0.16034	FALSE
AA	GCGGCA	1454	5	A	GCGGAA	AE	Missense	0.00716462	0.348909	FALSE
AA	GCGGCA	1454	5	G	GCGGGA	AG	Missense	0.00162907	0.224485	FALSE
AA	GCGGCA	1454	5	T	GCGGTA	AV	Missense	0.00273454	-0.23493	FALSE
AA	GCGGCA	1454	6	C	GCGGCC	AA	Synonymous	0.00165097	-0.0202955	FALSE
AA	GCGGCA	1454	6	G	GCGGCG	AA	Synonymous	0.00506104	0.252851	FALSE
AA	GCGGCA	1454	6	T	GCGGCT	AA	Synonymous	0.0013296	-0.10071	FALSE
AA	GCGGCC	4097	1	A	ACGGCC	TA	Missense	0.00267367	0.0123767	FALSE
AA	GCGGCC	4097	1	C	CCGGCC	PA	Missense	0.00175933	0.0656824	FALSE
AA	GCGGCC	4097	1	T	TCGGCC	SA	Missense	0.0187929	0.0204433	FALSE
AA	GCGGCC	4097	2	A	GAGGCC	EA	Missense	0.0804826	-0.102725	FALSE
AA	GCGGCC	4097	2	G	GGGGCC	GA	Missense	0.00285967	-0.303664	FALSE
AA	GCGGCC	4097	2	T	GTGGCC	VA	Missense	0.00845466	-0.194117	FALSE
AA	GCGGCC	4097	3	A	GCAGCC	AA	Synonymous	0.00453272	-0.330736	FALSE
AA	GCGGCC	4097	3	C	GCCGCC	AA	Synonymous	0.00331983	0.0316074	FALSE
AA	GCGGCC	4097	3	T	GCTGCC	AA	Synonymous	0.0689597	0.170387	FALSE
AA	GCGGCC	4097	4	A	GCGACC	AT	Missense	0.0034991	0.423973	FALSE
AA	GCGGCC	4097	4	C	GCGCCC	AP	Missense	0.00151899	0.214232	FALSE
AA	GCGGCC	4097	4	T	GCGTCC	AS	Missense	0.00942956	0.494415	FALSE
AA	GCGGCC	4097	5	A	GCGGAC	AD	Missense	0.008639	0.35871	FALSE
AA	GCGGCC	4097	5	G	GCGGGC	AG	Missense	0.00187166	-0.0261704	FALSE
AA	GCGGCC	4097	5	T	GCGGTC	AV	Missense	0.00391204	0.0394947	FALSE
AA	GCGGCC	4097	6	A	GCGGCA	AA	Synonymous	0.0237123	0.0202955	FALSE
AA	GCGGCC	4097	6	G	GCGGCG	AA	Synonymous	0.00233824	0.273146	FALSE
AA	GCGGCC	4097	6	T	GCGGCT	AA	Synonymous	0.00259314	-0.0804145	FALSE
AA	GCGGCG	1413	1	A	ACGGCG	TA	Missense	0.00265433	0.0123767	FALSE
AA	GCGGCG	1413	1	C	CCGGCG	PA	Missense	0.00175414	0.0656824	FALSE
AA	GCGGCG	1413	1	T	TCGGCG	SA	Missense	0.019684	0.0204433	FALSE
AA	GCGGCG	1413	2	A	GAGGCG	EA	Missense	0.0735512	-0.102725	FALSE
AA	GCGGCG	1413	2	G	GGGGCG	GA	Missense	0.00288265	-0.303664	FALSE
AA	GCGGCG	1413	2	T	GTGGCG	VA	Missense	0.00773576	-0.194117	FALSE
AA	GCGGCG	1413	3	A	GCAGCG	AA	Synonymous	0.00433276	-0.346075	FALSE
AA	GCGGCG	1413	3	C	GCCGCG	AA	Synonymous	0.00405273	-0.00266585	FALSE
AA	GCGGCG	1413	3	T	GCTGCG	AA	Synonymous	0.0414458	0.0262127	FALSE
AA	GCGGCG	1413	4	A	GCGACG	AT	Missense	0.00184855	0.136747	FALSE
AA	GCGGCG	1413	4	C	GCGCCG	AP	Missense	0.0018061	-0.0775084	FALSE
AA	GCGGCG	1413	4	T	GCGTCG	AS	Missense	0.00774838	0.151246	FALSE
AA	GCGGCG	1413	5	A	GCGGAG	AE	Missense	0.0528497	-0.115172	FALSE
AA	GCGGCG	1413	5	G	GCGGGG	AG	Missense	0.00311129	-0.544361	FALSE
AA	GCGGCG	1413	5	T	GCGGTG	AV	Missense	0.00552283	-0.544204	FALSE
AA	GCGGCG	1413	6	A	GCGGCA	AA	Synonymous	0.00560747	-0.252851	FALSE
AA	GCGGCG	1413	6	C	GCGGCC	AA	Synonymous	0.00283217	-0.273146	FALSE
AA	GCGGCG	1413	6	T	GCGGCT	AA	Synonymous	0.0844916	-0.353561	FALSE
AA	GCGGCT	1850	1	A	ACGGCT	TA	Missense	0.00244779	0.0123767	FALSE
AA	GCGGCT	1850	1	C	CCGGCT	PA	Missense	0.00163581	0.0656824	FALSE
AA	GCGGCT	1850	1	T	TCGGCT	SA	Missense	0.0144925	0.0204433	FALSE
AA	GCGGCT	1850	2	A	GAGGCT	EA	Missense	0.0839846	-0.102725	FALSE
AA	GCGGCT	1850	2	G	GGGGCT	GA	Missense	0.00280433	-0.303664	FALSE
AA	GCGGCT	1850	2	T	GTGGCT	VA	Missense	0.00883832	-0.194117	FALSE
AA	GCGGCT	1850	3	A	GCAGCT	AA	Synonymous	0.00458236	-0.227076	FALSE
AA	GCGGCT	1850	3	C	GCCGCT	AA	Synonymous	0.00265737	0.0316074	FALSE
AA	GCGGCT	1850	3	T	GCTGCT	AA	Synonymous	0.0839657	0.249314	FALSE
AA	GCGGCT	1850	4	A	GCGACT	AT	Missense	0.00418035	0.250236	FALSE
AA	GCGGCT	1850	4	C	GCGCCT	AP	Missense	0.00203213	0.173715	FALSE
AA	GCGGCT	1850	4	T	GCGTCT	AS	Missense	0.00956747	0.235818	FALSE
AA	GCGGCT	1850	5	A	GCGGAT	AD	Missense	0.00661788	0.282704	FALSE
AA	GCGGCT	1850	5	G	GCGGGT	AG	Missense	0.00198026	-0.182043	FALSE
AA	GCGGCT	1850	5	T	GCGGTT	AV	Missense	0.00212311	-0.085515	FALSE
AA	GCGGCT	1850	6	A	GCGGCA	AA	Synonymous	0.00116999	0.10071	FALSE
AA	GCGGCT	1850	6	C	GCGGCC	AA	Synonymous	0.00399181	0.0804145	FALSE
AA	GCGGCT	1850	6	G	GCGGCG	AA	Synonymous	0.0012351	0.353561	FALSE
AA	GCTGCA	8327	1	A	ACTGCA	TA	Missense	0.00419255	0.04517	FALSE
AA	GCTGCA	8327	1	C	CCTGCA	PA	Missense	0.00278408	0.119455	FALSE
AA	GCTGCA	8327	1	T	TCTGCA	SA	Missense	0.0120801	0.0353455	FALSE
AA	GCTGCA	8327	2	A	GATGCA	DA	Missense	0.00771366	0.0466439	FALSE
AA	GCTGCA	8327	2	G	GGTGCA	GA	Missense	0.0021835	-0.347445	FALSE
AA	GCTGCA	8327	2	T	GTTGCA	VA	Missense	0.00239557	-0.22008	FALSE
AA	GCTGCA	8327	3	A	GCAGCA	AA	Synonymous	0.00140784	-0.249049	FALSE
AA	GCTGCA	8327	3	C	GCCGCA	AA	Synonymous	0.00463216	-0.106783	FALSE
AA	GCTGCA	8327	3	G	GCGGCA	AA	Synonymous	0.00180614	-0.13839	FALSE
AA	GCTGCA	8327	4	A	GCTACA	AT	Missense	0.00445714	-0.0898975	FALSE
AA	GCTGCA	8327	4	C	GCTCCA	AP	Missense	0.00119667	-0.103863	FALSE
AA	GCTGCA	8327	4	T	GCTTCA	AS	Missense	0.0111441	-0.0898975	FALSE
AA	GCTGCA	8327	5	A	GCTGAA	AE	Missense	0.00954969	0.241044	FALSE
AA	GCTGCA	8327	5	G	GCTGGA	AG	Missense	0.00103448	0.318723	FALSE
AA	GCTGCA	8327	5	T	GCTGTA	AV	Missense	0.0046531	-0.121428	FALSE
AA	GCTGCA	8327	6	C	GCTGCC	AA	Synonymous	0.00254248	0.0192116	FALSE
AA	GCTGCA	8327	6	G	GCTGCG	AA	Synonymous	0.00611086	0.260646	FALSE
AA	GCTGCA	8327	6	T	GCTGCT	AA	Synonymous	0.0014757	-0.0280106	FALSE
AA	GCTGCC	11965	1	A	ACTGCC	TA	Missense	0.00446027	0.04517	FALSE
AA	GCTGCC	11965	1	C	CCTGCC	PA	Missense	0.00278581	0.119455	FALSE
AA	GCTGCC	11965	1	T	TCTGCC	SA	Missense	0.0159095	0.0353455	FALSE
AA	GCTGCC	11965	2	A	GATGCC	DA	Missense	0.00760441	0.0466439	FALSE
AA	GCTGCC	11965	2	G	GGTGCC	GA	Missense	0.00208488	-0.347445	FALSE
AA	GCTGCC	11965	2	T	GTTGCC	VA	Missense	0.00237309	-0.22008	FALSE
AA	GCTGCC	11965	3	A	GCAGCC	AA	Synonymous	0.00110071	-0.501124	FALSE
AA	GCTGCC	11965	3	C	GCCGCC	AA	Synonymous	0.00378066	-0.13878	FALSE
AA	GCTGCC	11965	3	G	GCGGCC	AA	Synonymous	0.00131985	-0.170387	FALSE
AA	GCTGCC	11965	4	A	GCTACC	AT	Missense	0.00474371	-0.21096	FALSE
AA	GCTGCC	11965	4	C	GCTCCC	AP	Missense	0.00160026	-0.218953	FALSE
AA	GCTGCC	11965	4	T	GCTTCC	AS	Missense	0.00821245	-0.133611	FALSE
AA	GCTGCC	11965	5	A	GCTGAC	AD	Missense	0.0110146	0.18447	FALSE
AA	GCTGCC	11965	5	G	GCTGGC	AG	Missense	0.00127488	0.039797	FALSE
AA	GCTGCC	11965	5	T	GCTGTC	AV	Missense	0.00390345	0.0598829	FALSE
AA	GCTGCC	11965	6	A	GCTGCA	AA	Synonymous	0.0185065	-0.0192116	FALSE
AA	GCTGCC	11965	6	G	GCTGCG	AA	Synonymous	0.00221853	0.241435	FALSE
AA	GCTGCC	11965	6	T	GCTGCT	AA	Synonymous	0.00219016	-0.0472222	FALSE
AA	GCTGCG	2074	1	A	ACTGCG	TA	Missense	0.00468184	0.04517	FALSE
AA	GCTGCG	2074	1	C	CCTGCG	PA	Missense	0.00285505	0.119455	FALSE
AA	GCTGCG	2074	1	T	TCTGCG	SA	Missense	0.0170762	0.0353455	FALSE
AA	GCTGCG	2074	2	A	GATGCG	DA	Missense	0.0076077	0.0466439	FALSE
AA	GCTGCG	2074	2	G	GGTGCG	GA	Missense	0.00205229	-0.347445	FALSE
AA	GCTGCG	2074	2	T	GTTGCG	VA	Missense	0.00239029	-0.22008	FALSE
AA	GCTGCG	2074	3	A	GCAGCG	AA	Synonymous	0.00135677	-0.372287	FALSE
AA	GCTGCG	2074	3	C	GCCGCG	AA	Synonymous	0.00493456	-0.0288785	FALSE
AA	GCTGCG	2074	3	G	GCGGCG	AA	Synonymous	0.00174198	-0.0262127	FALSE
AA	GCTGCG	2074	4	A	GCTACG	AT	Missense	0.00243318	-0.120435	FALSE
AA	GCTGCG	2074	4	C	GCTCCG	AP	Missense	0.00133885	-0.115041	FALSE
AA	GCTGCG	2074	4	T	GCTTCG	AS	Missense	0.00769152	-0.0434563	FALSE
AA	GCTGCG	2074	5	A	GCTGAG	AE	Missense	0.0964693	-0.293834	FALSE
AA	GCTGCG	2074	5	G	GCTGGG	AG	Missense	0.0029146	-0.41075	FALSE
AA	GCTGCG	2074	5	T	GCTGTG	AV	Missense	0.0105174	-0.341008	FALSE
AA	GCTGCG	2074	6	A	GCTGCA	AA	Synonymous	0.00557062	-0.260646	FALSE
AA	GCTGCG	2074	6	C	GCTGCC	AA	Synonymous	0.00408783	-0.241435	FALSE
AA	GCTGCG	2074	6	T	GCTGCT	AA	Synonymous	0.101234	-0.288657	FALSE
AA	GCTGCT	10309	1	A	ACTGCT	TA	Missense	0.00414524	0.04517	FALSE
AA	GCTGCT	10309	1	C	CCTGCT	PA	Missense	0.00269549	0.119455	FALSE
AA	GCTGCT	10309	1	T	TCTGCT	SA	Missense	0.0123864	0.0353455	FALSE
AA	GCTGCT	10309	2	A	GATGCT	DA	Missense	0.00776521	0.0466439	FALSE
AA	GCTGCT	10309	2	G	GGTGCT	GA	Missense	0.00216931	-0.347445	FALSE
AA	GCTGCT	10309	2	T	GTTGCT	VA	Missense	0.00236781	-0.22008	FALSE
AA	GCTGCT	10309	3	A	GCAGCT	AA	Synonymous	0.00128623	-0.476391	FALSE
AA	GCTGCT	10309	3	C	GCCGCT	AA	Synonymous	0.00380816	-0.217707	FALSE
AA	GCTGCT	10309	3	G	GCGGCT	AA	Synonymous	0.00154864	-0.249314	FALSE
AA	GCTGCT	10309	4	A	GCTACT	AT	Missense	0.00398731	-0.229086	FALSE
AA	GCTGCT	10309	4	C	GCTCCT	AP	Missense	0.002318	-0.196329	FALSE
AA	GCTGCT	10309	4	T	GCTTCT	AS	Missense	0.00791144	-0.293396	FALSE
AA	GCTGCT	10309	5	A	GCTGAT	AD	Missense	0.00857501	0.0602685	FALSE
AA	GCTGCT	10309	5	G	GCTGGT	AG	Missense	0.00162622	-0.124609	FALSE
AA	GCTGCT	10309	5	T	GCTGTT	AV	Missense	0.00213389	-0.0497358	FALSE
AA	GCTGCT	10309	6	A	GCTGCA	AA	Synonymous	0.00114531	0.0280106	FALSE
AA	GCTGCT	10309	6	C	GCTGCC	AA	Synonymous	0.00519107	0.0472222	FALSE
AA	GCTGCT	10309	6	G	GCTGCG	AA	Synonymous	0.00128775	0.288657	FALSE
AC	GCATGC	1030	1	A	ACATGC	TC	Missense	0.00485307	0.093703	FALSE
AC	GCATGC	1030	1	C	CCATGC	PC	Missense	0.00272965	0.0247462	FALSE
AC	GCATGC	1030	1	T	TCATGC	SC	Missense	0.020269	0.0706293	FALSE
AC	GCATGC	1030	2	A	GAATGC	EC	Missense	0.00884342	0.182541	FALSE
AC	GCATGC	1030	2	G	GGATGC	GC	Missense	0.00137726	0.313311	FALSE
AC	GCATGC	1030	2	T	GTATGC	VC	Missense	0.00293613	-0.14091	FALSE
AC	GCATGC	1030	3	C	GCCTGC	AC	Synonymous	0.00304982	0.211867	FALSE
AC	GCATGC	1030	3	G	GCGTGC	AC	Synonymous	0.011106	0.123113	FALSE
AC	GCATGC	1030	3	T	GCTTGC	AC	Synonymous	0.00257294	-0.215418	FALSE
AC	GCATGC	1030	4	A	GCAAGC	AS	Missense	0.00259594	0.180226	FALSE
AC	GCATGC	1030	4	C	GCACGC	AR	Missense	0.0113963	0.0814677	FALSE
AC	GCATGC	1030	4	G	GCAGGC	AG	Missense	0.00322003	-0.043154	FALSE
AC	GCATGC	1030	5	A	GCATAC	AY	Missense	0.00292918	-0.0282189	FALSE
AC	GCATGC	1030	5	C	GCATCC	AS	Missense	0.00127966	0.0303037	FALSE
AC	GCATGC	1030	5	T	GCATTC	AF	Missense	0.00902205	0.00048	FALSE
AC	GCATGC	1030	6	A	GCATGA	A*	Nonsense	0.0198069	0.168143	FALSE
AC	GCATGC	1030	6	G	GCATGG	AW	Missense	0.00258577	0.0199637	FALSE
AC	GCATGC	1030	6	T	GCATGT	AC	Synonymous	0.0051342	-0.0352861	FALSE
AC	GCATGT	1523	1	A	ACATGT	TC	Missense	0.00440063	0.093703	FALSE
AC	GCATGT	1523	1	C	CCATGT	PC	Missense	0.0025118	0.0247462	FALSE
AC	GCATGT	1523	1	T	TCATGT	SC	Missense	0.0163136	0.0706293	FALSE
AC	GCATGT	1523	2	A	GAATGT	EC	Missense	0.00899212	0.182541	FALSE
AC	GCATGT	1523	2	G	GGATGT	GC	Missense	0.00139062	0.313311	FALSE
AC	GCATGT	1523	2	T	GTATGT	VC	Missense	0.00298728	-0.14091	FALSE
AC	GCATGT	1523	3	C	GCCTGT	AC	Synonymous	0.00340882	0.0816923	FALSE
AC	GCATGT	1523	3	G	GCGTGT	AC	Synonymous	0.0120735	0.0589923	FALSE
AC	GCATGT	1523	3	T	GCTTGT	AC	Synonymous	0.00289555	-0.0972352	FALSE
AC	GCATGT	1523	4	A	GCAAGT	AS	Missense	0.00336578	0.192797	FALSE
AC	GCATGT	1523	4	C	GCACGT	AR	Missense	0.0134959	0.0345608	FALSE
AC	GCATGT	1523	4	G	GCAGGT	AG	Missense	0.00267886	-0.424741	FALSE
AC	GCATGT	1523	5	A	GCATAT	AY	Missense	0.00234395	-0.178015	FALSE
AC	GCATGT	1523	5	C	GCATCT	AS	Missense	0.00152772	-0.0498357	FALSE
AC	GCATGT	1523	5	T	GCATTT	AF	Missense	0.0104896	-0.209602	FALSE
AC	GCATGT	1523	6	A	GCATGA	A*	Nonsense	0.00166655	0.20343	FALSE
AC	GCATGT	1523	6	C	GCATGC	AC	Synonymous	0.00539682	0.0352861	FALSE
AC	GCATGT	1523	6	G	GCATGG	AW	Missense	0.00166904	0.0552498	FALSE
AC	GCCTGC	6121	1	A	ACCTGC	TC	Missense	0.00494563	0.063609	FALSE
AC	GCCTGC	6121	1	C	CCCTGC	PC	Missense	0.00238422	-0.120263	FALSE
AC	GCCTGC	6121	1	T	TCCTGC	SC	Missense	0.0232727	0.0312312	FALSE
AC	GCCTGC	6121	2	A	GACTGC	DC	Missense	0.0105545	0.225533	FALSE
AC	GCCTGC	6121	2	G	GGCTGC	GC	Missense	0.00263879	-0.114435	FALSE
AC	GCCTGC	6121	2	T	GTCTGC	VC	Missense	0.00423781	0.00538605	FALSE
AC	GCCTGC	6121	3	A	GCATGC	AC	Synonymous	0.00662273	-0.211867	FALSE
AC	GCCTGC	6121	3	G	GCGTGC	AC	Synonymous	0.00200338	-0.0887531	FALSE
AC	GCCTGC	6121	3	T	GCTTGC	AC	Synonymous	0.00144212	-0.427284	FALSE
AC	GCCTGC	6121	4	A	GCCAGC	AS	Missense	0.00138723	-0.665064	FALSE
AC	GCCTGC	6121	4	C	GCCCGC	AR	Missense	0.00527705	-0.210516	FALSE
AC	GCCTGC	6121	4	G	GCCGGC	AG	Missense	0.00178615	-0.272459	FALSE
AC	GCCTGC	6121	5	A	GCCTAC	AY	Missense	0.00328142	-0.209726	FALSE
AC	GCCTGC	6121	5	C	GCCTCC	AS	Missense	0.00233454	-0.178454	FALSE
AC	GCCTGC	6121	5	T	GCCTTC	AF	Missense	0.0085821	-0.190821	FALSE
AC	GCCTGC	6121	6	A	GCCTGA	A*	Nonsense	0.0220574	0.0479871	FALSE
AC	GCCTGC	6121	6	G	GCCTGG	AW	Missense	0.00153872	-0.0442099	FALSE
AC	GCCTGC	6121	6	T	GCCTGT	AC	Synonymous	0.00463489	-0.113072	FALSE
AC	GCCTGT	4329	1	A	ACCTGT	TC	Missense	0.00457098	0.063609	FALSE
AC	GCCTGT	4329	1	C	CCCTGT	PC	Missense	0.00228751	-0.120263	FALSE
AC	GCCTGT	4329	1	T	TCCTGT	SC	Missense	0.0179137	0.0312312	FALSE
AC	GCCTGT	4329	2	A	GACTGT	DC	Missense	0.0106638	0.225533	FALSE
AC	GCCTGT	4329	2	G	GGCTGT	GC	Missense	0.00285158	-0.114435	FALSE
AC	GCCTGT	4329	2	T	GTCTGT	VC	Missense	0.00435106	0.00538605	FALSE
AC	GCCTGT	4329	3	A	GCATGT	AC	Synonymous	0.00744626	-0.0816923	FALSE
AC	GCCTGT	4329	3	G	GCGTGT	AC	Synonymous	0.00198336	-0.0227	FALSE
AC	GCCTGT	4329	3	T	GCTTGT	AC	Synonymous	0.00171055	-0.178927	FALSE
AC	GCCTGT	4329	4	A	GCCAGT	AS	Missense	0.00147037	-0.267141	FALSE
AC	GCCTGT	4329	4	C	GCCCGT	AR	Missense	0.00523163	0.10437	FALSE
AC	GCCTGT	4329	4	G	GCCGGT	AG	Missense	0.00152748	0.0605828	FALSE
AC	GCCTGT	4329	5	A	GCCTAT	AY	Missense	0.00248514	-0.33429	FALSE
AC	GCCTGT	4329	5	C	GCCTCT	AS	Missense	0.00346244	-0.0943709	FALSE
AC	GCCTGT	4329	5	T	GCCTTT	AF	Missense	0.00993539	-0.482017	FALSE
AC	GCCTGT	4329	6	A	GCCTGA	A*	Nonsense	0.00117241	0.161059	FALSE
AC	GCCTGT	4329	6	C	GCCTGC	AC	Synonymous	0.00541883	0.113072	FALSE
AC	GCCTGT	4329	6	G	GCCTGG	AW	Missense	0.00134027	0.0688623	FALSE
AC	GCGTGC	625	1	A	ACGTGC	TC	Missense	0.00327766	0.0418414	FALSE
AC	GCGTGC	625	1	C	CCGTGC	PC	Missense	0.00274439	-0.0203646	FALSE
AC	GCGTGC	625	1	T	TCGTGC	SC	Missense	0.0267355	0.0366235	FALSE
AC	GCGTGC	625	2	A	GAGTGC	EC	Missense	0.0864464	-0.109778	FALSE
AC	GCGTGC	625	2	G	GGGTGC	GC	Missense	0.00344103	-0.458594	FALSE
AC	GCGTGC	625	2	T	GTGTGC	VC	Missense	0.00683338	-0.267371	FALSE
AC	GCGTGC	625	3	A	GCATGC	AC	Synonymous	0.00562399	-0.123113	FALSE
AC	GCGTGC	625	3	C	GCCTGC	AC	Synonymous	0.00517501	0.0887531	FALSE
AC	GCGTGC	625	3	T	GCTTGC	AC	Synonymous	0.111877	-0.338531	FALSE
AC	GCGTGC	625	4	A	GCGAGC	AS	Missense	0.00158093	0.0405476	FALSE
AC	GCGTGC	625	4	C	GCGCGC	AR	Missense	0.00533651	0.31284	FALSE
AC	GCGTGC	625	4	G	GCGGGC	AG	Missense	0.00207495	0.0385058	FALSE
AC	GCGTGC	625	5	A	GCGTAC	AY	Missense	0.00276612	-0.00818129	FALSE
AC	GCGTGC	625	5	C	GCGTCC	AS	Missense	0.00151677	0.239472	FALSE
AC	GCGTGC	625	5	T	GCGTTC	AF	Missense	0.00877962	0.163495	FALSE
AC	GCGTGC	625	6	A	GCGTGA	A*	Nonsense	0.0289986	0.349288	FALSE
AC	GCGTGC	625	6	G	GCGTGG	AW	Missense	0.00216872	0.226061	FALSE
AC	GCGTGC	625	6	T	GCGTGT	AC	Synonymous	0.00423118	0.0514349	FALSE
AC	GCGTGT	503	1	A	ACGTGT	TC	Missense	0.00289317	0.0418414	FALSE
AC	GCGTGT	503	1	C	CCGTGT	PC	Missense	0.00242454	-0.0203646	FALSE
AC	GCGTGT	503	1	T	TCGTGT	SC	Missense	0.0148726	0.0366235	FALSE
AC	GCGTGT	503	2	A	GAGTGT	EC	Missense	0.0868537	-0.109778	FALSE
AC	GCGTGT	503	2	G	GGGTGT	GC	Missense	0.0033702	-0.458594	FALSE
AC	GCGTGT	503	2	T	GTGTGT	VC	Missense	0.00743382	-0.267371	FALSE
AC	GCGTGT	503	3	A	GCATGT	AC	Synonymous	0.00592697	-0.0589923	FALSE
AC	GCGTGT	503	3	C	GCCTGT	AC	Synonymous	0.00524271	0.0227	FALSE
AC	GCGTGT	503	3	T	GCTTGT	AC	Synonymous	0.119188	-0.156228	FALSE
AC	GCGTGT	503	4	A	GCGAGT	AS	Missense	0.00155614	0.0182308	FALSE
AC	GCGTGT	503	4	C	GCGCGT	AR	Missense	0.00673147	0.25887	FALSE
AC	GCGTGT	503	4	G	GCGGGT	AG	Missense	0.00161204	-0.0522548	FALSE
AC	GCGTGT	503	5	A	GCGTAT	AY	Missense	0.00275182	-0.123036	FALSE
AC	GCGTGT	503	5	C	GCGTCT	AS	Missense	0.00195582	0.10966	FALSE
AC	GCGTGT	503	5	T	GCGTTT	AF	Missense	0.00954368	-0.0279697	FALSE
AC	GCGTGT	503	6	A	GCGTGA	A*	Nonsense	0.00151161	0.297853	FALSE
AC	GCGTGT	503	6	C	GCGTGC	AC	Synonymous	0.00497856	-0.0514349	FALSE
AC	GCGTGT	503	6	G	GCGTGG	AW	Missense	0.00146536	0.174626	FALSE
AC	GCTTGC	1556	1	A	ACTTGC	TC	Missense	0.00442594	0.0678971	FALSE
AC	GCTTGC	1556	1	C	CCTTGC	PC	Missense	0.00345984	0.0594685	FALSE
AC	GCTTGC	1556	1	T	TCTTGC	SC	Missense	0.0159778	0.0260344	FALSE
AC	GCTTGC	1556	2	A	GATTGC	DC	Missense	0.00969252	0.22052	FALSE
AC	GCTTGC	1556	2	G	GGTTGC	GC	Missense	0.00238343	-0.116368	FALSE
AC	GCTTGC	1556	2	T	GTTTGC	VC	Missense	0.00203569	-0.000186	FALSE
AC	GCTTGC	1556	3	A	GCATGC	AC	Synonymous	0.000961	0.215418	FALSE
AC	GCTTGC	1556	3	C	GCCTGC	AC	Synonymous	0.00464467	0.427284	FALSE
AC	GCTTGC	1556	3	G	GCGTGC	AC	Synonymous	0.00109529	0.338531	FALSE
AC	GCTTGC	1556	4	A	GCTAGC	AS	Missense	0.000963	-0.246892	FALSE
AC	GCTTGC	1556	4	C	GCTCGC	AR	Missense	0.00303433	0.314213	FALSE
AC	GCTTGC	1556	4	G	GCTGGC	AG	Missense	0.00200188	0.229953	FALSE
AC	GCTTGC	1556	5	A	GCTTAC	AY	Missense	0.0045077	-0.0276197	FALSE
AC	GCTTGC	1556	5	C	GCTTCC	AS	Missense	0.0028341	0.0710397	FALSE
AC	GCTTGC	1556	5	T	GCTTTC	AF	Missense	0.00688462	-0.0567441	FALSE
AC	GCTTGC	1556	6	A	GCTTGA	A*	Nonsense	0.0196766	0.0918595	FALSE
AC	GCTTGC	1556	6	G	GCTTGG	AW	Missense	0.00194377	-0.00894381	FALSE
AC	GCTTGC	1556	6	T	GCTTGT	AC	Synonymous	0.00403663	-0.089863	FALSE
AC	GCTTGT	2031	1	A	ACTTGT	TC	Missense	0.0043063	0.0678971	FALSE
AC	GCTTGT	2031	1	C	CCTTGT	PC	Missense	0.00346395	0.0594685	FALSE
AC	GCTTGT	2031	1	T	TCTTGT	SC	Missense	0.0123926	0.0260344	FALSE
AC	GCTTGT	2031	2	A	GATTGT	DC	Missense	0.00956502	0.22052	FALSE
AC	GCTTGT	2031	2	G	GGTTGT	GC	Missense	0.00243154	-0.116368	FALSE
AC	GCTTGT	2031	2	T	GTTTGT	VC	Missense	0.00204044	-0.000186	FALSE
AC	GCTTGT	2031	3	A	GCATGT	AC	Synonymous	0.00107042	0.0972352	FALSE
AC	GCTTGT	2031	3	C	GCCTGT	AC	Synonymous	0.00581481	0.178927	FALSE
AC	GCTTGT	2031	3	G	GCGTGT	AC	Synonymous	0.00120915	0.156228	FALSE
AC	GCTTGT	2031	4	A	GCTAGT	AS	Missense	0.00105195	-0.434224	FALSE
AC	GCTTGT	2031	4	C	GCTCGT	AR	Missense	0.00391695	0.175252	FALSE
AC	GCTTGT	2031	4	G	GCTGGT	AG	Missense	0.00186091	0.034884	FALSE
AC	GCTTGT	2031	5	A	GCTTAT	AY	Missense	0.00456752	-0.177189	FALSE
AC	GCTTGT	2031	5	C	GCTTCT	AS	Missense	0.0044096	0.102102	FALSE
AC	GCTTGT	2031	5	T	GCTTTT	AF	Missense	0.00883093	-0.323578	FALSE
AC	GCTTGT	2031	6	A	GCTTGA	A*	Nonsense	0.0014015	0.181722	FALSE
AC	GCTTGT	2031	6	C	GCTTGC	AC	Synonymous	0.0061322	0.089863	FALSE
AC	GCTTGT	2031	6	G	GCTTGG	AW	Missense	0.00142685	0.0809192	FALSE
AD	GCAGAC	6422	1	A	ACAGAC	TD	Missense	0.00440604	0.0360574	FALSE
AD	GCAGAC	6422	1	C	CCAGAC	PD	Missense	0.00147597	0.0517939	FALSE
AD	GCAGAC	6422	1	T	TCAGAC	SD	Missense	0.020152	-0.0136274	FALSE
AD	GCAGAC	6422	2	A	GAAGAC	ED	Missense	0.00767054	0.600787	FALSE
AD	GCAGAC	6422	2	G	GGAGAC	GD	Missense	0.00207278	0.238731	FALSE
AD	GCAGAC	6422	2	T	GTAGAC	VD	Missense	0.00399145	-0.338534	FALSE
AD	GCAGAC	6422	3	C	GCCGAC	AD	Synonymous	0.00215269	0.137788	FALSE
AD	GCAGAC	6422	3	G	GCGGAC	AD	Synonymous	0.00424251	0.473572	FALSE
AD	GCAGAC	6422	3	T	GCTGAC	AD	Synonymous	0.00119555	0.174434	FALSE
AD	GCAGAC	6422	4	A	GCAAAC	AN	Missense	0.00176476	-0.0318104	FALSE
AD	GCAGAC	6422	4	C	GCACAC	AH	Missense	0.00344	-0.193758	FALSE
AD	GCAGAC	6422	4	T	GCATAC	AY	Missense	0.00538966	-0.193758	FALSE
AD	GCAGAC	6422	5	C	GCAGCC	AA	Missense	0.00135072	-0.331371	FALSE
AD	GCAGAC	6422	5	G	GCAGGC	AG	Missense	0.00537474	-0.245751	FALSE
AD	GCAGAC	6422	5	T	GCAGTC	AV	Missense	0.00197792	-0.183547	FALSE
AD	GCAGAC	6422	6	A	GCAGAA	AE	Missense	0.0228351	-0.0226675	FALSE
AD	GCAGAC	6422	6	G	GCAGAG	AE	Missense	0.00296884	-0.140074	FALSE
AD	GCAGAC	6422	6	T	GCAGAT	AD	Synonymous	0.00465003	-0.195507	FALSE
AD	GCAGAT	8298	1	A	ACAGAT	TD	Missense	0.00389293	0.0360574	FALSE
AD	GCAGAT	8298	1	C	CCAGAT	PD	Missense	0.00136584	0.0517939	FALSE
AD	GCAGAT	8298	1	T	TCAGAT	SD	Missense	0.0140147	-0.0136274	FALSE
AD	GCAGAT	8298	2	A	GAAGAT	ED	Missense	0.00769231	0.600787	FALSE
AD	GCAGAT	8298	2	G	GGAGAT	GD	Missense	0.00213646	0.238731	FALSE
AD	GCAGAT	8298	2	T	GTAGAT	VD	Missense	0.00413153	-0.338534	FALSE
AD	GCAGAT	8298	3	C	GCCGAT	AD	Synonymous	0.00190747	0.0555866	FALSE
AD	GCAGAT	8298	3	G	GCGGAT	AD	Synonymous	0.00475895	0.516957	FALSE
AD	GCAGAT	8298	3	T	GCTGAT	AD	Synonymous	0.00121712	0.0659168	FALSE
AD	GCAGAT	8298	4	A	GCAAAT	AN	Missense	0.00273031	-0.0617069	FALSE
AD	GCAGAT	8298	4	C	GCACAT	AH	Missense	0.00343827	-0.135382	FALSE
AD	GCAGAT	8298	4	T	GCATAT	AY	Missense	0.00551256	-0.0952482	FALSE
AD	GCAGAT	8298	5	C	GCAGCT	AA	Missense	0.0013652	-0.172588	FALSE
AD	GCAGAT	8298	5	G	GCAGGT	AG	Missense	0.00679287	-0.367593	FALSE
AD	GCAGAT	8298	5	T	GCAGTT	AV	Missense	0.00334277	-0.0596981	FALSE
AD	GCAGAT	8298	6	A	GCAGAA	AE	Missense	0.00275235	0.172839	FALSE
AD	GCAGAT	8298	6	C	GCAGAC	AD	Synonymous	0.00972624	0.195507	FALSE
AD	GCAGAT	8298	6	G	GCAGAG	AE	Missense	0.00202033	0.0554327	FALSE
AD	GCCGAC	3852	1	A	ACCGAC	TD	Missense	0.00370927	0.00649603	FALSE
AD	GCCGAC	3852	1	C	CCCGAC	PD	Missense	0.00205369	-0.140283	FALSE
AD	GCCGAC	3852	1	T	TCCGAC	SD	Missense	0.0172503	0.0275576	FALSE
AD	GCCGAC	3852	2	A	GACGAC	DD	Missense	0.00883292	0.379622	FALSE
AD	GCCGAC	3852	2	G	GGCGAC	GD	Missense	0.00190368	0.0151769	FALSE
AD	GCCGAC	3852	2	T	GTCGAC	VD	Missense	0.00352043	0.101047	FALSE
AD	GCCGAC	3852	3	A	GCAGAC	AD	Synonymous	0.0858495	-0.137788	FALSE
AD	GCCGAC	3852	3	G	GCGGAC	AD	Synonymous	0.00530554	0.335784	FALSE
AD	GCCGAC	3852	3	T	GCTGAC	AD	Synonymous	0.00411377	0.0366462	FALSE
AD	GCCGAC	3852	4	A	GCCAAC	AN	Missense	0.00559616	-0.288994	FALSE
AD	GCCGAC	3852	4	C	GCCCAC	AH	Missense	0.00428654	-0.406614	FALSE
AD	GCCGAC	3852	4	T	GCCTAC	AY	Missense	0.0845059	-0.292303	FALSE
AD	GCCGAC	3852	5	C	GCCGCC	AA	Missense	0.00156118	-0.135679	FALSE
AD	GCCGAC	3852	5	G	GCCGGC	AG	Missense	0.00432874	-0.141843	FALSE
AD	GCCGAC	3852	5	T	GCCGTC	AV	Missense	0.00174029	0.187442	FALSE
AD	GCCGAC	3852	6	A	GCCGAA	AE	Missense	0.0237097	-0.0682084	FALSE
AD	GCCGAC	3852	6	G	GCCGAG	AE	Missense	0.00277083	-0.165195	FALSE
AD	GCCGAC	3852	6	T	GCCGAT	AD	Synonymous	0.00427368	-0.223596	FALSE
AD	GCCGAT	1668	1	A	ACCGAT	TD	Missense	0.00343526	0.00649603	FALSE
AD	GCCGAT	1668	1	C	CCCGAT	PD	Missense	0.00192073	-0.140283	FALSE
AD	GCCGAT	1668	1	T	TCCGAT	SD	Missense	0.0136847	0.0275576	FALSE
AD	GCCGAT	1668	2	A	GACGAT	DD	Missense	0.00929235	0.379622	FALSE
AD	GCCGAT	1668	2	G	GGCGAT	GD	Missense	0.00193846	0.0151769	FALSE
AD	GCCGAT	1668	2	T	GTCGAT	VD	Missense	0.00368171	0.101047	FALSE
AD	GCCGAT	1668	3	A	GCAGAT	AD	Synonymous	0.0932826	-0.0555866	FALSE
AD	GCCGAT	1668	3	G	GCGGAT	AD	Synonymous	0.00455237	0.46137	FALSE
AD	GCCGAT	1668	3	T	GCTGAT	AD	Synonymous	0.00424594	0.0103302	FALSE
AD	GCCGAT	1668	4	A	GCCAAT	AN	Missense	0.00651044	-0.202112	FALSE
AD	GCCGAT	1668	4	C	GCCCAT	AH	Missense	0.00406679	-0.137996	FALSE
AD	GCCGAT	1668	4	T	GCCTAT	AY	Missense	0.0957074	-0.389985	FALSE
AD	GCCGAT	1668	5	C	GCCGCT	AA	Missense	0.00123353	0.0573714	FALSE
AD	GCCGAT	1668	5	G	GCCGGT	AG	Missense	0.00462375	0.00374387	FALSE
AD	GCCGAT	1668	5	T	GCCGTT	AV	Missense	0.002221	-0.0373419	FALSE
AD	GCCGAT	1668	6	A	GCCGAA	AE	Missense	0.00281899	0.155388	FALSE
AD	GCCGAT	1668	6	C	GCCGAC	AD	Synonymous	0.0118406	0.223596	FALSE
AD	GCCGAT	1668	6	G	GCCGAG	AE	Missense	0.00143452	0.0584014	FALSE
AD	GCGGAC	2115	1	A	ACGGAC	TD	Missense	0.00256302	0.0123767	FALSE
AD	GCGGAC	2115	1	C	CCGGAC	PD	Missense	0.001682	0.0656824	FALSE
AD	GCGGAC	2115	1	T	TCGGAC	SD	Missense	0.0181462	0.0204433	FALSE
AD	GCGGAC	2115	2	A	GAGGAC	ED	Missense	0.0909918	-0.203176	FALSE
AD	GCGGAC	2115	2	G	GGGGAC	GD	Missense	0.00328426	-0.53118	FALSE
AD	GCGGAC	2115	2	T	GTGGAC	VD	Missense	0.00899713	-0.286692	FALSE
AD	GCGGAC	2115	3	A	GCAGAC	AD	Synonymous	0.0040834	-0.473572	FALSE
AD	GCGGAC	2115	3	C	GCCGAC	AD	Synonymous	0.00324274	-0.335784	FALSE
AD	GCGGAC	2115	3	T	GCTGAC	AD	Synonymous	0.0945062	-0.299138	FALSE
AD	GCGGAC	2115	4	A	GCGAAC	AN	Missense	0.00277699	-0.172572	FALSE
AD	GCGGAC	2115	4	C	GCGCAC	AH	Missense	0.00255176	-0.280824	FALSE
AD	GCGGAC	2115	4	T	GCGTAC	AY	Missense	0.0060078	-0.493425	FALSE
AD	GCGGAC	2115	5	C	GCGGCC	AA	Missense	0.00155249	-0.35871	FALSE
AD	GCGGAC	2115	5	G	GCGGGC	AG	Missense	0.00572204	-0.38488	FALSE
AD	GCGGAC	2115	5	T	GCGGTC	AV	Missense	0.00168846	-0.319215	FALSE
AD	GCGGAC	2115	6	A	GCGGAA	AE	Missense	0.0311972	-0.107981	FALSE
AD	GCGGAC	2115	6	G	GCGGAG	AE	Missense	0.00275133	-0.220263	FALSE
AD	GCGGAC	2115	6	T	GCGGAT	AD	Synonymous	0.00405897	-0.244789	FALSE
AD	GCGGAT	1370	1	A	ACGGAT	TD	Missense	0.00250882	0.0123767	FALSE
AD	GCGGAT	1370	1	C	CCGGAT	PD	Missense	0.00166516	0.0656824	FALSE
AD	GCGGAT	1370	1	T	TCGGAT	SD	Missense	0.0153096	0.0204433	FALSE
AD	GCGGAT	1370	2	A	GAGGAT	ED	Missense	0.0952819	-0.203176	FALSE
AD	GCGGAT	1370	2	G	GGGGAT	GD	Missense	0.00327043	-0.53118	FALSE
AD	GCGGAT	1370	2	T	GTGGAT	VD	Missense	0.00947066	-0.286692	FALSE
AD	GCGGAT	1370	3	A	GCAGAT	AD	Synonymous	0.00406123	-0.516957	FALSE
AD	GCGGAT	1370	3	C	GCCGAT	AD	Synonymous	0.0025274	-0.46137	FALSE
AD	GCGGAT	1370	3	T	GCTGAT	AD	Synonymous	0.113459	-0.45104	FALSE
AD	GCGGAT	1370	4	A	GCGAAT	AN	Missense	0.00340696	-0.373541	FALSE
AD	GCGGAT	1370	4	C	GCGCAT	AH	Missense	0.00263641	-0.392209	FALSE
AD	GCGGAT	1370	4	T	GCGTAT	AY	Missense	0.00748514	-0.443453	FALSE
AD	GCGGAT	1370	5	C	GCGGCT	AA	Missense	0.00174961	-0.282704	FALSE
AD	GCGGAT	1370	5	G	GCGGGT	AG	Missense	0.00566237	-0.464747	FALSE
AD	GCGGAT	1370	5	T	GCGGTT	AV	Missense	0.00292876	-0.368219	FALSE
AD	GCGGAT	1370	6	A	GCGGAA	AE	Missense	0.002392	0.136808	FALSE
AD	GCGGAT	1370	6	C	GCGGAC	AD	Synonymous	0.00580429	0.244789	FALSE
AD	GCGGAT	1370	6	G	GCGGAG	AE	Missense	0.00156406	0.0245261	FALSE
AD	GCTGAC	7977	1	A	ACTGAC	TD	Missense	0.00449545	0.04517	FALSE
AD	GCTGAC	7977	1	C	CCTGAC	PD	Missense	0.00280688	0.119455	FALSE
AD	GCTGAC	7977	1	T	TCTGAC	SD	Missense	0.0150857	0.0353455	FALSE
AD	GCTGAC	7977	2	A	GATGAC	DD	Missense	0.00704658	0.113314	FALSE
AD	GCTGAC	7977	2	G	GGTGAC	GD	Missense	0.00249839	-0.35597	FALSE
AD	GCTGAC	7977	2	T	GTTGAC	VD	Missense	0.00252444	-0.220563	FALSE
AD	GCTGAC	7977	3	A	GCAGAC	AD	Synonymous	0.00121742	-0.174434	FALSE
AD	GCTGAC	7977	3	C	GCCGAC	AD	Synonymous	0.00453353	-0.0366462	FALSE
AD	GCTGAC	7977	3	G	GCGGAC	AD	Synonymous	0.00135401	0.299138	FALSE
AD	GCTGAC	7977	4	A	GCTAAC	AN	Missense	0.00163689	-0.415698	FALSE
AD	GCTGAC	7977	4	C	GCTCAC	AH	Missense	0.0024819	-0.342133	FALSE
AD	GCTGAC	7977	4	T	GCTTAC	AY	Missense	0.00640833	-0.412635	FALSE
AD	GCTGAC	7977	5	C	GCTGCC	AA	Missense	0.00152618	-0.18447	FALSE
AD	GCTGAC	7977	5	G	GCTGGC	AG	Missense	0.00391967	-0.144673	FALSE
AD	GCTGAC	7977	5	T	GCTGTC	AV	Missense	0.00183447	-0.124587	FALSE
AD	GCTGAC	7977	6	A	GCTGAA	AE	Missense	0.0224968	-0.0368628	FALSE
AD	GCTGAC	7977	6	G	GCTGAG	AE	Missense	0.00276756	-0.201898	FALSE
AD	GCTGAC	7977	6	T	GCTGAT	AD	Synonymous	0.00350068	-0.222997	FALSE
AD	GCTGAT	7776	1	A	ACTGAT	TD	Missense	0.00417857	0.04517	FALSE
AD	GCTGAT	7776	1	C	CCTGAT	PD	Missense	0.00267406	0.119455	FALSE
AD	GCTGAT	7776	1	T	TCTGAT	SD	Missense	0.0113613	0.0353455	FALSE
AD	GCTGAT	7776	2	A	GATGAT	DD	Missense	0.00710533	0.113314	FALSE
AD	GCTGAT	7776	2	G	GGTGAT	GD	Missense	0.00254151	-0.35597	FALSE
AD	GCTGAT	7776	2	T	GTTGAT	VD	Missense	0.00255768	-0.220563	FALSE
AD	GCTGAT	7776	3	A	GCAGAT	AD	Synonymous	0.00132677	-0.0659168	FALSE
AD	GCTGAT	7776	3	C	GCCGAT	AD	Synonymous	0.00497766	-0.0103302	FALSE
AD	GCTGAT	7776	3	G	GCGGAT	AD	Synonymous	0.0014833	0.45104	FALSE
AD	GCTGAT	7776	4	A	GCTAAT	AN	Missense	0.0023322	-0.411182	FALSE
AD	GCTGAT	7776	4	C	GCTCAT	AH	Missense	0.00263892	-0.083285	FALSE
AD	GCTGAT	7776	4	T	GCTTAT	AY	Missense	0.00675806	-0.409076	FALSE
AD	GCTGAT	7776	5	C	GCTGCT	AA	Missense	0.00143319	-0.0602685	FALSE
AD	GCTGAT	7776	5	G	GCTGGT	AG	Missense	0.00492316	-0.184878	FALSE
AD	GCTGAT	7776	5	T	GCTGTT	AV	Missense	0.00292517	-0.110004	FALSE
AD	GCTGAT	7776	6	A	GCTGAA	AE	Missense	0.00237456	0.186135	FALSE
AD	GCTGAT	7776	6	C	GCTGAC	AD	Synonymous	0.00909535	0.222997	FALSE
AD	GCTGAT	7776	6	G	GCTGAG	AE	Missense	0.00174315	0.0210989	FALSE
AE	GCAGAA	11928	1	A	ACAGAA	TE	Missense	0.00373961	0.0360574	FALSE
AE	GCAGAA	11928	1	C	CCAGAA	PE	Missense	0.00135362	0.0517939	FALSE
AE	GCAGAA	11928	1	T	TCAGAA	SE	Missense	0.0134055	-0.0136274	FALSE
AE	GCAGAA	11928	2	A	GAAGAA	EE	Missense	0.00759073	0.600787	FALSE
AE	GCAGAA	11928	2	G	GGAGAA	GE	Missense	0.00216847	0.238731	FALSE
AE	GCAGAA	11928	2	T	GTAGAA	VE	Missense	0.00414926	-0.338534	FALSE
AE	GCAGAA	11928	3	C	GCCGAA	AE	Synonymous	0.00175626	-0.115727	FALSE
AE	GCAGAA	11928	3	G	GCGGAA	AE	Synonymous	0.00507051	0.30558	FALSE
AE	GCAGAA	11928	3	T	GCTGAA	AE	Synonymous	0.000942	-0.105396	FALSE
AE	GCAGAA	11928	4	A	GCAAAA	AK	Missense	0.00194788	-0.335982	FALSE
AE	GCAGAA	11928	4	C	GCACAA	AQ	Missense	0.0023015	-0.324438	FALSE
AE	GCAGAA	11928	4	T	GCATAA	A*	Nonsense	0.00551801	-0.461372	FALSE
AE	GCAGAA	11928	5	C	GCAGCA	AA	Missense	0.0013757	-0.265195	FALSE
AE	GCAGAA	11928	5	G	GCAGGA	AG	Missense	0.00333297	-0.115104	FALSE
AE	GCAGAA	11928	5	T	GCAGTA	AV	Missense	0.000976	-0.491477	FALSE
AE	GCAGAA	11928	6	C	GCAGAC	AD	Missense	0.00181832	0.0226675	FALSE
AE	GCAGAA	11928	6	G	GCAGAG	AE	Synonymous	0.00384858	-0.117406	FALSE
AE	GCAGAA	11928	6	T	GCAGAT	AD	Missense	0.00112302	-0.172839	FALSE
AE	GCAGAG	13342	1	A	ACAGAG	TE	Missense	0.00405379	0.0360574	FALSE
AE	GCAGAG	13342	1	C	CCAGAG	PE	Missense	0.00140428	0.0517939	FALSE
AE	GCAGAG	13342	1	T	TCAGAG	SE	Missense	0.0170792	-0.0136274	FALSE
AE	GCAGAG	13342	2	A	GAAGAG	EE	Missense	0.00752261	0.600787	FALSE
AE	GCAGAG	13342	2	G	GGAGAG	GE	Missense	0.00210643	0.238731	FALSE
AE	GCAGAG	13342	2	T	GTAGAG	VE	Missense	0.00406082	-0.338534	FALSE
AE	GCAGAG	13342	3	C	GCCGAG	AE	Synonymous	0.0014806	0.0555866	FALSE
AE	GCAGAG	13342	3	G	GCGGAG	AE	Synonymous	0.00559663	0.419357	FALSE
AE	GCAGAG	13342	3	T	GCTGAG	AE	Synonymous	0.00103058	0.0659168	FALSE
AE	GCAGAG	13342	4	A	GCAAAG	AK	Missense	0.00129495	-0.0149232	FALSE
AE	GCAGAG	13342	4	C	GCACAG	AQ	Missense	0.00376577	-0.125368	FALSE
AE	GCAGAG	13342	4	T	GCATAG	A*	Nonsense	0.0060188	-0.224025	FALSE
AE	GCAGAG	13342	5	C	GCAGCG	AA	Missense	0.00128443	-0.00937374	FALSE
AE	GCAGAG	13342	5	G	GCAGGG	AG	Missense	0.00414026	-0.378385	FALSE
AE	GCAGAG	13342	5	T	GCAGTG	AV	Missense	0.00125267	-0.187157	FALSE
AE	GCAGAG	13342	6	A	GCAGAA	AE	Synonymous	0.00263201	0.117406	FALSE
AE	GCAGAG	13342	6	C	GCAGAC	AD	Missense	0.00368018	0.140074	FALSE
AE	GCAGAG	13342	6	T	GCAGAT	AD	Missense	0.00958452	-0.0554327	FALSE
AE	GCCGAA	1856	1	A	ACCGAA	TE	Missense	0.00335838	0.00649603	FALSE
AE	GCCGAA	1856	1	C	CCCGAA	PE	Missense	0.00192615	-0.140283	FALSE
AE	GCCGAA	1856	1	T	TCCGAA	SE	Missense	0.0122177	0.0275576	FALSE
AE	GCCGAA	1856	2	A	GACGAA	DE	Missense	0.00909468	0.379622	FALSE
AE	GCCGAA	1856	2	G	GGCGAA	GE	Missense	0.00192088	0.0151769	FALSE
AE	GCCGAA	1856	2	T	GTCGAA	VE	Missense	0.00365515	0.101047	FALSE
AE	GCCGAA	1856	3	A	GCAGAA	AE	Synonymous	0.093802	0.115727	FALSE
AE	GCCGAA	1856	3	G	GCGGAA	AE	Synonymous	0.00581377	0.421307	FALSE
AE	GCCGAA	1856	3	T	GCTGAA	AE	Synonymous	0.00444216	0.0103302	FALSE
AE	GCCGAA	1856	4	A	GCCAAA	AK	Missense	0.00492324	-0.514822	FALSE
AE	GCCGAA	1856	4	C	GCCCAA	AQ	Missense	0.0028765	-0.377068	FALSE
AE	GCCGAA	1856	4	T	GCCTAA	A*	Nonsense	0.105718	-0.661354	FALSE
AE	GCCGAA	1856	5	C	GCCGCA	AA	Missense	0.00159226	-0.210623	FALSE
AE	GCCGAA	1856	5	G	GCCGGA	AG	Missense	0.00262325	0.207613	FALSE
AE	GCCGAA	1856	5	T	GCCGTA	AV	Missense	0.000981	-0.274658	FALSE
AE	GCCGAA	1856	6	C	GCCGAC	AD	Missense	0.00153278	0.0682084	FALSE
AE	GCCGAA	1856	6	G	GCCGAG	AE	Synonymous	0.00408277	-0.0969864	FALSE
AE	GCCGAA	1856	6	T	GCCGAT	AD	Missense	0.00129946	-0.155388	FALSE
AE	GCCGAG	7160	1	A	ACCGAG	TE	Missense	0.00372954	0.00649603	FALSE
AE	GCCGAG	7160	1	C	CCCGAG	PE	Missense	0.00200933	-0.140283	FALSE
AE	GCCGAG	7160	1	T	TCCGAG	SE	Missense	0.0158269	0.0275576	FALSE
AE	GCCGAG	7160	2	A	GACGAG	DE	Missense	0.00873835	0.379622	FALSE
AE	GCCGAG	7160	2	G	GGCGAG	GE	Missense	0.00187881	0.0151769	FALSE
AE	GCCGAG	7160	2	T	GTCGAG	VE	Missense	0.00344903	0.101047	FALSE
AE	GCCGAG	7160	3	A	GCAGAG	AE	Synonymous	0.0872221	-0.0555866	FALSE
AE	GCCGAG	7160	3	G	GCGGAG	AE	Synonymous	0.00638878	0.36377	FALSE
AE	GCCGAG	7160	3	T	GCTGAG	AE	Synonymous	0.00441486	0.0103302	FALSE
AE	GCCGAG	7160	4	A	GCCAAG	AK	Missense	0.00366054	-0.130968	FALSE
AE	GCCGAG	7160	4	C	GCCCAG	AQ	Missense	0.00455067	-0.288939	FALSE
AE	GCCGAG	7160	4	T	GCCTAG	A*	Nonsense	0.0909442	-0.679828	FALSE
AE	GCCGAG	7160	5	C	GCCGCG	AA	Missense	0.00145878	0.267951	FALSE
AE	GCCGAG	7160	5	G	GCCGGG	AG	Missense	0.00335115	0.0513628	FALSE
AE	GCCGAG	7160	5	T	GCCGTG	AV	Missense	0.00112267	0.0632102	FALSE
AE	GCCGAG	7160	6	A	GCCGAA	AE	Synonymous	0.00193889	0.0969864	FALSE
AE	GCCGAG	7160	6	C	GCCGAC	AD	Missense	0.00313396	0.165195	FALSE
AE	GCCGAG	7160	6	T	GCCGAT	AD	Missense	0.00891796	-0.0584014	FALSE
AE	GCGGAA	1728	1	A	ACGGAA	TE	Missense	0.00232196	0.0123767	FALSE
AE	GCGGAA	1728	1	C	CCGGAA	PE	Missense	0.00157683	0.0656824	FALSE
AE	GCGGAA	1728	1	T	TCGGAA	SE	Missense	0.01299	0.0204433	FALSE
AE	GCGGAA	1728	2	A	GAGGAA	EE	Missense	0.0958871	-0.203176	FALSE
AE	GCGGAA	1728	2	G	GGGGAA	GE	Missense	0.00325763	-0.53118	FALSE
AE	GCGGAA	1728	2	T	GTGGAA	VE	Missense	0.00957948	-0.286692	FALSE
AE	GCGGAA	1728	3	A	GCAGAA	AE	Synonymous	0.00353899	-0.30558	FALSE
AE	GCGGAA	1728	3	C	GCCGAA	AE	Synonymous	0.0025136	-0.421307	FALSE
AE	GCGGAA	1728	3	T	GCTGAA	AE	Synonymous	0.112985	-0.410977	FALSE
AE	GCGGAA	1728	4	A	GCGAAA	AK	Missense	0.00246451	-0.393237	FALSE
AE	GCGGAA	1728	4	C	GCGCAA	AQ	Missense	0.00271884	-0.386377	FALSE
AE	GCGGAA	1728	4	T	GCGTAA	A*	Nonsense	0.00718249	-0.434581	FALSE
AE	GCGGAA	1728	5	C	GCGGCA	AA	Missense	0.00161716	-0.348909	FALSE
AE	GCGGAA	1728	5	G	GCGGGA	AG	Missense	0.00350225	-0.124424	FALSE
AE	GCGGAA	1728	5	T	GCGGTA	AV	Missense	0.00102814	-0.583839	FALSE
AE	GCGGAA	1728	6	C	GCGGAC	AD	Missense	0.00128469	0.107981	FALSE
AE	GCGGAA	1728	6	G	GCGGAG	AE	Synonymous	0.00454775	-0.112282	FALSE
AE	GCGGAA	1728	6	T	GCGGAT	AD	Missense	0.00104299	-0.136808	FALSE
AE	GCGGAG	4653	1	A	ACGGAG	TE	Missense	0.00248472	0.0123767	FALSE
AE	GCGGAG	4653	1	C	CCGGAG	PE	Missense	0.00162292	0.0656824	FALSE
AE	GCGGAG	4653	1	T	TCGGAG	SE	Missense	0.0163943	0.0204433	FALSE
AE	GCGGAG	4653	2	A	GAGGAG	EE	Missense	0.0921476	-0.203176	FALSE
AE	GCGGAG	4653	2	G	GGGGAG	GE	Missense	0.00315628	-0.53118	FALSE
AE	GCGGAG	4653	2	T	GTGGAG	VE	Missense	0.00875605	-0.286692	FALSE
AE	GCGGAG	4653	3	A	GCAGAG	AE	Synonymous	0.00320498	-0.419357	FALSE
AE	GCGGAG	4653	3	C	GCCGAG	AE	Synonymous	0.00284562	-0.36377	FALSE
AE	GCGGAG	4653	3	T	GCTGAG	AE	Synonymous	0.0989681	-0.35344	FALSE
AE	GCGGAG	4653	4	A	GCGAAG	AK	Missense	0.00176584	0.00425327	FALSE
AE	GCGGAG	4653	4	C	GCGCAG	AQ	Missense	0.00239276	-0.477209	FALSE
AE	GCGGAG	4653	4	T	GCGTAG	A*	Nonsense	0.00664934	-0.738434	FALSE
AE	GCGGAG	4653	5	C	GCGGCG	AA	Missense	0.00150264	0.115172	FALSE
AE	GCGGAG	4653	5	G	GCGGGG	AG	Missense	0.00424685	-0.429189	FALSE
AE	GCGGAG	4653	5	T	GCGGTG	AV	Missense	0.00127676	-0.429032	FALSE
AE	GCGGAG	4653	6	A	GCGGAA	AE	Synonymous	0.00232699	0.112282	FALSE
AE	GCGGAG	4653	6	C	GCGGAC	AD	Missense	0.0023743	0.220263	FALSE
AE	GCGGAG	4653	6	T	GCGGAT	AD	Missense	0.0098943	-0.0245261	FALSE
AE	GCTGAA	10638	1	A	ACTGAA	TE	Missense	0.00407272	0.04517	FALSE
AE	GCTGAA	10638	1	C	CCTGAA	PE	Missense	0.0027831	0.119455	FALSE
AE	GCTGAA	10638	1	T	TCTGAA	SE	Missense	0.0103744	0.0353455	FALSE
AE	GCTGAA	10638	2	A	GATGAA	DE	Missense	0.00699962	0.113314	FALSE
AE	GCTGAA	10638	2	G	GGTGAA	GE	Missense	0.00265527	-0.35597	FALSE
AE	GCTGAA	10638	2	T	GTTGAA	VE	Missense	0.00256604	-0.220563	FALSE
AE	GCTGAA	10638	3	A	GCAGAA	AE	Synonymous	0.00121931	0.105396	FALSE
AE	GCTGAA	10638	3	C	GCCGAA	AE	Synonymous	0.00548858	-0.0103302	FALSE
AE	GCTGAA	10638	3	G	GCGGAA	AE	Synonymous	0.00150637	0.410977	FALSE
AE	GCTGAA	10638	4	A	GCTAAA	AK	Missense	0.00172104	-0.250378	FALSE
AE	GCTGAA	10638	4	C	GCTCAA	AQ	Missense	0.00158856	-0.0942546	FALSE
AE	GCTGAA	10638	4	T	GCTTAA	A*	Nonsense	0.00706913	-0.57935	FALSE
AE	GCTGAA	10638	5	C	GCTGCA	AA	Missense	0.00166783	-0.241044	FALSE
AE	GCTGAA	10638	5	G	GCTGGA	AG	Missense	0.00240538	0.0776788	FALSE
AE	GCTGAA	10638	5	T	GCTGTA	AV	Missense	0.000986	-0.362472	FALSE
AE	GCTGAA	10638	6	C	GCTGAC	AD	Missense	0.0015101	0.0368628	FALSE
AE	GCTGAA	10638	6	G	GCTGAG	AE	Synonymous	0.00416567	-0.165036	FALSE
AE	GCTGAA	10638	6	T	GCTGAT	AD	Missense	0.000996	-0.186135	FALSE
AE	GCTGAG	13637	1	A	ACTGAG	TE	Missense	0.00439591	0.04517	FALSE
AE	GCTGAG	13637	1	C	CCTGAG	PE	Missense	0.00282556	0.119455	FALSE
AE	GCTGAG	13637	1	T	TCTGAG	SE	Missense	0.0139634	0.0353455	FALSE
AE	GCTGAG	13637	2	A	GATGAG	DE	Missense	0.00685069	0.113314	FALSE
AE	GCTGAG	13637	2	G	GGTGAG	GE	Missense	0.00255605	-0.35597	FALSE
AE	GCTGAG	13637	2	T	GTTGAG	VE	Missense	0.00252083	-0.220563	FALSE
AE	GCTGAG	13637	3	A	GCAGAG	AE	Synonymous	0.00127373	-0.0659168	FALSE
AE	GCTGAG	13637	3	C	GCCGAG	AE	Synonymous	0.00572608	-0.0103302	FALSE
AE	GCTGAG	13637	3	G	GCGGAG	AE	Synonymous	0.00152013	0.35344	FALSE
AE	GCTGAG	13637	4	A	GCTAAG	AK	Missense	0.00140277	-0.354779	FALSE
AE	GCTGAG	13637	4	C	GCTCAG	AQ	Missense	0.00210882	-0.211048	FALSE
AE	GCTGAG	13637	4	T	GCTTAG	A*	Nonsense	0.00886638	-0.617787	FALSE
AE	GCTGAG	13637	5	C	GCTGCG	AA	Missense	0.00134325	0.293834	FALSE
AE	GCTGAG	13637	5	G	GCTGGG	AG	Missense	0.0035159	-0.116917	FALSE
AE	GCTGAG	13637	5	T	GCTGTG	AV	Missense	0.00108039	-0.047174	FALSE
AE	GCTGAG	13637	6	A	GCTGAA	AE	Synonymous	0.00191154	0.165036	FALSE
AE	GCTGAG	13637	6	C	GCTGAC	AD	Missense	0.00292986	0.201898	FALSE
AE	GCTGAG	13637	6	T	GCTGAT	AD	Missense	0.00897679	-0.0210989	FALSE
AF	GCATTC	2173	1	A	ACATTC	TF	Missense	0.004824	0.093703	FALSE
AF	GCATTC	2173	1	C	CCATTC	PF	Missense	0.00265694	0.0247462	FALSE
AF	GCATTC	2173	1	T	TCATTC	SF	Missense	0.019612	0.0706293	FALSE
AF	GCATTC	2173	2	A	GAATTC	EF	Missense	0.00884005	0.185169	FALSE
AF	GCATTC	2173	2	G	GGATTC	GF	Missense	0.00152322	0.313705	FALSE
AF	GCATTC	2173	2	T	GTATTC	VF	Missense	0.00351842	-0.138074	FALSE
AF	GCATTC	2173	3	C	GCCTTC	AF	Synonymous	0.00240813	-0.0248028	FALSE
AF	GCATTC	2173	3	G	GCGTTC	AF	Synonymous	0.00780235	0.348859	FALSE
AF	GCATTC	2173	3	T	GCTTTC	AF	Synonymous	0.00277642	-0.0715914	FALSE
AF	GCATTC	2173	4	A	GCAATC	AI	Missense	0.00129511	0.137524	FALSE
AF	GCATTC	2173	4	C	GCACTC	AL	Missense	0.00572683	-0.174186	FALSE
AF	GCATTC	2173	4	G	GCAGTC	AV	Missense	0.00123829	-0.0337636	FALSE
AF	GCATTC	2173	5	A	GCATAC	AY	Missense	0.0010934	-0.0286991	FALSE
AF	GCATTC	2173	5	C	GCATCC	AS	Missense	0.00264522	0.0298235	FALSE
AF	GCATTC	2173	5	G	GCATGC	AC	Missense	0.00149204	-0.00048	FALSE
AF	GCATTC	2173	6	A	GCATTA	AL	Missense	0.0141451	-0.354547	FALSE
AF	GCATTC	2173	6	G	GCATTG	AL	Missense	0.00307537	-0.0888913	FALSE
AF	GCATTC	2173	6	T	GCATTT	AF	Synonymous	0.0041387	-0.262023	FALSE
AF	GCATTT	4636	1	A	ACATTT	TF	Missense	0.00450121	0.093703	FALSE
AF	GCATTT	4636	1	C	CCATTT	PF	Missense	0.00255513	0.0247462	FALSE
AF	GCATTT	4636	1	T	TCATTT	SF	Missense	0.0162004	0.0706293	FALSE
AF	GCATTT	4636	2	A	GAATTT	EF	Missense	0.00881607	0.185169	FALSE
AF	GCATTT	4636	2	G	GGATTT	GF	Missense	0.00154112	0.313705	FALSE
AF	GCATTT	4636	2	T	GTATTT	VF	Missense	0.00357978	-0.138074	FALSE
AF	GCATTT	4636	3	C	GCCTTT	AF	Synonymous	0.00174661	-0.138128	FALSE
AF	GCATTT	4636	3	G	GCGTTT	AF	Synonymous	0.00802245	0.21458	FALSE
AF	GCATTT	4636	3	T	GCTTTT	AF	Synonymous	0.00180143	-0.147021	FALSE
AF	GCATTT	4636	4	A	GCAATT	AI	Missense	0.00123799	0.160397	FALSE
AF	GCATTT	4636	4	C	GCACTT	AL	Missense	0.00506808	-0.148667	FALSE
AF	GCATTT	4636	4	G	GCAGTT	AV	Missense	0.0010531	0.14917	FALSE
AF	GCATTT	4636	5	A	GCATAT	AY	Missense	0.00118482	0.0315873	FALSE
AF	GCATTT	4636	5	C	GCATCT	AS	Missense	0.00389355	0.159767	FALSE
AF	GCATTT	4636	5	G	GCATGT	AC	Missense	0.00191083	0.209602	FALSE
AF	GCATTT	4636	6	A	GCATTA	AL	Missense	0.00103362	-0.0925241	FALSE
AF	GCATTT	4636	6	C	GCATTC	AF	Synonymous	0.00273234	0.262023	FALSE
AF	GCATTT	4636	6	G	GCATTG	AL	Missense	0.00161057	0.173131	FALSE
AF	GCCTTC	10628	1	A	ACCTTC	TF	Missense	0.00495044	0.063609	FALSE
AF	GCCTTC	10628	1	C	CCCTTC	PF	Missense	0.00236184	-0.120263	FALSE
AF	GCCTTC	10628	1	T	TCCTTC	SF	Missense	0.0241292	0.0312312	FALSE
AF	GCCTTC	10628	2	A	GACTTC	DF	Missense	0.0115117	0.223911	FALSE
AF	GCCTTC	10628	2	G	GGCTTC	GF	Missense	0.00432808	-0.0437559	FALSE
AF	GCCTTC	10628	2	T	GTCTTC	VF	Missense	0.0068385	0.0779035	FALSE
AF	GCCTTC	10628	3	A	GCATTC	AF	Synonymous	0.00894734	0.0248028	FALSE
AF	GCCTTC	10628	3	G	GCGTTC	AF	Synonymous	0.00159992	0.373662	FALSE
AF	GCCTTC	10628	3	T	GCTTTC	AF	Synonymous	0.0018524	-0.0467886	FALSE
AF	GCCTTC	10628	4	A	GCCATC	AI	Missense	0.000984	-0.029974	FALSE
AF	GCCTTC	10628	4	C	GCCCTC	AL	Missense	0.00337899	0.00825787	FALSE
AF	GCCTTC	10628	4	G	GCCGTC	AV	Missense	0.00172026	0.432544	FALSE
AF	GCCTTC	10628	5	A	GCCTAC	AY	Missense	0.00092	-0.018905	FALSE
AF	GCCTTC	10628	5	C	GCCTCC	AS	Missense	0.00358474	0.0123669	FALSE
AF	GCCTTC	10628	5	G	GCCTGC	AC	Missense	0.00126608	0.190821	FALSE
AF	GCCTTC	10628	6	A	GCCTTA	AL	Missense	0.0191775	-0.484777	FALSE
AF	GCCTTC	10628	6	G	GCCTTG	AL	Missense	0.00222088	-0.17253	FALSE
AF	GCCTTC	10628	6	T	GCCTTT	AF	Synonymous	0.00240501	-0.434596	FALSE
AF	GCCTTT	6166	1	A	ACCTTT	TF	Missense	0.00449176	0.063609	FALSE
AF	GCCTTT	6166	1	C	CCCTTT	PF	Missense	0.00227065	-0.120263	FALSE
AF	GCCTTT	6166	1	T	TCCTTT	SF	Missense	0.0166463	0.0312312	FALSE
AF	GCCTTT	6166	2	A	GACTTT	DF	Missense	0.0117377	0.223911	FALSE
AF	GCCTTT	6166	2	G	GGCTTT	GF	Missense	0.00503845	-0.0437559	FALSE
AF	GCCTTT	6166	2	T	GTCTTT	VF	Missense	0.00724422	0.0779035	FALSE
AF	GCCTTT	6166	3	A	GCATTT	AF	Synonymous	0.0083156	0.138128	FALSE
AF	GCCTTT	6166	3	G	GCGTTT	AF	Synonymous	0.00275387	0.352709	FALSE
AF	GCCTTT	6166	3	T	GCTTTT	AF	Synonymous	0.00265525	-0.00889256	FALSE
AF	GCCTTT	6166	4	A	GCCATT	AI	Missense	0.00107386	0.147886	FALSE
AF	GCCTTT	6166	4	C	GCCCTT	AL	Missense	0.00317733	0.195393	FALSE
AF	GCCTTT	6166	4	G	GCCGTT	AV	Missense	0.00146885	0.496357	FALSE
AF	GCCTTT	6166	5	A	GCCTAT	AY	Missense	0.000663	0.147727	FALSE
AF	GCCTTT	6166	5	C	GCCTCT	AS	Missense	0.00424808	0.387646	FALSE
AF	GCCTTT	6166	5	G	GCCTGT	AC	Missense	0.00150543	0.482017	FALSE
AF	GCCTTT	6166	6	A	GCCTTA	AL	Missense	0.000891	-0.0501807	FALSE
AF	GCCTTT	6166	6	C	GCCTTC	AF	Synonymous	0.00577595	0.434596	FALSE
AF	GCCTTT	6166	6	G	GCCTTG	AL	Missense	0.00152322	0.262066	FALSE
AF	GCGTTC	815	1	A	ACGTTC	TF	Missense	0.00327034	0.0418414	FALSE
AF	GCGTTC	815	1	C	CCGTTC	PF	Missense	0.0027078	-0.0203646	FALSE
AF	GCGTTC	815	1	T	TCGTTC	SF	Missense	0.0214494	0.0366235	FALSE
AF	GCGTTC	815	2	A	GAGTTC	EF	Missense	0.0830773	-0.13648	FALSE
AF	GCGTTC	815	2	G	GGGTTC	GF	Missense	0.00361634	-0.491915	FALSE
AF	GCGTTC	815	2	T	GTGTTC	VF	Missense	0.00743148	-0.23009	FALSE
AF	GCGTTC	815	3	A	GCATTC	AF	Synonymous	0.00615795	-0.348859	FALSE
AF	GCGTTC	815	3	C	GCCTTC	AF	Synonymous	0.00384557	-0.373662	FALSE
AF	GCGTTC	815	3	T	GCTTTC	AF	Synonymous	0.113349	-0.42045	FALSE
AF	GCGTTC	815	4	A	GCGATC	AI	Missense	0.00129912	0.0095074	FALSE
AF	GCGTTC	815	4	C	GCGCTC	AL	Missense	0.00468983	-0.254757	FALSE
AF	GCGTTC	815	4	G	GCGGTC	AV	Missense	0.00101014	-0.0217909	FALSE
AF	GCGTTC	815	5	A	GCGTAC	AY	Missense	0.00117394	-0.171676	FALSE
AF	GCGTTC	815	5	C	GCGTCC	AS	Missense	0.00289348	0.0759779	FALSE
AF	GCGTTC	815	5	G	GCGTGC	AC	Missense	0.00100261	-0.163495	FALSE
AF	GCGTTC	815	6	A	GCGTTA	AL	Missense	0.0180339	-0.39837	FALSE
AF	GCGTTC	815	6	G	GCGTTG	AL	Missense	0.00331462	-0.121525	FALSE
AF	GCGTTC	815	6	T	GCGTTT	AF	Synonymous	0.00317782	-0.280583	FALSE
AF	GCGTTT	911	1	A	ACGTTT	TF	Missense	0.00289084	0.0418414	FALSE
AF	GCGTTT	911	1	C	CCGTTT	PF	Missense	0.00254065	-0.0203646	FALSE
AF	GCGTTT	911	1	T	TCGTTT	SF	Missense	0.0189353	0.0366235	FALSE
AF	GCGTTT	911	2	A	GAGTTT	EF	Missense	0.0846611	-0.13648	FALSE
AF	GCGTTT	911	2	G	GGGTTT	GF	Missense	0.00380708	-0.491915	FALSE
AF	GCGTTT	911	2	T	GTGTTT	VF	Missense	0.00763993	-0.23009	FALSE
AF	GCGTTT	911	3	A	GCATTT	AF	Synonymous	0.00516843	-0.21458	FALSE
AF	GCGTTT	911	3	C	GCCTTT	AF	Synonymous	0.00298628	-0.352709	FALSE
AF	GCGTTT	911	3	T	GCTTTT	AF	Synonymous	0.119528	-0.361601	FALSE
AF	GCGTTT	911	4	A	GCGATT	AI	Missense	0.00111466	-0.0305162	FALSE
AF	GCGTTT	911	4	C	GCGCTT	AL	Missense	0.00347751	0.0496089	FALSE
AF	GCGTTT	911	4	G	GCGGTT	AV	Missense	0.00115657	0.0447596	FALSE
AF	GCGTTT	911	5	A	GCGTAT	AY	Missense	0.00082	-0.0950662	FALSE
AF	GCGTTT	911	5	C	GCGTCT	AS	Missense	0.00371431	0.13763	FALSE
AF	GCGTTT	911	5	G	GCGTGT	AC	Missense	0.00137671	0.0279697	FALSE
AF	GCGTTT	911	6	A	GCGTTA	AL	Missense	0.000991	-0.117787	FALSE
AF	GCGTTT	911	6	C	GCGTTC	AF	Synonymous	0.00332278	0.280583	FALSE
AF	GCGTTT	911	6	G	GCGTTG	AL	Missense	0.00191522	0.159058	FALSE
AF	GCTTTC	3742	1	A	ACTTTC	TF	Missense	0.00450392	0.0678971	FALSE
AF	GCTTTC	3742	1	C	CCTTTC	PF	Missense	0.00353979	0.0594685	FALSE
AF	GCTTTC	3742	1	T	TCTTTC	SF	Missense	0.0150368	0.0260344	FALSE
AF	GCTTTC	3742	2	A	GATTTC	DF	Missense	0.00968287	0.205949	FALSE
AF	GCTTTC	3742	2	G	GGTTTC	GF	Missense	0.00287214	-0.105916	FALSE
AF	GCTTTC	3742	2	T	GTTTTC	VF	Missense	0.0034938	-0.00509359	FALSE
AF	GCTTTC	3742	3	A	GCATTC	AF	Synonymous	0.00103307	0.0715914	FALSE
AF	GCTTTC	3742	3	C	GCCTTC	AF	Synonymous	0.00418175	0.0467886	FALSE
AF	GCTTTC	3742	3	G	GCGTTC	AF	Synonymous	0.00108478	0.42045	FALSE
AF	GCTTTC	3742	4	A	GCTATC	AI	Missense	0.00061	0.0428313	FALSE
AF	GCTTTC	3742	4	C	GCTCTC	AL	Missense	0.00283971	0.132897	FALSE
AF	GCTTTC	3742	4	G	GCTGTC	AV	Missense	0.00145393	0.427104	FALSE
AF	GCTTTC	3742	5	A	GCTTAC	AY	Missense	0.000964	0.0291245	FALSE
AF	GCTTTC	3742	5	C	GCTTCC	AS	Missense	0.00537546	0.127784	FALSE
AF	GCTTTC	3742	5	G	GCTTGC	AC	Missense	0.0014999	0.0567441	FALSE
AF	GCTTTC	3742	6	A	GCTTTA	AL	Missense	0.0133892	-0.39339	FALSE
AF	GCTTTC	3742	6	G	GCTTTG	AL	Missense	0.00218147	-0.148224	FALSE
AF	GCTTTC	3742	6	T	GCTTTT	AF	Synonymous	0.00273639	-0.294247	FALSE
AF	GCTTTT	4588	1	A	ACTTTT	TF	Missense	0.00429422	0.0678971	FALSE
AF	GCTTTT	4588	1	C	CCTTTT	PF	Missense	0.00348446	0.0594685	FALSE
AF	GCTTTT	4588	1	T	TCTTTT	SF	Missense	0.0109622	0.0260344	FALSE
AF	GCTTTT	4588	2	A	GATTTT	DF	Missense	0.00979045	0.205949	FALSE
AF	GCTTTT	4588	2	G	GGTTTT	GF	Missense	0.00291149	-0.105916	FALSE
AF	GCTTTT	4588	2	T	GTTTTT	VF	Missense	0.00356291	-0.00509359	FALSE
AF	GCTTTT	4588	3	A	GCATTT	AF	Synonymous	0.00131385	0.147021	FALSE
AF	GCTTTT	4588	3	C	GCCTTT	AF	Synonymous	0.00385567	0.00889256	FALSE
AF	GCTTTT	4588	3	G	GCGTTT	AF	Synonymous	0.00145748	0.361601	FALSE
AF	GCTTTT	4588	4	A	GCTATT	AI	Missense	0.000718	0.0864409	FALSE
AF	GCTTTT	4588	4	C	GCTCTT	AL	Missense	0.00247743	0.207848	FALSE
AF	GCTTTT	4588	4	G	GCTGTT	AV	Missense	0.00130598	0.492989	FALSE
AF	GCTTTT	4588	5	A	GCTTAT	AY	Missense	0.000612	0.146389	FALSE
AF	GCTTTT	4588	5	C	GCTTCT	AS	Missense	0.00617942	0.42568	FALSE
AF	GCTTTT	4588	5	G	GCTTGT	AC	Missense	0.00117606	0.323578	FALSE
AF	GCTTTT	4588	6	A	GCTTTA	AL	Missense	0.00160606	-0.0991438	FALSE
AF	GCTTTT	4588	6	C	GCTTTC	AF	Synonymous	0.00470446	0.294247	FALSE
AF	GCTTTT	4588	6	G	GCTTTG	AL	Missense	0.00200357	0.146022	FALSE
AG	GCAGGA	5820	1	A	ACAGGA	TG	Missense	0.00385491	0.0360574	FALSE
AG	GCAGGA	5820	1	C	CCAGGA	PG	Missense	0.0014077	0.0517939	FALSE
AG	GCAGGA	5820	1	T	TCAGGA	SG	Missense	0.0145979	-0.0136274	FALSE
AG	GCAGGA	5820	2	A	GAAGGA	EG	Missense	0.0087122	0.350009	FALSE
AG	GCAGGA	5820	2	G	GGAGGA	GG	Missense	0.00247104	0.2117	FALSE
AG	GCAGGA	5820	2	T	GTAGGA	VG	Missense	0.0033783	-0.454741	FALSE
AG	GCAGGA	5820	3	C	GCCGGA	AG	Synonymous	0.00183132	0.430482	FALSE
AG	GCAGGA	5820	3	G	GCGGGA	AG	Synonymous	0.00551597	0.419152	FALSE
AG	GCAGGA	5820	3	T	GCTGGA	AG	Synonymous	0.00120859	-0.051922	FALSE
AG	GCAGGA	5820	4	A	GCAAGA	AR	Missense	0.00131053	0.68902	FALSE
AG	GCAGGA	5820	4	C	GCACGA	AR	Missense	0.00170742	-0.0911056	FALSE
AG	GCAGGA	5820	4	T	GCATGA	A*	Nonsense	0.00744467	0.116084	FALSE
AG	GCAGGA	5820	5	A	GCAGAA	AE	Missense	0.00277319	0.115104	FALSE
AG	GCAGGA	5820	5	C	GCAGCA	AA	Missense	0.00288934	-0.150091	FALSE
AG	GCAGGA	5820	5	T	GCAGTA	AV	Missense	0.00949015	-0.376374	FALSE
AG	GCAGGA	5820	6	C	GCAGGC	AG	Synonymous	0.00139559	-0.208155	FALSE
AG	GCAGGA	5820	6	G	GCAGGG	AG	Synonymous	0.0039332	-0.440234	FALSE
AG	GCAGGA	5820	6	T	GCAGGT	AG	Synonymous	0.00179432	-0.477428	FALSE
AG	GCAGGC	5232	1	A	ACAGGC	TG	Missense	0.0044006	0.0360574	FALSE
AG	GCAGGC	5232	1	C	CCAGGC	PG	Missense	0.00149448	0.0517939	FALSE
AG	GCAGGC	5232	1	T	TCAGGC	SG	Missense	0.0205857	-0.0136274	FALSE
AG	GCAGGC	5232	2	A	GAAGGC	EG	Missense	0.00857019	0.350009	FALSE
AG	GCAGGC	5232	2	G	GGAGGC	GG	Missense	0.00234259	0.2117	FALSE
AG	GCAGGC	5232	2	T	GTAGGC	VG	Missense	0.00331236	-0.454741	FALSE
AG	GCAGGC	5232	3	C	GCCGGC	AG	Synonymous	0.00180594	0.276456	FALSE
AG	GCAGGC	5232	3	G	GCGGGC	AG	Synonymous	0.00524835	0.39337	FALSE
AG	GCAGGC	5232	3	T	GCTGGC	AG	Synonymous	0.00141028	0.00795928	FALSE
AG	GCAGGC	5232	4	A	GCAAGC	AS	Missense	0.00150654	0.22338	FALSE
AG	GCAGGC	5232	4	C	GCACGC	AR	Missense	0.00214901	0.124622	FALSE
AG	GCAGGC	5232	4	T	GCATGC	AC	Missense	0.00677924	0.043154	FALSE
AG	GCAGGC	5232	5	A	GCAGAC	AD	Missense	0.00435426	0.245751	FALSE
AG	GCAGGC	5232	5	C	GCAGCC	AA	Missense	0.00293087	-0.0856195	FALSE
AG	GCAGGC	5232	5	T	GCAGTC	AV	Missense	0.010588	0.0622043	FALSE
AG	GCAGGC	5232	6	A	GCAGGA	AG	Synonymous	0.0202759	0.208155	FALSE
AG	GCAGGC	5232	6	G	GCAGGG	AG	Synonymous	0.00228071	-0.232079	FALSE
AG	GCAGGC	5232	6	T	GCAGGT	AG	Synonymous	0.00460413	-0.269273	FALSE
AG	GCAGGG	4834	1	A	ACAGGG	TG	Missense	0.00424186	0.0360574	FALSE
AG	GCAGGG	4834	1	C	CCAGGG	PG	Missense	0.00145272	0.0517939	FALSE
AG	GCAGGG	4834	1	T	TCAGGG	SG	Missense	0.0190109	-0.0136274	FALSE
AG	GCAGGG	4834	2	A	GAAGGG	EG	Missense	0.00855229	0.350009	FALSE
AG	GCAGGG	4834	2	G	GGAGGG	GG	Missense	0.00235934	0.2117	FALSE
AG	GCAGGG	4834	2	T	GTAGGG	VG	Missense	0.00336496	-0.454741	FALSE
AG	GCAGGG	4834	3	C	GCCGGG	AG	Synonymous	0.00214442	0.616912	FALSE
AG	GCAGGG	4834	3	G	GCGGGG	AG	Synonymous	0.00551201	0.473861	FALSE
AG	GCAGGG	4834	3	T	GCTGGG	AG	Synonymous	0.00156529	0.0360188	FALSE
AG	GCAGGG	4834	4	A	GCAAGG	AR	Missense	0.00170612	0.386344	FALSE
AG	GCAGGG	4834	4	C	GCACGG	AR	Missense	0.00283787	0.445886	FALSE
AG	GCAGGG	4834	4	T	GCATGG	AW	Missense	0.00770528	0.409477	FALSE
AG	GCAGGG	4834	5	A	GCAGAG	AE	Missense	0.00300997	0.378385	FALSE
AG	GCAGGG	4834	5	C	GCAGCG	AA	Missense	0.00338322	0.369011	FALSE
AG	GCAGGG	4834	5	T	GCAGTG	AV	Missense	0.0101662	0.191228	FALSE
AG	GCAGGG	4834	6	A	GCAGGA	AG	Synonymous	0.00445255	0.440234	FALSE
AG	GCAGGG	4834	6	C	GCAGGC	AG	Synonymous	0.00274275	0.232079	FALSE
AG	GCAGGG	4834	6	T	GCAGGT	AG	Synonymous	0.0102115	-0.0371939	FALSE
AG	GCAGGT	3447	1	A	ACAGGT	TG	Missense	0.00387582	0.0360574	FALSE
AG	GCAGGT	3447	1	C	CCAGGT	PG	Missense	0.00137736	0.0517939	FALSE
AG	GCAGGT	3447	1	T	TCAGGT	SG	Missense	0.0147805	-0.0136274	FALSE
AG	GCAGGT	3447	2	A	GAAGGT	EG	Missense	0.00874914	0.350009	FALSE
AG	GCAGGT	3447	2	G	GGAGGT	GG	Missense	0.00244364	0.2117	FALSE
AG	GCAGGT	3447	2	T	GTAGGT	VG	Missense	0.0033774	-0.454741	FALSE
AG	GCAGGT	3447	3	C	GCCGGT	AG	Synonymous	0.00204788	0.514143	FALSE
AG	GCAGGT	3447	3	G	GCGGGT	AG	Synonymous	0.00518918	0.486395	FALSE
AG	GCAGGT	3447	3	T	GCTGGT	AG	Synonymous	0.00171779	0.245646	FALSE
AG	GCAGGT	3447	4	A	GCAAGT	AS	Missense	0.00269664	0.617538	FALSE
AG	GCAGGT	3447	4	C	GCACGT	AR	Missense	0.00342812	0.459301	FALSE
AG	GCAGGT	3447	4	T	GCATGT	AC	Missense	0.00775656	0.424741	FALSE
AG	GCAGGT	3447	5	A	GCAGAT	AD	Missense	0.00565258	0.367593	FALSE
AG	GCAGGT	3447	5	C	GCAGCT	AA	Missense	0.00287955	0.195005	FALSE
AG	GCAGGT	3447	5	T	GCAGTT	AV	Missense	0.0116279	0.307895	FALSE
AG	GCAGGT	3447	6	A	GCAGGA	AG	Synonymous	0.00166207	0.477428	FALSE
AG	GCAGGT	3447	6	C	GCAGGC	AG	Synonymous	0.00501376	0.269273	FALSE
AG	GCAGGT	3447	6	G	GCAGGG	AG	Synonymous	0.00171087	0.0371939	FALSE
AG	GCCGGA	1176	1	A	ACCGGA	TG	Missense	0.00327712	0.00649603	FALSE
AG	GCCGGA	1176	1	C	CCCGGA	PG	Missense	0.00188582	-0.140283	FALSE
AG	GCCGGA	1176	1	T	TCCGGA	SG	Missense	0.0123056	0.0275576	FALSE
AG	GCCGGA	1176	2	A	GACGGA	DG	Missense	0.0101502	0.177711	FALSE
AG	GCCGGA	1176	2	G	GGCGGA	GG	Missense	0.00215066	-0.129363	FALSE
AG	GCCGGA	1176	2	T	GTCGGA	VG	Missense	0.00327652	0.00514543	FALSE
AG	GCCGGA	1176	3	A	GCAGGA	AG	Synonymous	0.094079	-0.430482	FALSE
AG	GCCGGA	1176	3	G	GCGGGA	AG	Synonymous	0.00561654	-0.0113302	FALSE
AG	GCCGGA	1176	3	T	GCTGGA	AG	Synonymous	0.00435257	-0.482404	FALSE
AG	GCCGGA	1176	4	A	GCCAGA	AR	Missense	0.00353702	-0.438278	FALSE
AG	GCCGGA	1176	4	C	GCCCGA	AR	Missense	0.00260466	-0.329714	FALSE
AG	GCCGGA	1176	4	T	GCCTGA	A*	Nonsense	0.106187	-0.437773	FALSE
AG	GCCGGA	1176	5	A	GCCGAA	AE	Missense	0.00260921	-0.207613	FALSE
AG	GCCGGA	1176	5	C	GCCGCA	AA	Missense	0.00365252	-0.418236	FALSE
AG	GCCGGA	1176	5	T	GCCGTA	AV	Missense	0.00658107	-0.482271	FALSE
AG	GCCGGA	1176	6	C	GCCGGC	AG	Synonymous	0.00164764	-0.218788	FALSE
AG	GCCGGA	1176	6	G	GCCGGG	AG	Synonymous	0.00437806	-0.35081	FALSE
AG	GCCGGA	1176	6	T	GCCGGT	AG	Synonymous	0.00147494	-0.425076	FALSE
AG	GCCGGC	3357	1	A	ACCGGC	TG	Missense	0.00375229	0.00649603	FALSE
AG	GCCGGC	3357	1	C	CCCGGC	PG	Missense	0.00206421	-0.140283	FALSE
AG	GCCGGC	3357	1	T	TCCGGC	SG	Missense	0.0180173	0.0275576	FALSE
AG	GCCGGC	3357	2	A	GACGGC	DG	Missense	0.00976248	0.177711	FALSE
AG	GCCGGC	3357	2	G	GGCGGC	GG	Missense	0.0021279	-0.129363	FALSE
AG	GCCGGC	3357	2	T	GTCGGC	VG	Missense	0.00311168	0.00514543	FALSE
AG	GCCGGC	3357	3	A	GCAGGC	AG	Synonymous	0.0809399	-0.276456	FALSE
AG	GCCGGC	3357	3	G	GCGGGC	AG	Synonymous	0.00495186	0.116914	FALSE
AG	GCCGGC	3357	3	T	GCTGGC	AG	Synonymous	0.00488956	-0.268497	FALSE
AG	GCCGGC	3357	4	A	GCCAGC	AS	Missense	0.00493265	-0.392605	FALSE
AG	GCCGGC	3357	4	C	GCCCGC	AR	Missense	0.00472574	0.0619425	FALSE
AG	GCCGGC	3357	4	T	GCCTGC	AC	Missense	0.0847766	0.272459	FALSE
AG	GCCGGC	3357	5	A	GCCGAC	AD	Missense	0.0033092	0.141843	FALSE
AG	GCCGGC	3357	5	C	GCCGCC	AA	Missense	0.0022574	0.00616353	FALSE
AG	GCCGGC	3357	5	T	GCCGTC	AV	Missense	0.0100772	0.329284	FALSE
AG	GCCGGC	3357	6	A	GCCGGA	AG	Synonymous	0.0143536	0.218788	FALSE
AG	GCCGGC	3357	6	G	GCCGGG	AG	Synonymous	0.0019696	-0.132022	FALSE
AG	GCCGGC	3357	6	T	GCCGGT	AG	Synonymous	0.00328111	-0.206289	FALSE
AG	GCCGGG	2480	1	A	ACCGGG	TG	Missense	0.00365121	0.00649603	FALSE
AG	GCCGGG	2480	1	C	CCCGGG	PG	Missense	0.00203027	-0.140283	FALSE
AG	GCCGGG	2480	1	T	TCCGGG	SG	Missense	0.0158418	0.0275576	FALSE
AG	GCCGGG	2480	2	A	GACGGG	DG	Missense	0.00993515	0.177711	FALSE
AG	GCCGGG	2480	2	G	GGCGGG	GG	Missense	0.00209881	-0.129363	FALSE
AG	GCCGGG	2480	2	T	GTCGGG	VG	Missense	0.00315313	0.00514543	FALSE
AG	GCCGGG	2480	3	A	GCAGGG	AG	Synonymous	0.0898062	-0.616912	FALSE
AG	GCCGGG	2480	3	G	GCGGGG	AG	Synonymous	0.00479119	-0.143052	FALSE
AG	GCCGGG	2480	3	T	GCTGGG	AG	Synonymous	0.00418121	-0.580893	FALSE
AG	GCCGGG	2480	4	A	GCCAGG	AR	Missense	0.00459586	-0.59052	FALSE
AG	GCCGGG	2480	4	C	GCCCGG	AR	Missense	0.00472179	-0.091911	FALSE
AG	GCCGGG	2480	4	T	GCCTGG	AW	Missense	0.0961714	-0.207335	FALSE
AG	GCCGGG	2480	5	A	GCCGAG	AE	Missense	0.00233441	-0.0513628	FALSE
AG	GCCGGG	2480	5	C	GCCGCG	AA	Missense	0.00281803	0.216588	FALSE
AG	GCCGGG	2480	5	T	GCCGTG	AV	Missense	0.00750713	0.0118474	FALSE
AG	GCCGGG	2480	6	A	GCCGGA	AG	Synonymous	0.00351893	0.35081	FALSE
AG	GCCGGG	2480	6	C	GCCGGC	AG	Synonymous	0.0029371	0.132022	FALSE
AG	GCCGGG	2480	6	T	GCCGGT	AG	Synonymous	0.010319	-0.0742665	FALSE
AG	GCCGGT	825	1	A	ACCGGT	TG	Missense	0.00348168	0.00649603	FALSE
AG	GCCGGT	825	1	C	CCCGGT	PG	Missense	0.00194085	-0.140283	FALSE
AG	GCCGGT	825	1	T	TCCGGT	SG	Missense	0.0153454	0.0275576	FALSE
AG	GCCGGT	825	2	A	GACGGT	DG	Missense	0.010173	0.177711	FALSE
AG	GCCGGT	825	2	G	GGCGGT	GG	Missense	0.00218815	-0.129363	FALSE
AG	GCCGGT	825	2	T	GTCGGT	VG	Missense	0.0032786	0.00514543	FALSE
AG	GCCGGT	825	3	A	GCAGGT	AG	Synonymous	0.0959788	-0.514143	FALSE
AG	GCCGGT	825	3	G	GCGGGT	AG	Synonymous	0.00540182	-0.027748	FALSE
AG	GCCGGT	825	3	T	GCTGGT	AG	Synonymous	0.00468979	-0.268497	FALSE
AG	GCCGGT	825	4	A	GCCAGT	AS	Missense	0.00629079	-0.327724	FALSE
AG	GCCGGT	825	4	C	GCCCGT	AR	Missense	0.0040935	0.0437872	FALSE
AG	GCCGGT	825	4	T	GCCTGT	AC	Missense	0.101236	-0.0605828	FALSE
AG	GCCGGT	825	5	A	GCCGAT	AD	Missense	0.00385706	-0.00374387	FALSE
AG	GCCGGT	825	5	C	GCCGCT	AA	Missense	0.00350541	0.0536276	FALSE
AG	GCCGGT	825	5	T	GCCGTT	AV	Missense	0.00914473	-0.0410858	FALSE
AG	GCCGGT	825	6	A	GCCGGA	AG	Synonymous	0.00143737	0.425076	FALSE
AG	GCCGGT	825	6	C	GCCGGC	AG	Synonymous	0.00498273	0.206289	FALSE
AG	GCCGGT	825	6	G	GCCGGG	AG	Synonymous	0.00156473	0.0742665	FALSE
AG	GCGGGA	1028	1	A	ACGGGA	TG	Missense	0.00246846	0.0123767	FALSE
AG	GCGGGA	1028	1	C	CCGGGA	PG	Missense	0.00160608	0.0656824	FALSE
AG	GCGGGA	1028	1	T	TCGGGA	SG	Missense	0.0153237	0.0204433	FALSE
AG	GCGGGA	1028	2	A	GAGGGA	EG	Missense	0.0886106	-0.361875	FALSE
AG	GCGGGA	1028	2	G	GGGGGA	GG	Missense	0.00345395	-0.520856	FALSE
AG	GCGGGA	1028	2	T	GTGGGA	VG	Missense	0.00847155	-0.370776	FALSE
AG	GCGGGA	1028	3	A	GCAGGA	AG	Synonymous	0.00427258	-0.419152	FALSE
AG	GCGGGA	1028	3	C	GCCGGA	AG	Synonymous	0.00421841	0.0113302	FALSE
AG	GCGGGA	1028	3	T	GCTGGA	AG	Synonymous	0.0880992	-0.471074	FALSE
AG	GCGGGA	1028	4	A	GCGAGA	AR	Missense	0.00222293	-0.185636	FALSE
AG	GCGGGA	1028	4	C	GCGCGA	AR	Missense	0.00182956	0.0837873	FALSE
AG	GCGGGA	1028	4	T	GCGTGA	A*	Nonsense	0.00779923	-0.304108	FALSE
AG	GCGGGA	1028	5	A	GCGGAA	AE	Missense	0.00288148	0.124424	FALSE
AG	GCGGGA	1028	5	C	GCGGCA	AA	Missense	0.00344434	-0.224485	FALSE
AG	GCGGGA	1028	5	T	GCGGTA	AV	Missense	0.00941187	-0.459415	FALSE
AG	GCGGGA	1028	6	C	GCGGGC	AG	Synonymous	0.00114637	-0.18153	FALSE
AG	GCGGGA	1028	6	G	GCGGGG	AG	Synonymous	0.00380498	-0.413595	FALSE
AG	GCGGGA	1028	6	T	GCGGGT	AG	Synonymous	0.00180826	-0.468283	FALSE
AG	GCGGGC	2429	1	A	ACGGGC	TG	Missense	0.00279561	0.0123767	FALSE
AG	GCGGGC	2429	1	C	CCGGGC	PG	Missense	0.00183983	0.0656824	FALSE
AG	GCGGGC	2429	1	T	TCGGGC	SG	Missense	0.022025	0.0204433	FALSE
AG	GCGGGC	2429	2	A	GAGGGC	EG	Missense	0.0820368	-0.361875	FALSE
AG	GCGGGC	2429	2	G	GGGGGC	GG	Missense	0.00347152	-0.520856	FALSE
AG	GCGGGC	2429	2	T	GTGGGC	VG	Missense	0.00765785	-0.370776	FALSE
AG	GCGGGC	2429	3	A	GCAGGC	AG	Synonymous	0.00498282	-0.39337	FALSE
AG	GCGGGC	2429	3	C	GCCGGC	AG	Synonymous	0.00566726	-0.116914	FALSE
AG	GCGGGC	2429	3	T	GCTGGC	AG	Synonymous	0.0795772	-0.385411	FALSE
AG	GCGGGC	2429	4	A	GCGAGC	AS	Missense	0.0023669	0.00204186	FALSE
AG	GCGGGC	2429	4	C	GCGCGC	AR	Missense	0.00218694	0.274334	FALSE
AG	GCGGGC	2429	4	T	GCGTGC	AC	Missense	0.00746619	-0.0385058	FALSE
AG	GCGGGC	2429	5	A	GCGGAC	AD	Missense	0.00405157	0.38488	FALSE
AG	GCGGGC	2429	5	C	GCGGCC	AA	Missense	0.00231133	0.0261704	FALSE
AG	GCGGGC	2429	5	T	GCGGTC	AV	Missense	0.0114143	0.0656651	FALSE
AG	GCGGGC	2429	6	A	GCGGGA	AG	Synonymous	0.0246505	0.18153	FALSE
AG	GCGGGC	2429	6	G	GCGGGG	AG	Synonymous	0.0017666	-0.232065	FALSE
AG	GCGGGC	2429	6	T	GCGGGT	AG	Synonymous	0.00522772	-0.286753	FALSE
AG	GCGGGG	1715	1	A	ACGGGG	TG	Missense	0.00261654	0.0123767	FALSE
AG	GCGGGG	1715	1	C	CCGGGG	PG	Missense	0.00172763	0.0656824	FALSE
AG	GCGGGG	1715	1	T	TCGGGG	SG	Missense	0.0187122	0.0204433	FALSE
AG	GCGGGG	1715	2	A	GAGGGG	EG	Missense	0.0832267	-0.361875	FALSE
AG	GCGGGG	1715	2	G	GGGGGG	GG	Missense	0.0034902	-0.520856	FALSE
AG	GCGGGG	1715	2	T	GTGGGG	VG	Missense	0.00796119	-0.370776	FALSE
AG	GCGGGG	1715	3	A	GCAGGG	AG	Synonymous	0.00567132	-0.473861	FALSE
AG	GCGGGG	1715	3	C	GCCGGG	AG	Synonymous	0.00760192	0.143052	FALSE
AG	GCGGGG	1715	3	T	GCTGGG	AG	Synonymous	0.0742421	-0.437842	FALSE
AG	GCGGGG	1715	4	A	GCGAGG	AR	Missense	0.00292383	-0.0369121	FALSE
AG	GCGGGG	1715	4	C	GCGCGG	AR	Missense	0.00315356	0.267642	FALSE
AG	GCGGGG	1715	4	T	GCGTGG	AW	Missense	0.00809929	0.188677	FALSE
AG	GCGGGG	1715	5	A	GCGGAG	AE	Missense	0.00338382	0.429189	FALSE
AG	GCGGGG	1715	5	C	GCGGCG	AA	Missense	0.00348394	0.544361	FALSE
AG	GCGGGG	1715	5	T	GCGGTG	AV	Missense	0.0103841	0.000156	FALSE
AG	GCGGGG	1715	6	A	GCGGGA	AG	Synonymous	0.005901	0.413595	FALSE
AG	GCGGGG	1715	6	C	GCGGGC	AG	Synonymous	0.00278601	0.232065	FALSE
AG	GCGGGG	1715	6	T	GCGGGT	AG	Synonymous	0.0127021	-0.0546882	FALSE
AG	GCGGGT	810	1	A	ACGGGT	TG	Missense	0.00243744	0.0123767	FALSE
AG	GCGGGT	810	1	C	CCGGGT	PG	Missense	0.00170258	0.0656824	FALSE
AG	GCGGGT	810	1	T	TCGGGT	SG	Missense	0.0164567	0.0204433	FALSE
AG	GCGGGT	810	2	A	GAGGGT	EG	Missense	0.0886748	-0.361875	FALSE
AG	GCGGGT	810	2	G	GGGGGT	GG	Missense	0.00343762	-0.520856	FALSE
AG	GCGGGT	810	2	T	GTGGGT	VG	Missense	0.00842198	-0.370776	FALSE
AG	GCGGGT	810	3	A	GCAGGT	AG	Synonymous	0.00535802	-0.486395	FALSE
AG	GCGGGT	810	3	C	GCCGGT	AG	Synonymous	0.00495877	0.027748	FALSE
AG	GCGGGT	810	3	T	GCTGGT	AG	Synonymous	0.0899504	-0.240749	FALSE
AG	GCGGGT	810	4	A	GCGAGT	AS	Missense	0.00448009	0.0704855	FALSE
AG	GCGGGT	810	4	C	GCGCGT	AR	Missense	0.00318858	0.311125	FALSE
AG	GCGGGT	810	4	T	GCGTGT	AC	Missense	0.00831397	0.0522548	FALSE
AG	GCGGGT	810	5	A	GCGGAT	AD	Missense	0.00552912	0.464747	FALSE
AG	GCGGGT	810	5	C	GCGGCT	AA	Missense	0.00332593	0.182043	FALSE
AG	GCGGGT	810	5	T	GCGGTT	AV	Missense	0.01173	0.0965278	FALSE
AG	GCGGGT	810	6	A	GCGGGA	AG	Synonymous	0.00166345	0.468283	FALSE
AG	GCGGGT	810	6	C	GCGGGC	AG	Synonymous	0.00472343	0.286753	FALSE
AG	GCGGGT	810	6	G	GCGGGG	AG	Synonymous	0.00161599	0.0546882	FALSE
AG	GCTGGA	7315	1	A	ACTGGA	TG	Missense	0.0041255	0.04517	FALSE
AG	GCTGGA	7315	1	C	CCTGGA	PG	Missense	0.00269502	0.119455	FALSE
AG	GCTGGA	7315	1	T	TCTGGA	SG	Missense	0.0118177	0.0353455	FALSE
AG	GCTGGA	7315	2	A	GATGGA	DG	Missense	0.00736058	0.198075	FALSE
AG	GCTGGA	7315	2	G	GGTGGA	GG	Missense	0.00290485	-0.254522	FALSE
AG	GCTGGA	7315	2	T	GTTGGA	VG	Missense	0.00231561	-0.0398007	FALSE
AG	GCTGGA	7315	3	A	GCAGGA	AG	Synonymous	0.00122076	0.051922	FALSE
AG	GCTGGA	7315	3	C	GCCGGA	AG	Synonymous	0.00484499	0.482404	FALSE
AG	GCTGGA	7315	3	G	GCGGGA	AG	Synonymous	0.00129935	0.471074	FALSE
AG	GCTGGA	7315	4	A	GCTAGA	AR	Missense	0.001413	-0.184966	FALSE
AG	GCTGGA	7315	4	C	GCTCGA	AR	Missense	0.0008	0.0812515	FALSE
AG	GCTGGA	7315	4	T	GCTTGA	A*	Nonsense	0.00840733	-0.0542434	FALSE
AG	GCTGGA	7315	5	A	GCTGAA	AE	Missense	0.00289419	-0.0776788	FALSE
AG	GCTGGA	7315	5	C	GCTGCA	AA	Missense	0.00377464	-0.318723	FALSE
AG	GCTGGA	7315	5	T	GCTGTA	AV	Missense	0.00674064	-0.440151	FALSE
AG	GCTGGA	7315	6	C	GCTGGC	AG	Synonymous	0.00140235	-0.251073	FALSE
AG	GCTGGA	7315	6	G	GCTGGG	AG	Synonymous	0.00441741	-0.534681	FALSE
AG	GCTGGA	7315	6	T	GCTGGT	AG	Synonymous	0.00157536	-0.534127	FALSE
AG	GCTGGC	6830	1	A	ACTGGC	TG	Missense	0.00451698	0.04517	FALSE
AG	GCTGGC	6830	1	C	CCTGGC	PG	Missense	0.00282104	0.119455	FALSE
AG	GCTGGC	6830	1	T	TCTGGC	SG	Missense	0.016261	0.0353455	FALSE
AG	GCTGGC	6830	2	A	GATGGC	DG	Missense	0.00739972	0.198075	FALSE
AG	GCTGGC	6830	2	G	GGTGGC	GG	Missense	0.00281339	-0.254522	FALSE
AG	GCTGGC	6830	2	T	GTTGGC	VG	Missense	0.00234543	-0.0398007	FALSE
AG	GCTGGC	6830	3	A	GCAGGC	AG	Synonymous	0.001184	-0.00795928	FALSE
AG	GCTGGC	6830	3	C	GCCGGC	AG	Synonymous	0.00452835	0.268497	FALSE
AG	GCTGGC	6830	3	G	GCGGGC	AG	Synonymous	0.00146882	0.385411	FALSE
AG	GCTGGC	6830	4	A	GCTAGC	AS	Missense	0.00162874	-0.476846	FALSE
AG	GCTGGC	6830	4	C	GCTCGC	AR	Missense	0.00113219	0.0842596	FALSE
AG	GCTGGC	6830	4	T	GCTTGC	AC	Missense	0.0067865	-0.229953	FALSE
AG	GCTGGC	6830	5	A	GCTGAC	AD	Missense	0.00380186	0.144673	FALSE
AG	GCTGGC	6830	5	C	GCTGCC	AA	Missense	0.00233414	-0.039797	FALSE
AG	GCTGGC	6830	5	T	GCTGTC	AV	Missense	0.00955126	0.0200859	FALSE
AG	GCTGGC	6830	6	A	GCTGGA	AG	Synonymous	0.0187597	0.251073	FALSE
AG	GCTGGC	6830	6	G	GCTGGG	AG	Synonymous	0.0018192	-0.283608	FALSE
AG	GCTGGC	6830	6	T	GCTGGT	AG	Synonymous	0.0038022	-0.283054	FALSE
AG	GCTGGG	6372	1	A	ACTGGG	TG	Missense	0.00445741	0.04517	FALSE
AG	GCTGGG	6372	1	C	CCTGGG	PG	Missense	0.00275352	0.119455	FALSE
AG	GCTGGG	6372	1	T	TCTGGG	SG	Missense	0.0150171	0.0353455	FALSE
AG	GCTGGG	6372	2	A	GATGGG	DG	Missense	0.00726104	0.198075	FALSE
AG	GCTGGG	6372	2	G	GGTGGG	GG	Missense	0.00282063	-0.254522	FALSE
AG	GCTGGG	6372	2	T	GTTGGG	VG	Missense	0.00232857	-0.0398007	FALSE
AG	GCTGGG	6372	3	A	GCAGGG	AG	Synonymous	0.00118352	-0.0360188	FALSE
AG	GCTGGG	6372	3	C	GCCGGG	AG	Synonymous	0.00496114	0.580893	FALSE
AG	GCTGGG	6372	3	G	GCGGGG	AG	Synonymous	0.00145938	0.437842	FALSE
AG	GCTGGG	6372	4	A	GCTAGG	AR	Missense	0.00246018	-0.503636	FALSE
AG	GCTGGG	6372	4	C	GCTCGG	AR	Missense	0.00173914	0.327864	FALSE
AG	GCTGGG	6372	4	T	GCTTGG	AW	Missense	0.00828053	0.0934683	FALSE
AG	GCTGGG	6372	5	A	GCTGAG	AE	Missense	0.0026008	0.116917	FALSE
AG	GCTGGG	6372	5	C	GCTGCG	AA	Missense	0.00322008	0.41075	FALSE
AG	GCTGGG	6372	5	T	GCTGTG	AV	Missense	0.00762053	0.0697426	FALSE
AG	GCTGGG	6372	6	A	GCTGGA	AG	Synonymous	0.00334302	0.534681	FALSE
AG	GCTGGG	6372	6	C	GCTGGC	AG	Synonymous	0.00243497	0.283608	FALSE
AG	GCTGGG	6372	6	T	GCTGGT	AG	Synonymous	0.0097148	0.000554	FALSE
AG	GCTGGT	4816	1	A	ACTGGT	TG	Missense	0.0041548	0.04517	FALSE
AG	GCTGGT	4816	1	C	CCTGGT	PG	Missense	0.00274078	0.119455	FALSE
AG	GCTGGT	4816	1	T	TCTGGT	SG	Missense	0.0119105	0.0353455	FALSE
AG	GCTGGT	4816	2	A	GATGGT	DG	Missense	0.00749581	0.198075	FALSE
AG	GCTGGT	4816	2	G	GGTGGT	GG	Missense	0.00291607	-0.254522	FALSE
AG	GCTGGT	4816	2	T	GTTGGT	VG	Missense	0.00234554	-0.0398007	FALSE
AG	GCTGGT	4816	3	A	GCAGGT	AG	Synonymous	0.0010738	-0.245646	FALSE
AG	GCTGGT	4816	3	C	GCCGGT	AG	Synonymous	0.00447777	0.268497	FALSE
AG	GCTGGT	4816	3	G	GCGGGT	AG	Synonymous	0.00108569	0.240749	FALSE
AG	GCTGGT	4816	4	A	GCTAGT	AS	Missense	0.00369502	-0.469108	FALSE
AG	GCTGGT	4816	4	C	GCTCGT	AR	Missense	0.00250966	0.140368	FALSE
AG	GCTGGT	4816	4	T	GCTTGT	AC	Missense	0.00752044	-0.034884	FALSE
AG	GCTGGT	4816	5	A	GCTGAT	AD	Missense	0.00465886	0.184878	FALSE
AG	GCTGGT	4816	5	C	GCTGCT	AA	Missense	0.00391533	0.124609	FALSE
AG	GCTGGT	4816	5	T	GCTGTT	AV	Missense	0.00920854	0.0748735	FALSE
AG	GCTGGT	4816	6	A	GCTGGA	AG	Synonymous	0.00133449	0.534127	FALSE
AG	GCTGGT	4816	6	C	GCTGGC	AG	Synonymous	0.00526861	0.283054	FALSE
AG	GCTGGT	4816	6	G	GCTGGG	AG	Synonymous	0.00159501	-0.000554	FALSE
AH	GCACAC	2224	1	A	ACACAC	TH	Missense	0.00363895	0.0505705	FALSE
AH	GCACAC	2224	1	C	CCACAC	PH	Missense	0.0020472	-0.0171845	FALSE
AH	GCACAC	2224	1	T	TCACAC	SH	Missense	0.021336	0.0184598	FALSE
AH	GCACAC	2224	2	A	GAACAC	EH	Missense	0.00886683	0.31844	FALSE
AH	GCACAC	2224	2	G	GGACAC	GH	Missense	0.00136458	0.294125	FALSE
AH	GCACAC	2224	2	T	GTACAC	VH	Missense	0.00318606	-0.0115003	FALSE
AH	GCACAC	2224	3	C	GCCCAC	AH	Synonymous	0.00203244	0.0262915	FALSE
AH	GCACAC	2224	3	G	GCGCAC	AH	Synonymous	0.00656841	0.32129	FALSE
AH	GCACAC	2224	3	T	GCTCAC	AH	Synonymous	0.00151957	-0.0181719	FALSE
AH	GCACAC	2224	4	A	GCAAAC	AN	Missense	0.0115398	0.161948	FALSE
AH	GCACAC	2224	4	G	GCAGAC	AD	Missense	0.00154041	0.193758	FALSE
AH	GCACAC	2224	4	T	GCATAC	AY	Missense	0.00249713	0	FALSE
AH	GCACAC	2224	5	C	GCACCC	AP	Missense	0.00210923	-0.0909299	FALSE
AH	GCACAC	2224	5	G	GCACGC	AR	Missense	0.00622414	0.171454	FALSE
AH	GCACAC	2224	5	T	GCACTC	AL	Missense	0.00170234	-0.0584242	FALSE
AH	GCACAC	2224	6	A	GCACAA	AQ	Missense	0.0209141	0.0821272	FALSE
AH	GCACAC	2224	6	G	GCACAG	AQ	Missense	0.00398923	-0.0472077	FALSE
AH	GCACAC	2224	6	T	GCACAT	AH	Synonymous	0.00485132	-0.0267092	FALSE
AH	GCACAT	2092	1	A	ACACAT	TH	Missense	0.00331664	0.0505705	FALSE
AH	GCACAT	2092	1	C	CCACAT	PH	Missense	0.00191357	-0.0171845	FALSE
AH	GCACAT	2092	1	T	TCACAT	SH	Missense	0.0149477	0.0184598	FALSE
AH	GCACAT	2092	2	A	GAACAT	EH	Missense	0.00871008	0.31844	FALSE
AH	GCACAT	2092	2	G	GGACAT	GH	Missense	0.00136368	0.294125	FALSE
AH	GCACAT	2092	2	T	GTACAT	VH	Missense	0.00325525	-0.0115003	FALSE
AH	GCACAT	2092	3	C	GCCCAT	AH	Synonymous	0.00257246	0.109372	FALSE
AH	GCACAT	2092	3	G	GCGCAT	AH	Synonymous	0.00487187	0.216715	FALSE
AH	GCACAT	2092	3	T	GCTCAT	AH	Synonymous	0.00172111	0.0649087	FALSE
AH	GCACAT	2092	4	A	GCAAAT	AN	Missense	0.0132457	0.0736746	FALSE
AH	GCACAT	2092	4	G	GCAGAT	AD	Missense	0.00149629	0.135382	FALSE
AH	GCACAT	2092	4	T	GCATAT	AY	Missense	0.00216829	0.0401333	FALSE
AH	GCACAT	2092	5	C	GCACCT	AP	Missense	0.00198858	-0.0444599	FALSE
AH	GCACAT	2092	5	G	GCACGT	AR	Missense	0.0137999	0.161936	FALSE
AH	GCACAT	2092	5	T	GCACTT	AL	Missense	0.00292992	-0.167856	FALSE
AH	GCACAT	2092	6	A	GCACAA	AQ	Missense	0.00286246	0.108836	FALSE
AH	GCACAT	2092	6	C	GCACAC	AH	Synonymous	0.0101227	0.0267092	FALSE
AH	GCACAT	2092	6	G	GCACAG	AQ	Missense	0.00202106	-0.0204985	FALSE
AH	GCCCAC	5606	1	A	ACCCAC	TH	Missense	0.00498882	-0.0252705	FALSE
AH	GCCCAC	5606	1	C	CCCCAC	PH	Missense	0.00168232	-0.178869	FALSE
AH	GCCCAC	5606	1	T	TCCCAC	SH	Missense	0.019506	-0.0465572	FALSE
AH	GCCCAC	5606	2	A	GACCAC	DH	Missense	0.0111859	0.347071	FALSE
AH	GCCCAC	5606	2	G	GGCCAC	GH	Missense	0.00198858	0.0623709	FALSE
AH	GCCCAC	5606	2	T	GTCCAC	VH	Missense	0.0036597	0.201084	FALSE
AH	GCCCAC	5606	3	A	GCACAC	AH	Synonymous	0.00803597	-0.0262915	FALSE
AH	GCCCAC	5606	3	G	GCGCAC	AH	Synonymous	0.00187596	0.294998	FALSE
AH	GCCCAC	5606	3	T	GCTCAC	AH	Synonymous	0.00236209	-0.0444634	FALSE
AH	GCCCAC	5606	4	A	GCCAAC	AN	Missense	0.00886016	0.11762	FALSE
AH	GCCCAC	5606	4	G	GCCGAC	AD	Missense	0.00141129	0.406614	FALSE
AH	GCCCAC	5606	4	T	GCCTAC	AY	Missense	0.00218742	0.114311	FALSE
AH	GCCCAC	5606	5	C	GCCCCC	AP	Missense	0.00224533	-0.0365672	FALSE
AH	GCCCAC	5606	5	G	GCCCGC	AR	Missense	0.0054777	0.300451	FALSE
AH	GCCCAC	5606	5	T	GCCCTC	AL	Missense	0.0015249	0.220305	FALSE
AH	GCCCAC	5606	6	A	GCCCAA	AQ	Missense	0.0277134	0.0494658	FALSE
AH	GCCCAC	5606	6	G	GCCCAG	AQ	Missense	0.00300339	-0.0770671	FALSE
AH	GCCCAC	5606	6	T	GCCCAT	AH	Synonymous	0.00368461	-0.0329489	FALSE
AH	GCCCAT	3239	1	A	ACCCAT	TH	Missense	0.00484314	-0.0252705	FALSE
AH	GCCCAT	3239	1	C	CCCCAT	PH	Missense	0.00163106	-0.178869	FALSE
AH	GCCCAT	3239	1	T	TCCCAT	SH	Missense	0.0154345	-0.0465572	FALSE
AH	GCCCAT	3239	2	A	GACCAT	DH	Missense	0.011156	0.347071	FALSE
AH	GCCCAT	3239	2	G	GGCCAT	GH	Missense	0.00204733	0.0623709	FALSE
AH	GCCCAT	3239	2	T	GTCCAT	VH	Missense	0.00372526	0.201084	FALSE
AH	GCCCAT	3239	3	A	GCACAT	AH	Synonymous	0.00749305	-0.109372	FALSE
AH	GCCCAT	3239	3	G	GCGCAT	AH	Synonymous	0.00254115	0.107343	FALSE
AH	GCCCAT	3239	3	T	GCTCAT	AH	Synonymous	0.00241629	-0.0444634	FALSE
AH	GCCCAT	3239	4	A	GCCAAT	AN	Missense	0.00900774	-0.0641154	FALSE
AH	GCCCAT	3239	4	G	GCCGAT	AD	Missense	0.00132149	0.137996	FALSE
AH	GCCCAT	3239	4	T	GCCTAT	AY	Missense	0.00215844	-0.251988	FALSE
AH	GCCCAT	3239	5	C	GCCCCT	AP	Missense	0.00181351	0.0503473	FALSE
AH	GCCCAT	3239	5	G	GCCCGT	AR	Missense	0.0130637	0.372747	FALSE
AH	GCCCAT	3239	5	T	GCCCTT	AL	Missense	0.00228317	-0.0935753	FALSE
AH	GCCCAT	3239	6	A	GCCCAA	AQ	Missense	0.00254386	0.0824147	FALSE
AH	GCCCAT	3239	6	C	GCCCAC	AH	Synonymous	0.0128578	0.0329489	FALSE
AH	GCCCAT	3239	6	G	GCCCAG	AQ	Missense	0.00176661	-0.0441183	FALSE
AH	GCGCAC	1077	1	A	ACGCAC	TH	Missense	0.00267337	0.0163984	FALSE
AH	GCGCAC	1077	1	C	CCGCAC	PH	Missense	0.0023209	-0.105186	FALSE
AH	GCGCAC	1077	1	T	TCGCAC	SH	Missense	0.0218353	0.0143981	FALSE
AH	GCGCAC	1077	2	A	GAGCAC	EH	Missense	0.0974176	-0.127311	FALSE
AH	GCGCAC	1077	2	G	GGGCAC	GH	Missense	0.00325552	-0.283336	FALSE
AH	GCGCAC	1077	2	T	GTGCAC	VH	Missense	0.00683036	-0.340856	FALSE
AH	GCGCAC	1077	3	A	GCACAC	AH	Synonymous	0.00802241	-0.32129	FALSE
AH	GCGCAC	1077	3	C	GCCCAC	AH	Synonymous	0.0030373	-0.294998	FALSE
AH	GCGCAC	1077	3	T	GCTCAC	AH	Synonymous	0.100811	-0.339461	FALSE
AH	GCGCAC	1077	4	A	GCGAAC	AN	Missense	0.0105444	0.108252	FALSE
AH	GCGCAC	1077	4	G	GCGGAC	AD	Missense	0.00135158	0.280824	FALSE
AH	GCGCAC	1077	4	T	GCGTAC	AY	Missense	0.00187463	-0.212602	FALSE
AH	GCGCAC	1077	5	C	GCGCCC	AP	Missense	0.00287818	0.0419232	FALSE
AH	GCGCAC	1077	5	G	GCGCGC	AR	Missense	0.00758878	0.318836	FALSE
AH	GCGCAC	1077	5	T	GCGCTC	AL	Missense	0.00169562	0.00997706	FALSE
AH	GCGCAC	1077	6	A	GCGCAA	AQ	Missense	0.0308089	0.218402	FALSE
AH	GCGCAC	1077	6	G	GCGCAG	AQ	Missense	0.00349431	0.0265563	FALSE
AH	GCGCAC	1077	6	T	GCGCAT	AH	Synonymous	0.00395395	0.0413433	FALSE
AH	GCGCAT	375	1	A	ACGCAT	TH	Missense	0.00243572	0.0163984	FALSE
AH	GCGCAT	375	1	C	CCGCAT	PH	Missense	0.0019617	-0.105186	FALSE
AH	GCGCAT	375	1	T	TCGCAT	SH	Missense	0.014062	0.0143981	FALSE
AH	GCGCAT	375	2	A	GAGCAT	EH	Missense	0.104193	-0.127311	FALSE
AH	GCGCAT	375	2	G	GGGCAT	GH	Missense	0.0034113	-0.283336	FALSE
AH	GCGCAT	375	2	T	GTGCAT	VH	Missense	0.00844207	-0.340856	FALSE
AH	GCGCAT	375	3	A	GCACAT	AH	Synonymous	0.0130917	-0.216715	FALSE
AH	GCGCAT	375	3	C	GCCCAT	AH	Synonymous	0.00433407	-0.107343	FALSE
AH	GCGCAT	375	3	T	GCTCAT	AH	Synonymous	0.112498	-0.151806	FALSE
AH	GCGCAT	375	4	A	GCGAAT	AN	Missense	0.00918307	0.0186672	FALSE
AH	GCGCAT	375	4	G	GCGGAT	AD	Missense	0.00120129	0.392209	FALSE
AH	GCGCAT	375	4	T	GCGTAT	AY	Missense	0.00170151	-0.0512445	FALSE
AH	GCGCAT	375	5	C	GCGCCT	AP	Missense	0.00291954	-0.0321864	FALSE
AH	GCGCAT	375	5	G	GCGCGT	AR	Missense	0.0139629	0.202418	FALSE
AH	GCGCAT	375	5	T	GCGCTT	AL	Missense	0.0027505	-0.0681918	FALSE
AH	GCGCAT	375	6	A	GCGCAA	AQ	Missense	0.00252691	0.177058	FALSE
AH	GCGCAT	375	6	C	GCGCAC	AH	Synonymous	0.00876563	-0.0413433	FALSE
AH	GCGCAT	375	6	G	GCGCAG	AQ	Missense	0.00165398	-0.014787	FALSE
AH	GCTCAC	2573	1	A	ACTCAC	TH	Missense	0.00503185	0.0789646	FALSE
AH	GCTCAC	2573	1	C	CCTCAC	PH	Missense	0.00344641	0.0728018	FALSE
AH	GCTCAC	2573	1	T	TCTCAC	SH	Missense	0.0156258	0.0417825	FALSE
AH	GCTCAC	2573	2	A	GATCAC	DH	Missense	0.0100247	0.239186	FALSE
AH	GCTCAC	2573	2	G	GGTCAC	GH	Missense	0.00215608	0.0101561	FALSE
AH	GCTCAC	2573	2	T	GTTCAC	VH	Missense	0.001974	0.131918	FALSE
AH	GCTCAC	2573	3	A	GCACAC	AH	Synonymous	0.00103338	0.0181719	FALSE
AH	GCTCAC	2573	3	C	GCCCAC	AH	Synonymous	0.00399131	0.0444634	FALSE
AH	GCTCAC	2573	3	G	GCGCAC	AH	Synonymous	0.000959	0.339461	FALSE
AH	GCTCAC	2573	4	A	GCTAAC	AN	Missense	0.0128377	-0.0735651	FALSE
AH	GCTCAC	2573	4	G	GCTGAC	AD	Missense	0.00236279	0.342133	FALSE
AH	GCTCAC	2573	4	T	GCTTAC	AY	Missense	0.00227452	-0.0705017	FALSE
AH	GCTCAC	2573	5	C	GCTCCC	AP	Missense	0.00197276	-0.0969806	FALSE
AH	GCTCAC	2573	5	G	GCTCGC	AR	Missense	0.00404997	0.26494	FALSE
AH	GCTCAC	2573	5	T	GCTCTC	AL	Missense	0.00162729	0.0626576	FALSE
AH	GCTCAC	2573	6	A	GCTCAA	AQ	Missense	0.0211048	0.110343	FALSE
AH	GCTCAC	2573	6	G	GCTCAG	AQ	Missense	0.00289912	-0.0947243	FALSE
AH	GCTCAC	2573	6	T	GCTCAT	AH	Synonymous	0.00331199	0.00299206	FALSE
AH	GCTCAT	2853	1	A	ACTCAT	TH	Missense	0.00472371	0.0789646	FALSE
AH	GCTCAT	2853	1	C	CCTCAT	PH	Missense	0.00344568	0.0728018	FALSE
AH	GCTCAT	2853	1	T	TCTCAT	SH	Missense	0.0118056	0.0417825	FALSE
AH	GCTCAT	2853	2	A	GATCAT	DH	Missense	0.0100642	0.239186	FALSE
AH	GCTCAT	2853	2	G	GGTCAT	GH	Missense	0.00222162	0.0101561	FALSE
AH	GCTCAT	2853	2	T	GTTCAT	VH	Missense	0.00200399	0.131918	FALSE
AH	GCTCAT	2853	3	A	GCACAT	AH	Synonymous	0.00126485	-0.0649087	FALSE
AH	GCTCAT	2853	3	C	GCCCAT	AH	Synonymous	0.00403112	0.0444634	FALSE
AH	GCTCAT	2853	3	G	GCGCAT	AH	Synonymous	0.00112116	0.151806	FALSE
AH	GCTCAT	2853	4	A	GCTAAT	AN	Missense	0.0169445	-0.327897	FALSE
AH	GCTCAT	2853	4	G	GCTGAT	AD	Missense	0.00220929	0.083285	FALSE
AH	GCTCAT	2853	4	T	GCTTAT	AY	Missense	0.00232358	-0.325791	FALSE
AH	GCTCAT	2853	5	C	GCTCCT	AP	Missense	0.00267813	0.0757676	FALSE
AH	GCTCAT	2853	5	G	GCTCGT	AR	Missense	0.00904504	0.272461	FALSE
AH	GCTCAT	2853	5	T	GCTCTT	AL	Missense	0.00289121	-0.152342	FALSE
AH	GCTCAT	2853	6	A	GCTCAA	AQ	Missense	0.00228343	0.107351	FALSE
AH	GCTCAT	2853	6	C	GCTCAC	AH	Synonymous	0.0112678	-0.00299206	FALSE
AH	GCTCAT	2853	6	G	GCTCAG	AQ	Missense	0.00161488	-0.0977163	FALSE
AI	GCAATA	1866	1	A	ACAATA	TI	Missense	0.00328156	0.0841579	FALSE
AI	GCAATA	1866	1	C	CCAATA	PI	Missense	0.0018178	0.00564859	FALSE
AI	GCAATA	1866	1	T	TCAATA	SI	Missense	0.0149839	0.0578414	FALSE
AI	GCAATA	1866	2	A	GAAATA	EI	Missense	0.00796666	0.152416	FALSE
AI	GCAATA	1866	2	G	GGAATA	GI	Missense	0.00196632	0.287726	FALSE
AI	GCAATA	1866	2	T	GTAATA	VI	Missense	0.00495259	-0.198125	FALSE
AI	GCAATA	1866	3	C	GCCATA	AI	Synonymous	0.00223503	-0.099889	FALSE
AI	GCAATA	1866	3	G	GCGATA	AI	Synonymous	0.00437437	0.234396	FALSE
AI	GCAATA	1866	3	T	GCTATA	AI	Synonymous	0.00112368	-0.243817	FALSE
AI	GCAATA	1866	4	C	GCACTA	AL	Missense	0.00105234	-0.112995	FALSE
AI	GCAATA	1866	4	G	GCAGTA	AV	Missense	0.0151912	-0.100534	FALSE
AI	GCAATA	1866	4	T	GCATTA	AL	Missense	0.001154	-0.0770146	FALSE
AI	GCAATA	1866	5	A	GCAAAA	AK	Missense	0.00200399	0.120707	FALSE
AI	GCAATA	1866	5	C	GCAACA	AT	Missense	0.0141712	0.37553	FALSE
AI	GCAATA	1866	5	G	GCAAGA	AR	Missense	0.00116478	0.81623	FALSE
AI	GCAATA	1866	6	C	GCAATC	AI	Synonymous	0.00104453	0.272071	FALSE
AI	GCAATA	1866	6	G	GCAATG	AM	Missense	0.00599139	0.223479	FALSE
AI	GCAATA	1866	6	T	GCAATT	AI	Synonymous	0.00139275	0.0757611	FALSE
AI	GCAATC	1892	1	A	ACAATC	TI	Missense	0.0034938	0.0841579	FALSE
AI	GCAATC	1892	1	C	CCAATC	PI	Missense	0.0017888	0.00564859	FALSE
AI	GCAATC	1892	1	T	TCAATC	SI	Missense	0.0158723	0.0578414	FALSE
AI	GCAATC	1892	2	A	GAAATC	EI	Missense	0.00819507	0.152416	FALSE
AI	GCAATC	1892	2	G	GGAATC	GI	Missense	0.00185835	0.287726	FALSE
AI	GCAATC	1892	2	T	GTAATC	VI	Missense	0.00490106	-0.198125	FALSE
AI	GCAATC	1892	3	C	GCCATC	AI	Synonymous	0.00345301	-0.115266	FALSE
AI	GCAATC	1892	3	G	GCGATC	AI	Synonymous	0.00453304	0.258609	FALSE
AI	GCAATC	1892	3	T	GCTATC	AI	Synonymous	0.00155343	-0.189843	FALSE
AI	GCAATC	1892	4	C	GCACTC	AL	Missense	0.00110139	-0.31171	FALSE
AI	GCAATC	1892	4	G	GCAGTC	AV	Missense	0.0179538	-0.171288	FALSE
AI	GCAATC	1892	4	T	GCATTC	AF	Missense	0.00143841	-0.137524	FALSE
AI	GCAATC	1892	5	A	GCAAAC	AN	Missense	0.00261366	-0.0238154	FALSE
AI	GCAATC	1892	5	C	GCAACC	AT	Missense	0.00483646	-0.0310317	FALSE
AI	GCAATC	1892	5	G	GCAAGC	AS	Missense	0.00111227	0.0146218	FALSE
AI	GCAATC	1892	6	A	GCAATA	AI	Synonymous	0.0142872	-0.272071	FALSE
AI	GCAATC	1892	6	G	GCAATG	AM	Missense	0.00310824	-0.0485919	FALSE
AI	GCAATC	1892	6	T	GCAATT	AI	Synonymous	0.00519315	-0.19631	FALSE
AI	GCAATT	3546	1	A	ACAATT	TI	Missense	0.00320468	0.0841579	FALSE
AI	GCAATT	3546	1	C	CCAATT	PI	Missense	0.00174235	0.00564859	FALSE
AI	GCAATT	3546	1	T	TCAATT	SI	Missense	0.0137024	0.0578414	FALSE
AI	GCAATT	3546	2	A	GAAATT	EI	Missense	0.00796531	0.152416	FALSE
AI	GCAATT	3546	2	G	GGAATT	GI	Missense	0.0019454	0.287726	FALSE
AI	GCAATT	3546	2	T	GTAATT	VI	Missense	0.00501632	-0.198125	FALSE
AI	GCAATT	3546	3	C	GCCATT	AI	Synonymous	0.00206792	-0.150637	FALSE
AI	GCAATT	3546	3	G	GCGATT	AI	Synonymous	0.0039147	0.145171	FALSE
AI	GCAATT	3546	3	T	GCTATT	AI	Synonymous	0.00134453	-0.241015	FALSE
AI	GCAATT	3546	4	C	GCACTT	AL	Missense	0.00115265	-0.309064	FALSE
AI	GCAATT	3546	4	G	GCAGTT	AV	Missense	0.0165588	-0.0112271	FALSE
AI	GCAATT	3546	4	T	GCATTT	AF	Missense	0.00148496	-0.160397	FALSE
AI	GCAATT	3546	5	A	GCAAAT	AN	Missense	0.00164627	-0.021094	FALSE
AI	GCAATT	3546	5	C	GCAACT	AT	Missense	0.0151131	0.201912	FALSE
AI	GCAATT	3546	5	G	GCAAGT	AS	Missense	0.00133743	0.156325	FALSE
AI	GCAATT	3546	6	A	GCAATA	AI	Synonymous	0.00148485	-0.0757611	FALSE
AI	GCAATT	3546	6	C	GCAATC	AI	Synonymous	0.00336254	0.19631	FALSE
AI	GCAATT	3546	6	G	GCAATG	AM	Missense	0.0021661	0.147718	FALSE
AI	GCCATA	2466	1	A	ACCATA	TI	Missense	0.00362278	-0.0125278	FALSE
AI	GCCATA	2466	1	C	CCCATA	PI	Missense	0.00173945	-0.214489	FALSE
AI	GCCATA	2466	1	T	TCCATA	SI	Missense	0.0152103	0.00500065	FALSE
AI	GCCATA	2466	2	A	GACATA	DI	Missense	0.011206	0.164911	FALSE
AI	GCCATA	2466	2	G	GGCATA	GI	Missense	0.00185752	-0.046607	FALSE
AI	GCCATA	2466	2	T	GTCATA	VI	Missense	0.00397891	0.0414049	FALSE
AI	GCCATA	2466	3	A	GCAATA	AI	Synonymous	0.00685684	0.099889	FALSE
AI	GCCATA	2466	3	G	GCGATA	AI	Synonymous	0.00099	0.334285	FALSE
AI	GCCATA	2466	3	T	GCTATA	AI	Synonymous	0.00159591	-0.143928	FALSE
AI	GCCATA	2466	4	C	GCCCTA	AL	Missense	0.001398	0.0445134	FALSE
AI	GCCATA	2466	4	G	GCCGTA	AV	Missense	0.0167685	0.38638	FALSE
AI	GCCATA	2466	4	T	GCCTTA	AL	Missense	0.00196696	-0.0933095	FALSE
AI	GCCATA	2466	5	A	GCCAAA	AK	Missense	0.00186573	0.0936142	FALSE
AI	GCCATA	2466	5	C	GCCACA	AT	Missense	0.0200903	0.227331	FALSE
AI	GCCATA	2466	5	G	GCCAGA	AR	Missense	0.00120755	0.323304	FALSE
AI	GCCATA	2466	6	C	GCCATC	AI	Synonymous	0.00108738	0.202803	FALSE
AI	GCCATA	2466	6	G	GCCATG	AM	Missense	0.00654593	0.225522	FALSE
AI	GCCATA	2466	6	T	GCCATT	AI	Synonymous	0.00139465	0.0333729	FALSE
AI	GCCATC	13539	1	A	ACCATC	TI	Missense	0.00410496	-0.0125278	FALSE
AI	GCCATC	13539	1	C	CCCATC	PI	Missense	0.00180883	-0.214489	FALSE
AI	GCCATC	13539	1	T	TCCATC	SI	Missense	0.0233785	0.00500065	FALSE
AI	GCCATC	13539	2	A	GACATC	DI	Missense	0.0110181	0.164911	FALSE
AI	GCCATC	13539	2	G	GGCATC	GI	Missense	0.00176107	-0.046607	FALSE
AI	GCCATC	13539	2	T	GTCATC	VI	Missense	0.00377511	0.0414049	FALSE
AI	GCCATC	13539	3	A	GCAATC	AI	Synonymous	0.00763551	0.115266	FALSE
AI	GCCATC	13539	3	G	GCGATC	AI	Synonymous	0.000937	0.373876	FALSE
AI	GCCATC	13539	3	T	GCTATC	AI	Synonymous	0.00171846	-0.0745766	FALSE
AI	GCCATC	13539	4	C	GCCCTC	AL	Missense	0.00122078	0.0382319	FALSE
AI	GCCATC	13539	4	G	GCCGTC	AV	Missense	0.0112534	0.462518	FALSE
AI	GCCATC	13539	4	T	GCCTTC	AF	Missense	0.0021037	0.029974	FALSE
AI	GCCATC	13539	5	A	GCCAAC	AN	Missense	0.00318772	0.110108	FALSE
AI	GCCATC	13539	5	C	GCCACC	AT	Missense	0.00707883	-0.233536	FALSE
AI	GCCATC	13539	5	G	GCCAGC	AS	Missense	0.00127963	-0.294064	FALSE
AI	GCCATC	13539	6	A	GCCATA	AI	Synonymous	0.0201036	-0.202803	FALSE
AI	GCCATC	13539	6	G	GCCATG	AM	Missense	0.00330893	0.0227194	FALSE
AI	GCCATC	13539	6	T	GCCATT	AI	Synonymous	0.00349191	-0.16943	FALSE
AI	GCCATT	7268	1	A	ACCATT	TI	Missense	0.00376022	-0.0125278	FALSE
AI	GCCATT	7268	1	C	CCCATT	PI	Missense	0.0017515	-0.214489	FALSE
AI	GCCATT	7268	1	T	TCCATT	SI	Missense	0.0166464	0.00500065	FALSE
AI	GCCATT	7268	2	A	GACATT	DI	Missense	0.0112824	0.164911	FALSE
AI	GCCATT	7268	2	G	GGCATT	GI	Missense	0.00183595	-0.046607	FALSE
AI	GCCATT	7268	2	T	GTCATT	VI	Missense	0.00396594	0.0414049	FALSE
AI	GCCATT	7268	3	A	GCAATT	AI	Synonymous	0.00704462	0.150637	FALSE
AI	GCCATT	7268	3	G	GCGATT	AI	Synonymous	0.00117483	0.295808	FALSE
AI	GCCATT	7268	3	T	GCTATT	AI	Synonymous	0.00197841	-0.0903785	FALSE
AI	GCCATT	7268	4	C	GCCCTT	AL	Missense	0.00141024	0.0475072	FALSE
AI	GCCATT	7268	4	G	GCCGTT	AV	Missense	0.0113243	0.348471	FALSE
AI	GCCATT	7268	4	T	GCCTTT	AF	Missense	0.00228722	-0.147886	FALSE
AI	GCCATT	7268	5	A	GCCAAT	AN	Missense	0.00131611	0.0407646	FALSE
AI	GCCATT	7268	5	C	GCCACT	AT	Missense	0.0197716	0.0343165	FALSE
AI	GCCATT	7268	5	G	GCCAGT	AS	Missense	0.00102242	-0.00593926	FALSE
AI	GCCATT	7268	6	A	GCCATA	AI	Synonymous	0.00110425	-0.0333729	FALSE
AI	GCCATT	7268	6	C	GCCATC	AI	Synonymous	0.00404278	0.16943	FALSE
AI	GCCATT	7268	6	G	GCCATG	AM	Missense	0.00194747	0.192149	FALSE
AI	GCGATA	273	1	A	ACGATA	TI	Missense	0.00246188	-0.00467967	FALSE
AI	GCGATA	273	1	C	CCGATA	PI	Missense	0.00165306	-0.067767	FALSE
AI	GCGATA	273	1	T	TCGATA	SI	Missense	0.0174453	-0.0174145	FALSE
AI	GCGATA	273	2	A	GAGATA	EI	Missense	0.0987911	-0.0294583	FALSE
AI	GCGATA	273	2	G	GGGATA	GI	Missense	0.00351282	-0.228196	FALSE
AI	GCGATA	273	2	T	GTGATA	VI	Missense	0.00887053	-0.220922	FALSE
AI	GCGATA	273	3	A	GCAATA	AI	Synonymous	0.00492809	-0.234396	FALSE
AI	GCGATA	273	3	C	GCCATA	AI	Synonymous	0.00441437	-0.334285	FALSE
AI	GCGATA	273	3	T	GCTATA	AI	Synonymous	0.0932005	-0.478213	FALSE
AI	GCGATA	273	4	C	GCGCTA	AL	Missense	0.000986	0.0343332	FALSE
AI	GCGATA	273	4	G	GCGGTA	AV	Missense	0.00727346	0.0257103	FALSE
AI	GCGATA	273	4	T	GCGTTA	AL	Missense	0.00224436	-0.0317101	FALSE
AI	GCGATA	273	5	A	GCGAAA	AK	Missense	0.00220154	0.165928	FALSE
AI	GCGATA	273	5	C	GCGACA	AT	Missense	0.0157452	0.176873	FALSE
AI	GCGATA	273	5	G	GCGAGA	AR	Missense	0.00130385	0.296212	FALSE
AI	GCGATA	273	6	C	GCGATC	AI	Synonymous	0.000967	0.213293	FALSE
AI	GCGATA	273	6	G	GCGATG	AM	Missense	0.00626338	0.284323	FALSE
AI	GCGATA	273	6	T	GCGATT	AI	Synonymous	0.00132763	0.0423601	FALSE
AI	GCGATC	653	1	A	ACGATC	TI	Missense	0.00275528	-0.00467967	FALSE
AI	GCGATC	653	1	C	CCGATC	PI	Missense	0.00177749	-0.067767	FALSE
AI	GCGATC	653	1	T	TCGATC	SI	Missense	0.0211127	-0.0174145	FALSE
AI	GCGATC	653	2	A	GAGATC	EI	Missense	0.0972195	-0.0294583	FALSE
AI	GCGATC	653	2	G	GGGATC	GI	Missense	0.00340192	-0.228196	FALSE
AI	GCGATC	653	2	T	GTGATC	VI	Missense	0.0083812	-0.220922	FALSE
AI	GCGATC	653	3	A	GCAATC	AI	Synonymous	0.00699553	-0.258609	FALSE
AI	GCGATC	653	3	C	GCCATC	AI	Synonymous	0.00663984	-0.373876	FALSE
AI	GCGATC	653	3	T	GCTATC	AI	Synonymous	0.0849227	-0.448452	FALSE
AI	GCGATC	653	4	C	GCGCTC	AL	Missense	0.00111404	-0.264265	FALSE
AI	GCGATC	653	4	G	GCGGTC	AV	Missense	0.0040814	-0.0312984	FALSE
AI	GCGATC	653	4	T	GCGTTC	AF	Missense	0.00211272	-0.0095074	FALSE
AI	GCGATC	653	5	A	GCGAAC	AN	Missense	0.003255	0.132789	FALSE
AI	GCGATC	653	5	C	GCGACC	AT	Missense	0.00532435	0.158647	FALSE
AI	GCGATC	653	5	G	GCGAGC	AS	Missense	0.00121758	-0.0568395	FALSE
AI	GCGATC	653	6	A	GCGATA	AI	Synonymous	0.0184434	-0.213293	FALSE
AI	GCGATC	653	6	G	GCGATG	AM	Missense	0.00431991	0.0710302	FALSE
AI	GCGATC	653	6	T	GCGATT	AI	Synonymous	0.00501967	-0.170933	FALSE
AI	GCGATT	645	1	A	ACGATT	TI	Missense	0.0023171	-0.00467967	FALSE
AI	GCGATT	645	1	C	CCGATT	PI	Missense	0.00147737	-0.067767	FALSE
AI	GCGATT	645	1	T	TCGATT	SI	Missense	0.0129163	-0.0174145	FALSE
AI	GCGATT	645	2	A	GAGATT	EI	Missense	0.0992459	-0.0294583	FALSE
AI	GCGATT	645	2	G	GGGATT	GI	Missense	0.00352763	-0.228196	FALSE
AI	GCGATT	645	2	T	GTGATT	VI	Missense	0.00940411	-0.220922	FALSE
AI	GCGATT	645	3	A	GCAATT	AI	Synonymous	0.00707533	-0.145171	FALSE
AI	GCGATT	645	3	C	GCCATT	AI	Synonymous	0.00372892	-0.295808	FALSE
AI	GCGATT	645	3	T	GCTATT	AI	Synonymous	0.0843811	-0.386186	FALSE
AI	GCGATT	645	4	C	GCGCTT	AL	Missense	0.00093	0.0801251	FALSE
AI	GCGATT	645	4	G	GCGGTT	AV	Missense	0.00433294	0.0752759	FALSE
AI	GCGATT	645	4	T	GCGTTT	AF	Missense	0.00189228	0.0305162	FALSE
AI	GCGATT	645	5	A	GCGAAT	AN	Missense	0.00183128	0.148536	FALSE
AI	GCGATT	645	5	C	GCGACT	AT	Missense	0.017409	0.179271	FALSE
AI	GCGATT	645	5	G	GCGAGT	AS	Missense	0.00114802	0.119389	FALSE
AI	GCGATT	645	6	A	GCGATA	AI	Synonymous	0.00180602	-0.0423601	FALSE
AI	GCGATT	645	6	C	GCGATC	AI	Synonymous	0.00344147	0.170933	FALSE
AI	GCGATT	645	6	G	GCGATG	AM	Missense	0.00259979	0.241963	FALSE
AI	GCTATA	1484	1	A	ACTATA	TI	Missense	0.00364746	0.0813773	FALSE
AI	GCTATA	1484	1	C	CCTATA	PI	Missense	0.00259635	0.0159092	FALSE
AI	GCTATA	1484	1	T	TCTATA	SI	Missense	0.010927	0.0443622	FALSE
AI	GCTATA	1484	2	A	GATATA	DI	Missense	0.00968471	0.170954	FALSE
AI	GCTATA	1484	2	G	GGTATA	GI	Missense	0.00296962	-0.114586	FALSE
AI	GCTATA	1484	2	T	GTTATA	VI	Missense	0.00233063	-0.0280727	FALSE
AI	GCTATA	1484	3	A	GCAATA	AI	Synonymous	0.00120033	0.243817	FALSE
AI	GCTATA	1484	3	C	GCCATA	AI	Synonymous	0.00558875	0.143928	FALSE
AI	GCTATA	1484	3	G	GCGATA	AI	Synonymous	0.000851	0.478213	FALSE
AI	GCTATA	1484	4	C	GCTCTA	AL	Missense	0.00226442	0.175136	FALSE
AI	GCTATA	1484	4	G	GCTGTA	AV	Missense	0.0236057	0.423112	FALSE
AI	GCTATA	1484	4	T	GCTTTA	AL	Missense	0.00136475	-0.283609	FALSE
AI	GCTATA	1484	5	A	GCTAAA	AK	Missense	0.00150528	0.0408785	FALSE
AI	GCTATA	1484	5	C	GCTACA	AT	Missense	0.0183032	0.393797	FALSE
AI	GCTATA	1484	5	G	GCTAGA	AR	Missense	0.00105337	0.126703	FALSE
AI	GCTATA	1484	6	C	GCTATC	AI	Synonymous	0.0010677	0.28264	FALSE
AI	GCTATA	1484	6	G	GCTATG	AM	Missense	0.00742509	0.23035	FALSE
AI	GCTATA	1484	6	T	GCTATT	AI	Synonymous	0.00132784	0.0371496	FALSE
AI	GCTATC	2219	1	A	ACTATC	TI	Missense	0.00410679	0.0813773	FALSE
AI	GCTATC	2219	1	C	CCTATC	PI	Missense	0.00280039	0.0159092	FALSE
AI	GCTATC	2219	1	T	TCTATC	SI	Missense	0.0140275	0.0443622	FALSE
AI	GCTATC	2219	2	A	GATATC	DI	Missense	0.00948481	0.170954	FALSE
AI	GCTATC	2219	2	G	GGTATC	GI	Missense	0.00282709	-0.114586	FALSE
AI	GCTATC	2219	2	T	GTTATC	VI	Missense	0.00229821	-0.0280727	FALSE
AI	GCTATC	2219	3	A	GCAATC	AI	Synonymous	0.00122103	0.189843	FALSE
AI	GCTATC	2219	3	C	GCCATC	AI	Synonymous	0.0057308	0.0745766	FALSE
AI	GCTATC	2219	3	G	GCGATC	AI	Synonymous	0.00106625	0.448452	FALSE
AI	GCTATC	2219	4	C	GCTCTC	AL	Missense	0.00360725	0.0900655	FALSE
AI	GCTATC	2219	4	G	GCTGTC	AV	Missense	0.0183596	0.384273	FALSE
AI	GCTATC	2219	4	T	GCTTTC	AF	Missense	0.00151146	-0.0428313	FALSE
AI	GCTATC	2219	5	A	GCTAAC	AN	Missense	0.00275481	-0.0665974	FALSE
AI	GCTATC	2219	5	C	GCTACC	AT	Missense	0.00730495	0.0948538	FALSE
AI	GCTATC	2219	5	G	GCTAGC	AS	Missense	0.00130676	-0.342879	FALSE
AI	GCTATC	2219	6	A	GCTATA	AI	Synonymous	0.0147034	-0.28264	FALSE
AI	GCTATC	2219	6	G	GCTATG	AM	Missense	0.00357723	-0.0522893	FALSE
AI	GCTATC	2219	6	T	GCTATT	AI	Synonymous	0.00396855	-0.24549	FALSE
AI	GCTATT	3653	1	A	ACTATT	TI	Missense	0.00368614	0.0813773	FALSE
AI	GCTATT	3653	1	C	CCTATT	PI	Missense	0.00265688	0.0159092	FALSE
AI	GCTATT	3653	1	T	TCTATT	SI	Missense	0.0109066	0.0443622	FALSE
AI	GCTATT	3653	2	A	GATATT	DI	Missense	0.00976744	0.170954	FALSE
AI	GCTATT	3653	2	G	GGTATT	GI	Missense	0.00296228	-0.114586	FALSE
AI	GCTATT	3653	2	T	GTTATT	VI	Missense	0.00234079	-0.0280727	FALSE
AI	GCTATT	3653	3	A	GCAATT	AI	Synonymous	0.00127358	0.241015	FALSE
AI	GCTATT	3653	3	C	GCCATT	AI	Synonymous	0.00461865	0.0903785	FALSE
AI	GCTATT	3653	3	G	GCGATT	AI	Synonymous	0.000925	0.386186	FALSE
AI	GCTATT	3653	4	C	GCTCTT	AL	Missense	0.0025018	0.121407	FALSE
AI	GCTATT	3653	4	G	GCTGTT	AV	Missense	0.0176541	0.406548	FALSE
AI	GCTATT	3653	4	T	GCTTTT	AF	Missense	0.0016569	-0.0864409	FALSE
AI	GCTATT	3653	5	A	GCTAAT	AN	Missense	0.00103103	0.0164659	FALSE
AI	GCTATT	3653	5	C	GCTACT	AT	Missense	0.0134055	0.382065	FALSE
AI	GCTATT	3653	5	G	GCTAGT	AS	Missense	0.00133706	-0.169509	FALSE
AI	GCTATT	3653	6	A	GCTATA	AI	Synonymous	0.00128677	-0.0371496	FALSE
AI	GCTATT	3653	6	C	GCTATC	AI	Synonymous	0.00392255	0.24549	FALSE
AI	GCTATT	3653	6	G	GCTATG	AM	Missense	0.00204881	0.193201	FALSE
AK	GCAAAA	6222	1	A	ACAAAA	TK	Missense	0.00327554	0.0841579	FALSE
AK	GCAAAA	6222	1	C	CCAAAA	PK	Missense	0.00181768	0.00564859	FALSE
AK	GCAAAA	6222	1	T	TCAAAA	SK	Missense	0.0138411	0.0578414	FALSE
AK	GCAAAA	6222	2	A	GAAAAA	EK	Missense	0.00635048	0.107247	FALSE
AK	GCAAAA	6222	2	G	GGAAAA	GK	Missense	0.00266861	0.201003	FALSE
AK	GCAAAA	6222	2	T	GTAAAA	VK	Missense	0.00571373	-0.150049	FALSE
AK	GCAAAA	6222	3	C	GCCAAA	AK	Synonymous	0.00227552	-0.206012	FALSE
AK	GCAAAA	6222	3	G	GCGAAA	AK	Synonymous	0.00389167	0.163344	FALSE
AK	GCAAAA	6222	3	T	GCTAAA	AK	Synonymous	0.000728	-0.0816763	FALSE
AK	GCAAAA	6222	4	C	GCACAA	AQ	Missense	0.00112104	0.011544	FALSE
AK	GCAAAA	6222	4	G	GCAGAA	AE	Missense	0.00471202	0.335982	FALSE
AK	GCAAAA	6222	4	T	GCATAA	A*	Nonsense	0.000579	-0.12539	FALSE
AK	GCAAAA	6222	5	C	GCAACA	AT	Missense	0.00149293	0.254823	FALSE
AK	GCAAAA	6222	5	G	GCAAGA	AR	Missense	0.0020164	0.695523	FALSE
AK	GCAAAA	6222	5	T	GCAATA	AI	Missense	0.00073	-0.120707	FALSE
AK	GCAAAA	6222	6	C	GCAAAC	AN	Missense	0.00219682	0.163791	FALSE
AK	GCAAAA	6222	6	G	GCAAAG	AK	Synonymous	0.00424674	0.1653	FALSE
AK	GCAAAA	6222	6	T	GCAAAT	AN	Missense	0.00173204	-0.0213737	FALSE
AK	GCAAAG	6085	1	A	ACAAAG	TK	Missense	0.0033622	0.0841579	FALSE
AK	GCAAAG	6085	1	C	CCAAAG	PK	Missense	0.00179612	0.00564859	FALSE
AK	GCAAAG	6085	1	T	TCAAAG	SK	Missense	0.014678	0.0578414	FALSE
AK	GCAAAG	6085	2	A	GAAAAG	EK	Missense	0.00630941	0.107247	FALSE
AK	GCAAAG	6085	2	G	GGAAAG	GK	Missense	0.00263085	0.201003	FALSE
AK	GCAAAG	6085	2	T	GTAAAG	VK	Missense	0.00572163	-0.150049	FALSE
AK	GCAAAG	6085	3	C	GCCAAG	AK	Synonymous	0.0018343	0.0127785	FALSE
AK	GCAAAG	6085	3	G	GCGAAG	AK	Synonymous	0.00516502	0.342454	FALSE
AK	GCAAAG	6085	3	T	GCTAAG	AK	Synonymous	0.000798	-0.28951	FALSE
AK	GCAAAG	6085	4	C	GCACAG	AQ	Missense	0.00120402	-0.110445	FALSE
AK	GCAAAG	6085	4	G	GCAGAG	AE	Missense	0.00377801	0.0149232	FALSE
AK	GCAAAG	6085	4	T	GCATAG	A*	Nonsense	0.000567	-0.209102	FALSE
AK	GCAAAG	6085	5	C	GCAACG	AT	Missense	0.00133295	0.310126	FALSE
AK	GCAAAG	6085	5	G	GCAAGG	AR	Missense	0.00313283	0.0771727	FALSE
AK	GCAAAG	6085	5	T	GCAATG	AM	Missense	0.000946	-0.0202038	FALSE
AK	GCAAAG	6085	6	A	GCAAAA	AK	Synonymous	0.00464936	-0.1653	FALSE
AK	GCAAAG	6085	6	C	GCAAAC	AN	Missense	0.00343256	-0.00150915	FALSE
AK	GCAAAG	6085	6	T	GCAAAT	AN	Missense	0.00809382	-0.186674	FALSE
AK	GCCAAA	9174	1	A	ACCAAA	TK	Missense	0.00363871	-0.0125278	FALSE
AK	GCCAAA	9174	1	C	CCCAAA	PK	Missense	0.00179463	-0.214489	FALSE
AK	GCCAAA	9174	1	T	TCCAAA	SK	Missense	0.0144558	0.00500065	FALSE
AK	GCCAAA	9174	2	A	GACAAA	DK	Missense	0.00930758	0.131033	FALSE
AK	GCCAAA	9174	2	G	GGCAAA	GK	Missense	0.00229529	-0.0280847	FALSE
AK	GCCAAA	9174	2	T	GTCAAA	VK	Missense	0.00451516	0.056119	FALSE
AK	GCCAAA	9174	3	A	GCAAAA	AK	Synonymous	0.00494429	0.206012	FALSE
AK	GCCAAA	9174	3	G	GCGAAA	AK	Synonymous	0.0021259	0.369356	FALSE
AK	GCCAAA	9174	3	T	GCTAAA	AK	Synonymous	0.00220281	0.124336	FALSE
AK	GCCAAA	9174	4	C	GCCCAA	AQ	Missense	0.00167645	0.137754	FALSE
AK	GCCAAA	9174	4	G	GCCGAA	AE	Missense	0.00470415	0.514822	FALSE
AK	GCCAAA	9174	4	T	GCCTAA	A*	Nonsense	0.000803	-0.146532	FALSE
AK	GCCAAA	9174	5	C	GCCACA	AT	Missense	0.00191685	0.133717	FALSE
AK	GCCAAA	9174	5	G	GCCAGA	AR	Missense	0.00635985	0.22969	FALSE
AK	GCCAAA	9174	5	T	GCCATA	AI	Missense	0.000983	-0.0936142	FALSE
AK	GCCAAA	9174	6	C	GCCAAC	AN	Missense	0.00130635	0.195185	FALSE
AK	GCCAAA	9174	6	G	GCCAAG	AK	Synonymous	0.00327148	0.247138	FALSE
AK	GCCAAA	9174	6	T	GCCAAT	AN	Missense	0.00102222	-0.0240004	FALSE
AK	GCCAAG	17199	1	A	ACCAAG	TK	Missense	0.00392968	-0.0125278	FALSE
AK	GCCAAG	17199	1	C	CCCAAG	PK	Missense	0.00184897	-0.214489	FALSE
AK	GCCAAG	17199	1	T	TCCAAG	SK	Missense	0.0189703	0.00500065	FALSE
AK	GCCAAG	17199	2	A	GACAAG	DK	Missense	0.00911491	0.131033	FALSE
AK	GCCAAG	17199	2	G	GGCAAG	GK	Missense	0.00221539	-0.0280847	FALSE
AK	GCCAAG	17199	2	T	GTCAAG	VK	Missense	0.00432122	0.056119	FALSE
AK	GCCAAG	17199	3	A	GCAAAG	AK	Synonymous	0.00612918	-0.0127785	FALSE
AK	GCCAAG	17199	3	G	GCGAAG	AK	Synonymous	0.00235678	0.329676	FALSE
AK	GCCAAG	17199	3	T	GCTAAG	AK	Synonymous	0.00197005	-0.302289	FALSE
AK	GCCAAG	17199	4	C	GCCCAG	AQ	Missense	0.0017756	-0.157971	FALSE
AK	GCCAAG	17199	4	G	GCCGAG	AE	Missense	0.0060229	0.130968	FALSE
AK	GCCAAG	17199	4	T	GCCTAG	A*	Nonsense	0.000784	-0.54886	FALSE
AK	GCCAAG	17199	5	C	GCCACG	AT	Missense	0.0018137	0.0185116	FALSE
AK	GCCAAG	17199	5	G	GCCAGG	AR	Missense	0.00705168	-0.284947	FALSE
AK	GCCAAG	17199	5	T	GCCATG	AM	Missense	0.00107058	-0.0851721	FALSE
AK	GCCAAG	17199	6	A	GCCAAA	AK	Synonymous	0.00225863	-0.247138	FALSE
AK	GCCAAG	17199	6	C	GCCAAC	AN	Missense	0.00299438	-0.0519532	FALSE
AK	GCCAAG	17199	6	T	GCCAAT	AN	Missense	0.0082418	-0.271138	FALSE
AK	GCGAAA	754	1	A	ACGAAA	TK	Missense	0.00239927	-0.00467967	FALSE
AK	GCGAAA	754	1	C	CCGAAA	PK	Missense	0.00172234	-0.067767	FALSE
AK	GCGAAA	754	1	T	TCGAAA	SK	Missense	0.015203	-0.0174145	FALSE
AK	GCGAAA	754	2	A	GAGAAA	EK	Missense	0.103643	-0.043927	FALSE
AK	GCGAAA	754	2	G	GGGAAA	GK	Missense	0.00504197	-0.261555	FALSE
AK	GCGAAA	754	2	T	GTGAAA	VK	Missense	0.0103788	-0.192878	FALSE
AK	GCGAAA	754	3	A	GCAAAA	AK	Synonymous	0.00359488	-0.163344	FALSE
AK	GCGAAA	754	3	C	GCCAAA	AK	Synonymous	0.00248317	-0.369356	FALSE
AK	GCGAAA	754	3	T	GCTAAA	AK	Synonymous	0.104716	-0.24502	FALSE
AK	GCGAAA	754	4	C	GCGCAA	AQ	Missense	0.00121457	0.00686012	FALSE
AK	GCGAAA	754	4	G	GCGGAA	AE	Missense	0.00390602	0.393237	FALSE
AK	GCGAAA	754	4	T	GCGTAA	A*	Nonsense	0.000985	-0.041344	FALSE
AK	GCGAAA	754	5	C	GCGACA	AT	Missense	0.00168081	0.0109442	FALSE
AK	GCGAAA	754	5	G	GCGAGA	AR	Missense	0.00326185	0.130283	FALSE
AK	GCGAAA	754	5	T	GCGATA	AI	Missense	0.00083	-0.165928	FALSE
AK	GCGAAA	754	6	C	GCGAAC	AN	Missense	0.0011111	0.194234	FALSE
AK	GCGAAA	754	6	G	GCGAAG	AK	Synonymous	0.00445913	0.256045	FALSE
AK	GCGAAA	754	6	T	GCGAAT	AN	Missense	0.00109956	-0.0216667	FALSE
AK	GCGAAG	1318	1	A	ACGAAG	TK	Missense	0.00246072	-0.00467967	FALSE
AK	GCGAAG	1318	1	C	CCGAAG	PK	Missense	0.0016424	-0.067767	FALSE
AK	GCGAAG	1318	1	T	TCGAAG	SK	Missense	0.0155886	-0.0174145	FALSE
AK	GCGAAG	1318	2	A	GAGAAG	EK	Missense	0.102518	-0.043927	FALSE
AK	GCGAAG	1318	2	G	GGGAAG	GK	Missense	0.00491462	-0.261555	FALSE
AK	GCGAAG	1318	2	T	GTGAAG	VK	Missense	0.0101438	-0.192878	FALSE
AK	GCGAAG	1318	3	A	GCAAAG	AK	Synonymous	0.00393468	-0.342454	FALSE
AK	GCGAAG	1318	3	C	GCCAAG	AK	Synonymous	0.00316748	-0.329676	FALSE
AK	GCGAAG	1318	3	T	GCTAAG	AK	Synonymous	0.0963909	-0.631965	FALSE
AK	GCGAAG	1318	4	C	GCGCAG	AQ	Missense	0.000994	-0.481463	FALSE
AK	GCGAAG	1318	4	G	GCGGAG	AE	Missense	0.00264273	-0.00425327	FALSE
AK	GCGAAG	1318	4	T	GCGTAG	A*	Nonsense	0.000707	-0.742687	FALSE
AK	GCGAAG	1318	5	C	GCGACG	AT	Missense	0.00162423	0.205297	FALSE
AK	GCGAAG	1318	5	G	GCGAGG	AR	Missense	0.00372611	-0.299453	FALSE
AK	GCGAAG	1318	5	T	GCGATG	AM	Missense	0.00108237	-0.174298	FALSE
AK	GCGAAG	1318	6	A	GCGAAA	AK	Synonymous	0.00282413	-0.256045	FALSE
AK	GCGAAG	1318	6	C	GCGAAC	AN	Missense	0.00202064	-0.0618103	FALSE
AK	GCGAAG	1318	6	T	GCGAAT	AN	Missense	0.00868706	-0.277711	FALSE
AK	GCTAAA	4136	1	A	ACTAAA	TK	Missense	0.003825	0.0813773	FALSE
AK	GCTAAA	4136	1	C	CCTAAA	PK	Missense	0.00272886	0.0159092	FALSE
[truncated: 65,356 more rows]

## Sheet: Supplementary Figure 1
SNP_effect	AF_global_bin	ERV_mean	ERV_se	Num_variants
[truncated: 32 more rows]

## Sheet: Supplementary Figure 4c
seqnames	start	end	strand	ref	alt	vep	mapsy	ss	granges_index	granges_seqnames	granges_start	granges_end	granges_strand	wt_seq	granges_ref	ref_check	mt_seq	granges_alt	alt_check	fasta_names	wt_maxent	wt_mm	wt_wmm	mt_maxent	mt_mm	mt_wmm	wt_mdd	mt_mdd	wt_mut_maxEntScan	ss_temp
[truncated: 54 more rows]

[truncated: 3 more sheets: Supplementary Figure 4d, Supplementary Figure 5, Supplementary Figure 6]
